# Supplementary material for: Mutant p53 gains oncogenic functions through a chromosomal instability-induced cytosolic DNA response
Source: Nat Commun. 2024 Jan 2;15:180. doi: 10.1038/s41467-023-44239-2 (PMC10761733; doi:10.1038/s41467-023-44239-2)
Supplement: Supplementary file 4 — Supplementary Data 1 [file 41467_2023_44239_MOESM4_ESM.xlsx]

## Sheet: p53G245D interactome IDs
		Supplementary Data 1: mutp53 G245D interactome identified by SILAC-IP MS from 8 individual experiment
cut off value: p-Value<0.05 (two-sided t test), median fold change>1.5
		Sample name	1 (MS data 1_1 to 1_3)	2 (MS data 2_1 to 2_3)	3 (MS data 3_1 to 3_3)	4 (MS data 4_1 to 4_3)	5 (MS data 5_1 to 5_3)	6 (MS data 6_1 to 6_3)	7 (MS data 7_1 to 7_3)	8 (MS data 8_1 to 8_3)
		Mutant cell line	UM-SCC-1-mutp53G245D (Heavy)	UM-SCC-1-mutp53G245D (Light)	UM-SCC-1-mutp53G245D (Heavy)	UM-SCC-1-mutp53G245D (Light)	UM-SCC-1-mutp53G245D & PIK3CA H1047R (Heavy)	UM-SCC-1-mutp53G245D & PIK3CA H1047R (Light)	UM-SCC-1-mutp53G245D & PIK3CA H1047R (Heavy)	UM-SCC-1-mutp53G245D & PIK3CA H1047R (Light)
		Control cell line	UM-SCC-1-pBabe (Light)	UM-SCC-1-pBabe (Heavy)	UM-SCC-1-pBabe (Light)	UM-SCC-1-pBabe (Heavy)	UM-SCC-1-pBabe (Light)	UM-SCC-1-pBabe (Heavy)	UM-SCC-1-pBabe (Light)	UM-SCC-1-pBabe (Heavy)
Protein IDs	Majority protein IDs		Ratio H/L normalized 1(G245D/pBabe)	Ratio L/H normalized 2(G245D/pBabe)	Ratio H/L normalized 3(G245D/pBabe)	Ratio L/H normalized 4(G245D/pBabe)	Ratio H/L normalized 5(G245DpI3K/pBabe)	Ratio L/H normalized 6( G245DpI3K/pBabe)	Ratio H/L normalized 7(G245DpI3K/pBabe)	Ratio L/H normalized 8 (G245DpI3K/pBabe)	Average ratio	p-Value
sp|P04637|P53_HUMANCellulartumorantigenp53OS=HomosapiensGN=TP53PE=1SV=4;tr|A0A0U1RQC9|A0A0U1RQC9_HUMANCellulartumorantigenp53OS=HomosapiensGN=TP53PE=1SV=1;tr|A0A087WZU8|A0A087WZU8_HUMANCellulartumorantigenp53OS=HomosapiensGN=TP53PE=1SV=1;tr|A0A087X1Q1|A0A087X1Q1_HUMANCellulartumorantigenp53OS=HomosapiensGN=TP53PE=1SV=1;tr|J3KP33|J3KP33_HUMANCellulartumorantigenp53OS=HomosapiensGN=TP53PE=1SV=1;tr|…	sp|P04637|P53_HUMANCellulartumorantigenp53OS=HomosapiensGN=TP53PE=1SV=4;tr|A0A0U1RQC9|A0A0U1RQC9_HUMANCellulartumorantigenp53OS=HomosapiensGN=TP53PE=1SV=1;tr|A0A087WZU8|A0A087WZU8_HUMANCellulartumorantigenp53OS=HomosapiensGN=TP53PE=1SV=1;tr|A0A087X1Q1|A0A087X1Q1_HUMANCellulartumorantigenp53OS=HomosapiensGN=TP53PE=1SV=1;tr|J3KP33|J3KP33_HUMANCellulartumorantigenp53OS=HomosapiensGN=TP53PE=1SV=1;tr|…	TP53	16.052	15.9589	18.491	23.5488	12.649	28.0694	11.664	32.1481	19.8227	4.56702e-06
sp|Q96S55|WRIP1_HUMANATPaseWRNIP1OS=HomosapiensGN=WRNIP1PE=1SV=2	sp|Q96S55|WRIP1_HUMANATPaseWRNIP1OS=HomosapiensGN=WRNIP1PE=1SV=2	WRNIP1	1.5532	1.53102	1.8629	2.40541	2.0036	1.16355	2.2255	1.9516	1.8371	4.15638e-05
sp|Q8WXF1|PSPC1_HUMANParaspecklecomponent1OS=HomosapiensGN=PSPC1PE=1SV=1;tr|X6RDA4|X6RDA4_HUMANParaspecklecomponent1(Fragment)OS=HomosapiensGN=PSPC1PE=1SV=1	sp|Q8WXF1|PSPC1_HUMANParaspecklecomponent1OS=HomosapiensGN=PSPC1PE=1SV=1;tr|X6RDA4|X6RDA4_HUMANParaspecklecomponent1(Fragment)OS=HomosapiensGN=PSPC1PE=1SV=1	PSPC1	1.3199	1.68211	1.22	1.71391	1.8982	1.48021	2.045	1.35914	1.58981	5.5529e-05
sp|Q86UY5|FA83A_HUMANProteinFAM83AOS=HomosapiensGN=FAM83APE=1SV=1	sp|Q86UY5|FA83A_HUMANProteinFAM83AOS=HomosapiensGN=FAM83APE=1SV=1	FAM83A	1.2529	1.99537	1.2034	2.59074	2.1085	1.79324	2.0506	1.97274	1.87094	9.66428e-05
sp|Q09161|NCBP1_HUMANNuclearcap-bindingproteinsubunit1OS=HomosapiensGN=NCBP1PE=1SV=1;tr|X6R941|X6R941_HUMANNuclearcap-bindingproteinsubunit1(Fragment)OS=HomosapiensGN=NCBP1PE=1SV=1	sp|Q09161|NCBP1_HUMANNuclearcap-bindingproteinsubunit1OS=HomosapiensGN=NCBP1PE=1SV=1	NCBP1	1.1933	1.66138	1.0778	1.73154	2.006	1.49957	1.84	1.78326	1.59911	0.000119671
sp|Q13243|SRSF5_HUMANSerine/arginine-richsplicingfactor5OS=HomosapiensGN=SRSF5PE=1SV=1	sp|Q13243|SRSF5_HUMANSerine/arginine-richsplicingfactor5OS=HomosapiensGN=SRSF5PE=1SV=1	SRSF5	1.4821	2.35988	1.5155	1.75568	1.7269	1.11943	2.2355	1.4689	1.70799	0.000261386
sp|Q8IXB1|DJC10_HUMANDnaJhomologsubfamilyCmember10OS=HomosapiensGN=DNAJC10PE=1SV=2;tr|E7EP04|E7EP04_HUMANDnaJhomologsubfamilyCmember10OS=HomosapiensGN=DNAJC10PE=1SV=1;tr|A0A087WXH7|A0A087WXH7_HUMANDnaJhomologsubfamilyCmember10OS=HomosapiensGN=DNAJC10PE=1SV=1;tr|H7C1G0|H7C1G0_HUMANDnaJhomologsubfamilyCmember10(Fragment)OS=HomosapiensGN=DNAJC10PE=1SV=1	sp|Q8IXB1|DJC10_HUMANDnaJhomologsubfamilyCmember10OS=HomosapiensGN=DNAJC10PE=1SV=2	DNAJC10	1.4319	1.03905	1.5815	1.11144	1.8492	1.844	2.2073	1.93506	1.62493	0.000725535
sp|P02751|FINC_HUMANFibronectinOS=HomosapiensGN=FN1PE=1SV=4;tr|H0Y7Z1|H0Y7Z1_HUMANFibronectin(Fragment)OS=HomosapiensGN=FN1PE=1SV=1;tr|H0Y4K8|H0Y4K8_HUMANFibronectin(Fragment)OS=HomosapiensGN=FN1PE=1SV=1	sp|P02751|FINC_HUMANFibronectinOS=HomosapiensGN=FN1PE=1SV=4;tr|H0Y7Z1|H0Y7Z1_HUMANFibronectin(Fragment)OS=HomosapiensGN=FN1PE=1SV=1	FN1	1.0717	1.87038	1.0004	1.98165	1.3664	2.20478	1.4738	1.85055	1.60246	0.00169562
tr|G3V325|G3V325_HUMANATP5J2-PTCD1readthroughOS=HomosapiensGN=ATP5J2-PTCD1PE=4SV=1;sp|O75127|PTCD1_HUMANPentatricopeptiderepeat-containingprotein1,mitochondrialOS=HomosapiensGN=PTCD1PE=1SV=2;tr|C9JJT5|C9JJT5_HUMANATP5J2-PTCD1readthroughOS=HomosapiensGN=ATP5J2-PTCD1PE=4SV=2;sp|P56134|ATPK_HUMANATPsynthasesubunitf,mitochondrialOS=HomosapiensGN=ATP5J2PE=1SV=3;tr|C9JU26|C9JU26_HUMANATPsynthasesubunit…	tr|G3V325|G3V325_HUMANATP5J2-PTCD1readthroughOS=HomosapiensGN=ATP5J2-PTCD1PE=4SV=1;sp|O75127|PTCD1_HUMANPentatricopeptiderepeat-containingprotein1,mitochondrialOS=HomosapiensGN=PTCD1PE=1SV=2	ATP5J2-PTCD1	1.5454	2.06971	1.3203	1.55012	0.85066	1.84108	1.1479	1.77551	1.51258	0.00257021
sp|O75396|SC22B_HUMANVesicle-traffickingproteinSEC22bOS=HomosapiensGN=SEC22BPE=1SV=4;tr|A0A087X1A9|A0A087X1A9_HUMANVesicle-traffickingproteinSEC22b(Fragment)OS=HomosapiensGN=SEC22BPE=1SV=1	sp|O75396|SC22B_HUMANVesicle-traffickingproteinSEC22bOS=HomosapiensGN=SEC22BPE=1SV=4;tr|A0A087X1A9|A0A087X1A9_HUMANVesicle-traffickingproteinSEC22b(Fragment)OS=HomosapiensGN=SEC22BPE=1SV=1	SEC22B	1.0448	1.44321	1.0683	1.08127	1.5679	1.83861	1.7121	1.88975	1.45574	0.00262017
sp|Q9BUJ2|HNRL1_HUMANHeterogeneousnuclearribonucleoproteinU-likeprotein1OS=HomosapiensGN=HNRNPUL1PE=1SV=2;tr|A0A0A0MRA5|A0A0A0MRA5_HUMANHeterogeneousnuclearribonucleoproteinU-likeprotein1OS=HomosapiensGN=HNRNPUL1PE=1SV=1;tr|B7Z4B8|B7Z4B8_HUMANHeterogeneousnuclearribonucleoproteinU-likeprotein1OS=HomosapiensGN=HNRNPUL1PE=1SV=1;tr|M0R3F1|M0R3F1_HUMANHeterogeneousnuclearribonucleoproteinU-likeprotei…	sp|Q9BUJ2|HNRL1_HUMANHeterogeneousnuclearribonucleoproteinU-likeprotein1OS=HomosapiensGN=HNRNPUL1PE=1SV=2;tr|A0A0A0MRA5|A0A0A0MRA5_HUMANHeterogeneousnuclearribonucleoproteinU-likeprotein1OS=HomosapiensGN=HNRNPUL1PE=1SV=1;tr|B7Z4B8|B7Z4B8_HUMANHeterogeneousnuclearribonucleoproteinU-likeprotein1OS=HomosapiensGN=HNRNPUL1PE=1SV=1;tr|M0R3F1|M0R3F1_HUMANHeterogeneousnuclearribonucleoproteinU-likeprotei…	HNRNPUL1	1.0185	1.80982	0.94351	2.16619	1.7902	1.39606	1.8187	1.2386	1.5227	0.00452045
sp|Q96AE4|FUBP1_HUMANFarupstreamelement-bindingprotein1OS=HomosapiensGN=FUBP1PE=1SV=3;tr|E9PEB5|E9PEB5_HUMANFarupstreamelement-bindingprotein1OS=HomosapiensGN=FUBP1PE=1SV=1;tr|C9JSZ1|C9JSZ1_HUMANFarupstreamelement-bindingprotein1(Fragment)OS=HomosapiensGN=FUBP1PE=1SV=1	sp|Q96AE4|FUBP1_HUMANFarupstreamelement-bindingprotein1OS=HomosapiensGN=FUBP1PE=1SV=3;tr|E9PEB5|E9PEB5_HUMANFarupstreamelement-bindingprotein1OS=HomosapiensGN=FUBP1PE=1SV=1	FUBP1	1.3049	0.900252	1.4935	1.05859	2.1167	1.88505	2.2064	1.53018	1.56195	0.00491321
sp|P11142|HSP7C_HUMANHeatshockcognate71kDaproteinOS=HomosapiensGN=HSPA8PE=1SV=1;tr|E9PKE3|E9PKE3_HUMANHeatshockcognate71kDaproteinOS=HomosapiensGN=HSPA8PE=1SV=1;tr|E9PNE6|E9PNE6_HUMANHeatshockcognate71kDaproteinOS=HomosapiensGN=HSPA8PE=1SV=1;tr|E9PN89|E9PN89_HUMANHeatshockcognate71kDaprotein(Fragment)OS=HomosapiensGN=HSPA8PE=1SV=1;tr|A8K7Q2|A8K7Q2_HUMANHeatshockcognate71kDaproteinOS=HomosapiensGN…	sp|P11142|HSP7C_HUMANHeatshockcognate71kDaproteinOS=HomosapiensGN=HSPA8PE=1SV=1;tr|E9PKE3|E9PKE3_HUMANHeatshockcognate71kDaproteinOS=HomosapiensGN=HSPA8PE=1SV=1;tr|E9PNE6|E9PNE6_HUMANHeatshockcognate71kDaproteinOS=HomosapiensGN=HSPA8PE=1SV=1;tr|E9PN89|E9PN89_HUMANHeatshockcognate71kDaprotein(Fragment)OS=HomosapiensGN=HSPA8PE=1SV=1;tr|A8K7Q2|A8K7Q2_HUMANHeatshockcognate71kDaproteinOS=HomosapiensGN…	HSPA8	1.1481	1.43817	1.0351	1.2082	2.6548	2.04478	2.5379	1.73949	1.72582	0.00576506
sp|Q96E29|MTEF3_HUMANTranscriptionterminationfactor3,mitochondrialOS=HomosapiensGN=MTERF3PE=1SV=2;tr|E5RIK9|E5RIK9_HUMANTranscriptionterminationfactor3,mitochondrialOS=HomosapiensGN=MTERF3PE=1SV=1;tr|E5RIY4|E5RIY4_HUMANTranscriptionterminationfactor3,mitochondrialOS=HomosapiensGN=MTERF3PE=1SV=1	sp|Q96E29|MTEF3_HUMANTranscriptionterminationfactor3,mitochondrialOS=HomosapiensGN=MTERF3PE=1SV=2;tr|E5RIK9|E5RIK9_HUMANTranscriptionterminationfactor3,mitochondrialOS=HomosapiensGN=MTERF3PE=1SV=1;tr|E5RIY4|E5RIY4_HUMANTranscriptionterminationfactor3,mitochondrialOS=HomosapiensGN=MTERF3PE=1SV=1	MTERF3	1.6104	2.05656	1.6882	1.82712	0.91979	2.56911	0.77743	1.95875	1.67592	0.00586543
tr|M0R2P6|M0R2P6_HUMANSH3KBP1bindingprotein1,isoformCRA_cOS=HomosapiensGN=SHKBP1PE=1SV=1;sp|Q8TBC3|SHKB1_HUMANSH3KBP1-bindingprotein1OS=HomosapiensGN=SHKBP1PE=1SV=2;tr|M0R0S1|M0R0S1_HUMANSH3KBP1-bindingprotein1(Fragment)OS=HomosapiensGN=SHKBP1PE=1SV=1;tr|M0QXA4|M0QXA4_HUMANSH3KBP1-bindingprotein1(Fragment)OS=HomosapiensGN=SHKBP1PE=1SV=1;tr|M0QYB1|M0QYB1_HUMANSH3KBP1-bindingprotein1(Fragment)OS=Ho…	tr|M0R2P6|M0R2P6_HUMANSH3KBP1bindingprotein1,isoformCRA_cOS=HomosapiensGN=SHKBP1PE=1SV=1;sp|Q8TBC3|SHKB1_HUMANSH3KBP1-bindingprotein1OS=HomosapiensGN=SHKBP1PE=1SV=2;tr|M0R0S1|M0R0S1_HUMANSH3KBP1-bindingprotein1(Fragment)OS=HomosapiensGN=SHKBP1PE=1SV=1	SHKBP1	1.0915	1.1035	1.2256	0.990491	1.8645	2.20502	1.9961	2.01943	1.56202	0.00698493
sp|P21980|TGM2_HUMANProtein-glutaminegamma-glutamyltransferase2OS=HomosapiensGN=TGM2PE=1SV=2;tr|A2A2A0|A2A2A0_HUMANProtein-glutaminegamma-glutamyltransferase2(Fragment)OS=HomosapiensGN=TGM2PE=1SV=8;tr|A2A299|A2A299_HUMANProtein-glutaminegamma-glutamyltransferase2(Fragment)OS=HomosapiensGN=TGM2PE=1SV=8	sp|P21980|TGM2_HUMANProtein-glutaminegamma-glutamyltransferase2OS=HomosapiensGN=TGM2PE=1SV=2	TGM2	0.80963	3.22341	0.93063	3.53357	3.5988	8.76962	3.4124	6.19617	3.80928	0.0090389
tr|J3QT28|J3QT28_HUMANMitoticcheckpointproteinBUB3(Fragment)OS=HomosapiensGN=BUB3PE=1SV=1;sp|O43684|BUB3_HUMANMitoticcheckpointproteinBUB3OS=HomosapiensGN=BUB3PE=1SV=1;tr|J3QSX4|J3QSX4_HUMANMitoticcheckpointproteinBUB3OS=HomosapiensGN=BUB3PE=1SV=1	tr|J3QT28|J3QT28_HUMANMitoticcheckpointproteinBUB3(Fragment)OS=HomosapiensGN=BUB3PE=1SV=1;sp|O43684|BUB3_HUMANMitoticcheckpointproteinBUB3OS=HomosapiensGN=BUB3PE=1SV=1	BUB3	0.68073	1.86251	0.89762	1.37844	1.6311	1.76816	1.7307	1.6182	1.44593	0.0113673
sp|Q9Y4K0|LOXL2_HUMANLysyloxidasehomolog2OS=HomosapiensGN=LOXL2PE=1SV=1;tr|H0YAR1|H0YAR1_HUMANLysyloxidasehomolog2(Fragment)OS=HomosapiensGN=LOXL2PE=1SV=1;tr|H0YAP6|H0YAP6_HUMANLysyloxidasehomolog2(Fragment)OS=HomosapiensGN=LOXL2PE=1SV=1;tr|E5RI22|E5RI22_HUMANLysyloxidasehomolog2(Fragment)OS=HomosapiensGN=LOXL2PE=1SV=1;tr|E5RJL2|E5RJL2_HUMANLysyloxidasehomolog2(Fragment)OS=HomosapiensGN=LOXL2PE=1…	sp|Q9Y4K0|LOXL2_HUMANLysyloxidasehomolog2OS=HomosapiensGN=LOXL2PE=1SV=1	LOXL2	1.6821	1.90317	1.5583	1.85298	1.9384	5.8572	2.1856	6.39713	2.92186	0.0163133
sp|P62318|SMD3_HUMANSmallnuclearribonucleoproteinSmD3OS=HomosapiensGN=SNRPD3PE=1SV=1;tr|H3BT13|H3BT13_HUMANSmallnuclearribonucleoproteinSmD3OS=HomosapiensGN=SNRPD3PE=1SV=1	sp|P62318|SMD3_HUMANSmallnuclearribonucleoproteinSmD3OS=HomosapiensGN=SNRPD3PE=1SV=1	SNRPD3	0.77196	1.35545	0.75946	1.61629	2.5027	1.91333	2.6981	1.85715	1.68431	0.017044
sp|P33993|MCM7_HUMANDNAreplicationlicensingfactorMCM7OS=HomosapiensGN=MCM7PE=1SV=4;tr|C9J8M6|C9J8M6_HUMANDNAreplicationlicensingfactorMCM7(Fragment)OS=HomosapiensGN=MCM7PE=1SV=1	sp|P33993|MCM7_HUMANDNAreplicationlicensingfactorMCM7OS=HomosapiensGN=MCM7PE=1SV=4	MCM7	0.78263	2.59828	0.90884	2.51623	1.7334	2.07503	1.5022	1.14829	1.65811	0.0184352
sp|P33992|MCM5_HUMANDNAreplicationlicensingfactorMCM5OS=HomosapiensGN=MCM5PE=1SV=5;tr|B1AHB1|B1AHB1_HUMANDNAhelicaseOS=HomosapiensGN=MCM5PE=1SV=1;tr|B1AHA9|B1AHA9_HUMANDNAreplicationlicensingfactorMCM5(Fragment)OS=HomosapiensGN=MCM5PE=1SV=8;tr|B1AHB2|B1AHB2_HUMANDNAreplicationlicensingfactorMCM5(Fragment)OS=HomosapiensGN=MCM5PE=1SV=1	sp|P33992|MCM5_HUMANDNAreplicationlicensingfactorMCM5OS=HomosapiensGN=MCM5PE=1SV=5;tr|B1AHB1|B1AHB1_HUMANDNAhelicaseOS=HomosapiensGN=MCM5PE=1SV=1;tr|B1AHA9|B1AHA9_HUMANDNAreplicationlicensingfactorMCM5(Fragment)OS=HomosapiensGN=MCM5PE=1SV=8	MCM5	1.037	2.69005	0.87702	3.48724	1.1912	1.97138	1.4741	1.97165	1.83745	0.0190716
sp|Q8NBJ5|GT251_HUMANProcollagengalactosyltransferase1OS=HomosapiensGN=COLGALT1PE=1SV=1;tr|M0QX72|M0QX72_HUMANProcollagengalactosyltransferase1(Fragment)OS=HomosapiensGN=COLGALT1PE=1SV=1;tr|M0QYH0|M0QYH0_HUMANProcollagengalactosyltransferase1(Fragment)OS=HomosapiensGN=COLGALT1PE=1SV=1	sp|Q8NBJ5|GT251_HUMANProcollagengalactosyltransferase1OS=HomosapiensGN=COLGALT1PE=1SV=1	COLGALT1	1.1921	1.77352	1.1319	1.96816	1.2742	3.53207	1.1383	3.46164	1.93399	0.0206135
tr|F5H6E2|F5H6E2_HUMANUnconventionalmyosin-IcOS=HomosapiensGN=MYO1CPE=1SV=1;sp|O00159|MYO1C_HUMANUnconventionalmyosin-IcOS=HomosapiensGN=MYO1CPE=1SV=4;tr|I3L204|I3L204_HUMANUnconventionalmyosin-Ic(Fragment)OS=HomosapiensGN=MYO1CPE=1SV=2;tr|I3L4D4|I3L4D4_HUMANUnconventionalmyosin-Ic(Fragment)OS=HomosapiensGN=MYO1CPE=1SV=1;tr|I3L501|I3L501_HUMANUnconventionalmyosin-Ic(Fragment)OS=HomosapiensGN=MYO1…	tr|F5H6E2|F5H6E2_HUMANUnconventionalmyosin-IcOS=HomosapiensGN=MYO1CPE=1SV=1;sp|O00159|MYO1C_HUMANUnconventionalmyosin-IcOS=HomosapiensGN=MYO1CPE=1SV=4	MYO1C	3.5922	6.62866	4.69	5.71559	1.0973	1.2398	1.6942	0.466418	3.14052	0.0216485
sp|Q15366|PCBP2_HUMANPoly(rC)-bindingprotein2OS=HomosapiensGN=PCBP2PE=1SV=1;tr|H3BRU6|H3BRU6_HUMANPoly(rC)-bindingprotein2(Fragment)OS=HomosapiensGN=PCBP2PE=1SV=1;tr|F8VZX2|F8VZX2_HUMANPoly(rC)-bindingprotein2OS=HomosapiensGN=PCBP2PE=1SV=1;tr|F8W0G4|F8W0G4_HUMANPoly(rC)-bindingprotein2(Fragment)OS=HomosapiensGN=PCBP2PE=1SV=1;tr|F8VXH9|F8VXH9_HUMANPoly(rC)-bindingprotein2(Fragment)OS=HomosapiensGN…	sp|Q15366|PCBP2_HUMANPoly(rC)-bindingprotein2OS=HomosapiensGN=PCBP2PE=1SV=1;tr|H3BRU6|H3BRU6_HUMANPoly(rC)-bindingprotein2(Fragment)OS=HomosapiensGN=PCBP2PE=1SV=1;tr|F8VZX2|F8VZX2_HUMANPoly(rC)-bindingprotein2OS=HomosapiensGN=PCBP2PE=1SV=1;tr|F8W0G4|F8W0G4_HUMANPoly(rC)-bindingprotein2(Fragment)OS=HomosapiensGN=PCBP2PE=1SV=1;tr|F8VXH9|F8VXH9_HUMANPoly(rC)-bindingprotein2(Fragment)OS=HomosapiensGN…	PCBP2	0.44705	1.33513	0.532	2.15406	5.4135	3.91359	3.3343	3.72426	2.60674	0.0229165
tr|E7EU96|E7EU96_HUMANCaseinkinaseIIsubunitalphaOS=HomosapiensGN=CSNK2A1PE=1SV=1;sp|Q8NEV1|CSK23_HUMANCaseinkinaseIIsubunitalpha3OS=HomosapiensGN=CSNK2A3PE=1SV=2;sp|P68400|CSK21_HUMANCaseinkinaseIIsubunitalphaOS=HomosapiensGN=CSNK2A1PE=1SV=1;tr|A0A087WY74|A0A087WY74_HUMANCaseinkinaseIIsubunitalpha(Fragment)OS=HomosapiensGN=CSNK2A1PE=1SV=1	tr|E7EU96|E7EU96_HUMANCaseinkinaseIIsubunitalphaOS=HomosapiensGN=CSNK2A1PE=1SV=1;sp|Q8NEV1|CSK23_HUMANCaseinkinaseIIsubunitalpha3OS=HomosapiensGN=CSNK2A3PE=1SV=2;sp|P68400|CSK21_HUMANCaseinkinaseIIsubunitalphaOS=HomosapiensGN=CSNK2A1PE=1SV=1	CSNK2A1	0.70215	1.2239	0.6962	1.52802	3.0628	3.29251	2.3437	2.21312	1.8828	0.0261774
sp|P07305|H10_HUMANHistoneH1.0OS=HomosapiensGN=H1F0PE=1SV=3	sp|P07305|H10_HUMANHistoneH1.0OS=HomosapiensGN=H1F0PE=1SV=3	H1F0	1.6306	1.70448	1.5141	1.49921	1.5884	0.7494	1.8032	0.624961	1.38929	0.0269286
sp|Q9H3D4|P63_HUMANTumorprotein63OS=HomosapiensGN=TP63PE=1SV=1	sp|Q9H3D4|P63_HUMANTumorprotein63OS=HomosapiensGN=TP63PE=1SV=1	TP63	0.94704	3.21048	1.0297	3.04238	0.97536	2.55083	0.93029	1.99768	1.83547	0.0318862
tr|J3QLE5|J3QLE5_HUMANSmallnuclearribonucleoprotein-associatedproteinN(Fragment)OS=HomosapiensGN=SNRPNPE=1SV=1;sp|P63162|RSMN_HUMANSmallnuclearribonucleoprotein-associatedproteinNOS=HomosapiensGN=SNRPNPE=1SV=1;sp|P14678|RSMB_HUMANSmallnuclearribonucleoprotein-associatedproteinsBandB'OS=HomosapiensGN=SNRPBPE=1SV=2;tr|J3KRY3|J3KRY3_HUMANSmallnuclearribonucleoprotein-associatedproteinN(Fragment)OS=H…	tr|J3QLE5|J3QLE5_HUMANSmallnuclearribonucleoprotein-associatedproteinN(Fragment)OS=HomosapiensGN=SNRPNPE=1SV=1;sp|P63162|RSMN_HUMANSmallnuclearribonucleoprotein-associatedproteinNOS=HomosapiensGN=SNRPNPE=1SV=1;sp|P14678|RSMB_HUMANSmallnuclearribonucleoprotein-associatedproteinsBandB'OS=HomosapiensGN=SNRPBPE=1SV=2	SNRPN	0.88899	0.765931	0.94867	1.40564	2.9847	2.21602	3.3536	2.00908	1.82158	0.0335765
tr|F8W1R7|F8W1R7_HUMANMyosinlightpolypeptide6OS=HomosapiensGN=MYL6PE=1SV=1;sp|P60660|MYL6_HUMANMyosinlightpolypeptide6OS=HomosapiensGN=MYL6PE=1SV=2;tr|J3KND3|J3KND3_HUMANMyosinlightpolypeptide6OS=HomosapiensGN=MYL6PE=1SV=1;tr|G8JLA2|G8JLA2_HUMANMyosinlightpolypeptide6OS=HomosapiensGN=MYL6PE=1SV=1;tr|G3V1V0|G3V1V0_HUMANMyosinlightpolypeptide6OS=HomosapiensGN=MYL6PE=1SV=1;tr|B7Z6Z4|B7Z6Z4_HUMANMyos…	tr|F8W1R7|F8W1R7_HUMANMyosinlightpolypeptide6OS=HomosapiensGN=MYL6PE=1SV=1;sp|P60660|MYL6_HUMANMyosinlightpolypeptide6OS=HomosapiensGN=MYL6PE=1SV=2;tr|J3KND3|J3KND3_HUMANMyosinlightpolypeptide6OS=HomosapiensGN=MYL6PE=1SV=1;tr|G8JLA2|G8JLA2_HUMANMyosinlightpolypeptide6OS=HomosapiensGN=MYL6PE=1SV=1;tr|G3V1V0|G3V1V0_HUMANMyosinlightpolypeptide6OS=HomosapiensGN=MYL6PE=1SV=1;tr|B7Z6Z4|B7Z6Z4_HUMANMyos…	MYL6	1.8177	7.58898	1.8169	4.801	3.012	0.880204	3.2492	0.291324	2.93216	0.0361916
sp|Q16787|LAMA3_HUMANLamininsubunitalpha-3OS=HomosapiensGN=LAMA3PE=1SV=2;tr|A0A0A6YYF2|A0A0A6YYF2_HUMANHCG1811249,isoformCRA_eOS=HomosapiensGN=LAMA3PE=1SV=1;tr|A0A0A0MSA0|A0A0A0MSA0_HUMANLamininsubunitalpha-3OS=HomosapiensGN=LAMA3PE=1SV=1;tr|A0A0A0MTS5|A0A0A0MTS5_HUMANHCG1811249,isoformCRA_fOS=HomosapiensGN=LAMA3PE=1SV=1;tr|K7EIP4|K7EIP4_HUMANLamininsubunitalpha-3(Fragment)OS=HomosapiensGN=LAMA3P…	sp|Q16787|LAMA3_HUMANLamininsubunitalpha-3OS=HomosapiensGN=LAMA3PE=1SV=2;tr|A0A0A6YYF2|A0A0A6YYF2_HUMANHCG1811249,isoformCRA_eOS=HomosapiensGN=LAMA3PE=1SV=1;tr|A0A0A0MSA0|A0A0A0MSA0_HUMANLamininsubunitalpha-3OS=HomosapiensGN=LAMA3PE=1SV=1;tr|A0A0A0MTS5|A0A0A0MTS5_HUMANHCG1811249,isoformCRA_fOS=HomosapiensGN=LAMA3PE=1SV=1;tr|K7EIP4|K7EIP4_HUMANLamininsubunitalpha-3(Fragment)OS=HomosapiensGN=LAMA3P…	LAMA3	1.3391	2.12287	1.2532	2.24029	0.91477	4.22815	0.81213	4.47147	2.17275	0.0369639
sp|P35579|MYH9_HUMANMyosin-9OS=HomosapiensGN=MYH9PE=1SV=4;tr|Q5BKV1|Q5BKV1_HUMANMYH9proteinOS=HomosapiensGN=MYH9PE=1SV=1;tr|B1AH99|B1AH99_HUMANMyosin-9(Fragment)OS=HomosapiensGN=MYH9PE=1SV=1;sp|P35749|MYH11_HUMANMyosin-11OS=HomosapiensGN=MYH11PE=1SV=3;tr|A0A0C4DFM8|A0A0C4DFM8_HUMANMyosin-14OS=HomosapiensGN=MYH14PE=1SV=1;tr|A1L2Z2|A1L2Z2_HUMANMYH14proteinOS=HomosapiensGN=MYH14PE=1SV=1	sp|P35579|MYH9_HUMANMyosin-9OS=HomosapiensGN=MYH9PE=1SV=4	MYH9	2.1055	8.74967	2.3588	5.52212	2.6344	0.853971	3.3559	0.239797	3.22752	0.0376224
sp|Q01081|U2AF1_HUMANSplicingfactorU2AF35kDasubunitOS=HomosapiensGN=U2AF1PE=1SV=3;sp|P0DN76|U2AF5_HUMANSplicingfactorU2AF35kDasubunit-likeproteinOS=HomosapiensGN=U2AF1L5PE=1SV=1	sp|Q01081|U2AF1_HUMANSplicingfactorU2AF35kDasubunitOS=HomosapiensGN=U2AF1PE=1SV=3;sp|P0DN76|U2AF5_HUMANSplicingfactorU2AF35kDasubunit-likeproteinOS=HomosapiensGN=U2AF1L5PE=1SV=1	U2AF1	0.90315	4.04498	1.0223	3.49321	1.4923	1.68149	1.1996	1.70567	1.94284	0.0392714
tr|J3QL05|J3QL05_HUMANSerine/arginine-rich-splicingfactor2(Fragment)OS=HomosapiensGN=SRSF2PE=1SV=1;tr|J3KP15|J3KP15_HUMANSerine/arginine-rich-splicingfactor2(Fragment)OS=HomosapiensGN=SRSF2PE=1SV=8;sp|Q01130|SRSF2_HUMANSerine/arginine-richsplicingfactor2OS=HomosapiensGN=SRSF2PE=1SV=4;sp|Q9BRL6|SRSF8_HUMANSerine/arginine-richsplicingfactor8OS=HomosapiensGN=SRSF8PE=1SV=1	tr|J3QL05|J3QL05_HUMANSerine/arginine-rich-splicingfactor2(Fragment)OS=HomosapiensGN=SRSF2PE=1SV=1;tr|J3KP15|J3KP15_HUMANSerine/arginine-rich-splicingfactor2(Fragment)OS=HomosapiensGN=SRSF2PE=1SV=8;sp|Q01130|SRSF2_HUMANSerine/arginine-richsplicingfactor2OS=HomosapiensGN=SRSF2PE=1SV=4;sp|Q9BRL6|SRSF8_HUMANSerine/arginine-richsplicingfactor8OS=HomosapiensGN=SRSF8PE=1SV=1	SRSF2	0.90608	2.55532	0.95715	1.78415	2.7474	1.26242	3.3493	0.641643	1.77543	0.0457287
tr|H7C3T4|H7C3T4_HUMANPeroxiredoxin-4(Fragment)OS=HomosapiensGN=PRDX4PE=1SV=1;sp|Q13162|PRDX4_HUMANPeroxiredoxin-4OS=HomosapiensGN=PRDX4PE=1SV=1;tr|A6NJJ0|A6NJJ0_HUMANPeroxiredoxin-4(Fragment)OS=HomosapiensGN=PRDX4PE=1SV=1	tr|H7C3T4|H7C3T4_HUMANPeroxiredoxin-4(Fragment)OS=HomosapiensGN=PRDX4PE=1SV=1;sp|Q13162|PRDX4_HUMANPeroxiredoxin-4OS=HomosapiensGN=PRDX4PE=1SV=1	PRDX4	0.78956	0.89662	0.72622	1.19571	1.8793	2.48318	2.1646	2.6418	1.59712	0.0499993
