# Supplementary material for: Mutant p53 gains oncogenic functions through a chromosomal instability-induced cytosolic DNA response
Source: Nat Commun. 2024 Jan 2;15:180. doi: 10.1038/s41467-023-44239-2 (PMC10761733; doi:10.1038/s41467-023-44239-2)
Supplement: Supplementary file 6 — Supplementary Data 3 [file 41467_2023_44239_MOESM6_ESM.xlsx]

## Sheet: plasmids and primers
Supplementary Data 3: DNA vector, primer and shRNA information
Plasmids	Primary source
Flag-HA-pcDNA3.1	A gift from Adam Antebi (Addgene, Cat# 52535)
pcDNA3.1/V5-His-A	Invitrogen, Cat# V810-20
pLVX-IRES-mCherry	Clontech, Cat# 631237
pLVX-IRES-hygro	Clontech, Cat# 632185
pBabe-puro	A gift from Hartmut Land (Addgene, Cat# 1764)
pCMV-VSV-G	A gift from Bob Weinberg (Addgene, Cat # 8454)
pCMV-Gag-Pol	Cell Biolabs, Cat# RV-111
pLVTHM	A gift from Didier Trono (Addgene, Cat# 12247)
pLVTHshp53	A gift from Didier Trono (Addgene, Cat# 12239)
pCMV-dR8.2 dvpr	A gift from Bob Weinberg (Addgene, Cat# 8455)
pMD2.G	A gift from Didier Trono (Addgene, Cat# 12259)
pMXs-p53	A gift from Shinya Yamanaka (Addgene, Cat# 22725)
p53 CRISPR/Cas9 KO Plasmid	Santa Cruz, Cat# sc-416469
Lenti-TRE3G-MCM5/MCM2-PGK-Tet3G-bsd	Transomic technologies (coustom order)
SMARTvector Inducible Non-targeting mCMV-TurboRFP	Dharmacon, Cat# VSC11655
SMARTvector Inducible shMCM5-C	Dharmacon, Cat# V3SH11252-226139207
SMARTvector Inducible shMCM5-G	Dharmacon, Cat# V3SH11252-228142142
pGIPZ-NT	Dharmacon, Cat# RHS4348
PGIPz-TMEM173 shRNAs	Dharmacon, Cat# RHS4531-EG340061
pLKO.1-puro-shNT	Sigma-Aldrich, Cat# SHC016V
pGIPZ-shcGAS-1	Dharmacon Clone # V2LHS_214240
pGIPZ-shcGAS-1	Dharmacon Clone # V3LHS_312365
pGIPZ-shSting-1	Dharmacon Clone # V3LHS_324286
pGIPZ-shSting-2	Dharmacon Clone # V3LHS_324288
pGIPZ-shRelB-1	Dharmacon Clone# V3LHS_407271
pGIPZ-shRelB-2	Dharmacon Clone # V2LHS_211799
mouse shRelB1	Sigma-Aldrich, Cat# TRCN0000095314
mouse shRelB2	Sigma-Aldrich, Cat# TRCN0000095318
mouse shRelB5	Sigma-Aldrich, Cat# TRCN0000233394
Primers	Sequence
p53
5'-primer for Flag-HA-pcDNA3.1 cloning	GTGGAGGTGGAGGTTCTAGAATGGAGGAGCCGCAGTCAGATCCT
3'-primer for Flag-HA-pcDNA3.1 cloning	GGCGGCCGCTCGAGTCTAGATCAGTCTGAGTCAGGCCCTTCTGTC
5'-primer for ∆161 Flag-HA-pcDNA3.1 cloning	GTGGAGGTGGAGGTTCTAGAGCCATCTACAAGCAGTCACAGCAC
3'-primer for ∆336 Flag-HA-pcDNA3.1 cloning	GGCGGCCGCTCGAGTCTAGATCACCCACGGATCTGAAGGGTGAAATA
5'-primer for murine pLVX-R270H-IRES-Hygro In-Fusion cloning	tttccggtgaattcctcgagCCGCCACCATGACTGCCATGGAGGAGTCACAGTCGGATATC
3'-primer for murine pLVX-R270H-IRES-Hygro In-Fusion cloning	gagggagaggggcgggatccTCAGTCTGAGTCAGGCCCCACTTTCTTGACCA
MCM5
5'-primer for pcDNA3.1/V5-His-A cloning	AGTCCAGTGTGGTGGAATTCATGTCGGGATTCGACGATCCTGG
3'-primer for pcDNA3.1/V5-His-A cloning	GCTGGATATCTGCAGAATTCCTTGAGGCGGTAGAGAACC
5'-primer for PLVX-IRES-mCherry cloning	TATTTCCGGTGAATTCATGTCGGGATTCGACGATCCTGG
3'-primer for PLVX-IRES-mCherry cloning	TAGTCTCGAGGAATTCTCACTTGAGGCGGTAGAGAACC
MCM5 R732A & K734A
5'-primer for PLVX-IRES-mCherry cloning	TATTTCCGGTGAATTCATGTCGGGATTCGACGATCCTGG
3'-primer for PLVX-IRES-mCherry cloning	TAGTCTCGAGGAATTCTCACGCGAGGGCGTAGAGAACCTTGCGCTGCATG
MCM2
5'-primer for pcDNA3.1/V5-His-A cloning	AGTCCAGTGTGGTGGAATTCATGGCGGAATCATCGGAATCCTTC
3'-primer for pcDNA3.1/V5-His-A cloning	GCTGGATATCTGCAGAATTCGAACTGCTGCAGGATCATTTTCC
MCM3
5'-primer for pcDNA3.1/V5-His-A cloning	AGTCCAGTGTGGTGGAATTCTTATATGCTCCCAAGGTCCCCGC
3'-primer for pcDNA3.1/V5-His-A cloning	GCTGGATATCTGCAGAATTCGATGAGGAAGATGATGCCCTCAGAC
MCM4
5'-primer for pcDNA3.1/V5-His-A cloning	AGTCCAGTGTGGTGGAATTCAGGTACTCCGAGCACTATGTCGTC
3'-primer for pcDNA3.1/V5-His-A cloning	GCTGGATATCTGCAGAATTCGAGCAAGCGCACGGTCTTCC
MCM6
5'-primer for pcDNA3.1/V5-His-A cloning	AGTCCAGTGTGGTGGAATTCGGCACTAAGCAAAATGGACCTCGC
3'-primer for pcDNA3.1/V5-His-A cloning	GCTGGATATCTGCAGAATTCATCTTCGAGCAAGTAGTTAGGGTTAACTACC
MCM7
5'-primer for pcDNA3.1/V5-His-A cloning	AGTCCAGTGTGGTGGAATTCATGCAGCGATGGCACTGAAGGACTACG
3'-primer for pcDNA3.1/V5-His-A cloning	GCTGGATATCTGCAGAATTCGACAAAAGTGATCCGTGTCCGG
shRNA	targeting sequence
p53
pLVTHMshp53 targeting sequence	AAGACTCCAGTGGTAATCTACT
MCM5
SMARTvector Inducible shMCM5-C	GCAGGTTGATGTCTCCTCG
SMARTvector Inducible shMCM5-G	AAGTCCACGCATTTGCATT
cGAS
pGIPZ-shcGAS-1	AAATTTCACAAAGTAATAT
pGIPZ-shcGAS-2	AGTTTTAAACAATCTTTCC
Sting
pGIPZ-shSting-1	TCCATTCCACTGATGAGGA
pGIPZ-shSting-2	AATGCTGATTGTAAGTTCG
RelB
pGIPZ-shRelB-1	GTAACAAGCTAGTGCACGG
pGIPZ-shRelB-2	AATATGTCCACTTCAGAAG
mouse RelB
mouse shRelB1	CGGTTCTCTTTGAGCCCATTT
mouse shRelB2	CGTGACTGTCAATGTGTTCTT
