# Supplementary material for: Mutant p53 gains oncogenic functions through a chromosomal instability-induced cytosolic DNA response
Source: Nat Commun. 2024 Jan 2;15:180. doi: 10.1038/s41467-023-44239-2 (PMC10761733; doi:10.1038/s41467-023-44239-2)
Supplement: Supplementary file 7 — Supplementary Data 4 [file 41467_2023_44239_MOESM7_ESM.xlsx]

## Sheet: Antibodies for IP
Supplementary Data 4: antibody information
Antibodies for immunoprecipitation
Name	Vendor	Cat#	Dilution
p53 (DO-1)(SILAC -IP)	Santa Cruz	sc-126 AC	20 ml/ 1 × 10^7 cell lysate
p53 (Pab240) (SILAC -IP)	Santa Cruz	sc-99 AC	20 ml/1 × 10^7 cell lysate
HA	Cell Signaling	3724	2-4 mg/mg lysate
MCM5	Bethyl	A300-195A	2-4 mg/mg lysate
p53 (DO-1) X	Santa Cruz	sc-126 X	2-4 mg/mg lysate
His	Millipore	05-949	2-4 mg/mg lysate
Flag	Sigma-Aldrich	F1804	2-4 mg/mg lysate

## Sheet: Antibodies for WB
Supplementary Data 4: antibody information
Antibodies for immunoblotting
Name	Vendor	Cat#	Dilution
p53 (DO-1)	Santa Cruz	sc-126	1:5000 in 2% BSA in TBST
p53 (1C12)	Cell Signaling	2524	1:1000 in 2% BSA in TBST
V5	Thermo Fisher	R960-25	1:1000 in 2% BSA in TBST
Flag	Sigma-Aldrich	F1804	1:5000 in 2% BSA in TBST
HA	Cell Signaling	3724	1:1000 in 2% BSA in TBST
MCM2	Cell Signaling	4007S	1:1000 in 2% BSA in TBST
MCM3	Cell Signaling	4012S	1:1000 in 2% BSA in TBST
MCM4 (G-7)	GeneTex	GTX109740	1:5000 in 2% BSA in TBST
MCM5	Bethyl	A300-195A	1:5000 in 2% BSA in TBST
MCM5 (E-10)	Santa Cruz	sc-165994	1:1000 in 2% BSA in TBST
MCM6	GeneTex	GTX129216	1:3000 in 2% BSA in TBST
MCM7	Cell Signaling	3735T	1:1000 in 2% BSA in TBST
RPA32 (4E4)	Cell Signaling	2208	1:1000 in 2% BSA in TBST
MEK1/2 (D1A5)	Cell Signaling	8727	1:5000 in 2% BSA in TBST
ORC2 (3G6)	Cell Signaling	4736S	1:1000 in 2% BSA in TBST
NFkB-p100/52	Cell Signaling	4882	1:1000 in 2% BSA in TBST
RelB (C1E4)	Cell Signaling	4922	1:5000 in 1% BSA in TBST
phospho-IRF3 (Ser386) (E7J8G)	Cell signaling	37829	1:1000 in 2% BSA in TBST
Sting (D2P2F)	Cell Signaling	136477S	1:1000 in 2% BSA in TBST
cGAS (E5V3W)	Cell signaling	79978s	1:1000 in 2% BSA in TBST
phospho-NFkBp65 (Ser 536)	Santa Cruz	sc-101752	1:1000 in 2% BSA in TBST
Actin	Sigma-Aldrich	A1978	1:10000 in 2% BSA in TBST
anti-Rat IgG HRP	Cell Signaling	7077	1:3000 in 2% BSA in TBST
Anti-Mouse IgG-HRP	Cell Signaling	7076	1:3000 in 2% BSA in TBST
Anti-Rabbit IgG-HRP	Cell Signaling	7074	1:3000 in 2% BSA in TBST

## Sheet: Antibodies for DNA fiber assay
Supplementary Data 4: antibody information
Antibodies for DNA fiber assay
Name	Vendor	Cat#	Dilution
rat anti-BrdU antibody	Abcam	clone BU1/75 (ICR1), ab6326	1:600 in 1% BSA in TBST
mouse anti-BrdU antibody	BD Biosciences	clone B44, 347580	1:300 in 1% BSA in TBST
anti-Rat Alexa Fluor 568	ThermoFisher	A11077	1:500 in 1% BSA in TBST
anti-Mouse Alexa Fluor 488	ThermoFisher	A32723	1:500 in 1% BSA in TBST

## Sheet: Antibodies for IF 
Supplementary Data 4: antibody information
Antibodies for immunofluorescence
Name	Vendor	Cat#	Dilution
p53 (DO-1)	Santa Cruz	sc-126	1:100 in 1% BSA in TBST
ssDNA (clone TNT-3)	Sigma-Aldrich	MAB3868	1:50 in 1% BSA in TBST
dsDNA (Clone AE-2)	Sigma-Aldrich	MAB1293	1:50 in 1% BSA in TBST
RPA32 (4E4)	Cell Signaling	2208	1:50in 1% BSA in TBST
RelB	Sigma-Aldrich	HPA040506	1:50 in 1% BSA in TBST
Rad51 [EPR3040(3)]	Abcam	ab133534	1:50 in 1% BSA in TBST
Alexa Fluor 647 Goat anti-mouse IgG	ThermoFisher	A21235	1:2000 in 1% BSA in TBST
Alexa Fluor 647 Goat anti-rabbit IgG	ThermoFisher	A21244	1:2000in 1% BSA in TBST
Alexa Fluor 488 Goat anti-mouse IgG	ThermoFisher	A11001	1:2000 in 1% BSA in TBST
Alexa Fluor 594 Goat anti-rat IgG	ThermoFisher	A11007	1:2000 in 1% BSA in TBST

## Sheet: Antibodies for mutiplex IHC
Supplementary Data 4: antibody information
Antibodies for mouse sample IHC, multiplex IF immunohistochemistry and MIBI
Name	Vendor	Cat#	Dilution
multiplex IF immunohistochemistry
CD8α (D4W2Z) XP® Rabbit mAb	Cell Signaling	#98941	1:500 3% BSA & 1% horse serum in PBS
CD3ε (E4T1B)	Cell Signaling	#78588	1:500 3% BSA & 1% horse serum in PBS
RelB Antibody	ThermoFisher	PA5-27679	1:1000 3% BSA & 1% horse serum in PBS
MIBI
CD11c (D1V9Y)	Ionpath	714402	1:100 3% BSA & 1% horse serum in PBS
F4/80 (D2S9R)	Ionpath	715603	1:100 3% BSA & 1% horse serum in PBS
CD11b (EPR1344)	Ionpath	715504	1:100 3% BSA & 1% horse serum in PBS
Granzyme B (D6E9W)	Ionpath	715002	1:100 3% BSA & 1% horse serum in PBS
CD8α (D4W2Z) XP® Rabbit mAb	Cell Signaling	#98941	1:500 3% BSA & 1% horse serum in PBS

## Sheet: Antibodies for IHC
Supplementary Data 4: Antibody information
Antibodies for human smaple immunohistochemistry
Name	Vendor	Cat#	Dilution
p53 (DO-7)	DaKo	M7001	1:50 in 2.5% BSA in TBST
p53 (CM5)	Leica Biosystems	NCL-L-p53-CM5p	1:100 in 2.5% BSA in TBST
RelB	Sigma-Aldrich	HPA040506	1:100 in 2.5% BSA in TBST
RelB Antibody	ThermoFisher	PA5-27679	1:1000 3% BSA & 1% horse serum in PBS
Sting (D2P2F)	Cell Signaling	13647	1:100 in 2.5% BSA in TBST
Goat Anti-Rabbit IgG Antibody (H+L), HRP Conjugated	Genesee Scientific	20-303	1:5000 in 2.5% BSA in TBST
Goat Anti-mouse IgG Antibody (H+L), HRP Conjugated	Genesee Scientific	20-304	1:5000 in 2.5% BSA in TBST
