# Supplementary material for: Mutant p53 gains oncogenic functions through a chromosomal instability-induced cytosolic DNA response
Source: Nat Commun. 2024 Jan 2;15:180. doi: 10.1038/s41467-023-44239-2 (PMC10761733; doi:10.1038/s41467-023-44239-2)
Supplement: Supplementary file 9 — Source Data [file 41467_2023_44239_MOESM9_ESM.zip]

Archive with 15 entries (14 files):
- source data/
- source data/Source Data to Figure 1.xlsx
- source data/Source Data to Figure 2.xlsx
- source data/Source Data to Figure 3.xlsx
- source data/Source Data to Figure 4.xlsx
- source data/Source Data to Figure 5.xlsx
- source data/Source Data to Figure 6.xlsx
- source data/Source Data to Supplementary Fig. 1.xlsx
- source data/Source Data to Supplementary Fig. 2.xlsx
- source data/Source Data to Supplementary Fig. 3.xlsx
- source data/Source Data to Supplementary Fig. 4.xlsx
- source data/Source Data to Supplementary Fig. 5.xlsx
- source data/Source Data to Supplementary Fig. 6.xlsx
- source data/Source Data to Supplementary Fig. 7.xlsx
- source data/Source Data to Supplementary Fig. 8.xlsx
