# Supplementary material for: Mutant p53 gains oncogenic functions through a chromosomal instability-induced cytosolic DNA response
Source: Nat Commun. 2024 Jan 2;15:180. doi: 10.1038/s41467-023-44239-2 (PMC10761733; doi:10.1038/s41467-023-44239-2)
Supplement: Supplementary file 9 — Source Data [file 41467_2023_44239_MOESM9_ESM.zip › source data/Source Data to Figure 1.xlsx]

## Sheet: Fig.1a
Source Data to Figure 1a (Metascape_GO results)
GroupID	Category	Term	Description	LogP	Log(q-value)	Genes	Symbols	InTerm_InList
1_Summary	Reactome Gene Sets	R-HSA-72163	mRNA Splicing - Major Pathway	-10.2976	-6.27316	3312,4686,5094,6427,6430,6634,6638,7307,51001	HSPA8,NCBP1,PCBP2,SRSF2,SRSF5,SNRPD3,SNRPN,U2AF1,MTERF3	9/-
1_Member	Reactome Gene Sets	R-HSA-72163	mRNA Splicing - Major Pathway	-10.2976	-6.27316	3312,4686,5094,6427,6430,6634,6638,7307	HSPA8,NCBP1,PCBP2,SRSF2,SRSF5,SNRPD3,SNRPN,U2AF1	8/207
1_Member	Reactome Gene Sets	R-HSA-72172	mRNA Splicing	-10.1661	-6.27316	3312,4686,5094,6427,6430,6634,6638,7307	HSPA8,NCBP1,PCBP2,SRSF2,SRSF5,SNRPD3,SNRPN,U2AF1	8/215
1_Member	WikiPathways	WP411	mRNA processing	-10.1435	-6.27316	4686,5094,6427,6430,6634,6638,7307	NCBP1,PCBP2,SRSF2,SRSF5,SNRPD3,SNRPN,U2AF1	7/126
1_Member	Reactome Gene Sets	R-HSA-72203	Processing of Capped Intron-Containing Pre-mRNA	-9.19518	-5.44973	3312,4686,5094,6427,6430,6634,6638,7307	HSPA8,NCBP1,PCBP2,SRSF2,SRSF5,SNRPD3,SNRPN,U2AF1	8/285
1_Member	Reactome Gene Sets	R-HSA-73856	RNA Polymerase II Transcription Termination	-7.95159	-4.37535	4686,6427,6430,6634,7307	NCBP1,SRSF2,SRSF5,SNRPD3,U2AF1	5/68
1_Member	GO Biological Processes	GO:0000377	RNA splicing, via transesterification reactions with bulged adenosine as nucleophile	-7.81218	-4.37535	3312,4686,6427,6430,6634,6638,7307	HSPA8,NCBP1,SRSF2,SRSF5,SNRPD3,SNRPN,U2AF1	7/272
1_Member	GO Biological Processes	GO:0000398	mRNA splicing, via spliceosome	-7.81218	-4.37535	3312,4686,6427,6430,6634,6638,7307	HSPA8,NCBP1,SRSF2,SRSF5,SNRPD3,SNRPN,U2AF1	7/272
1_Member	KEGG Pathway	hsa03040	Spliceosome	-7.77269	-4.37535	3312,4686,6427,6430,6634,7307	HSPA8,NCBP1,SRSF2,SRSF5,SNRPD3,U2AF1	6/156
1_Member	GO Biological Processes	GO:0000375	RNA splicing, via transesterification reactions	-7.76861	-4.37535	3312,4686,6427,6430,6634,6638,7307	HSPA8,NCBP1,SRSF2,SRSF5,SNRPD3,SNRPN,U2AF1	7/276
1_Member	GO Biological Processes	GO:0008380	RNA splicing	-6.62011	-3.2726	3312,4686,6427,6430,6634,6638,7307	HSPA8,NCBP1,SRSF2,SRSF5,SNRPD3,SNRPN,U2AF1	7/407
1_Member	GO Biological Processes	GO:0016071	mRNA metabolic process	-6.42905	-3.12294	3312,4686,5094,6427,6430,6634,6638,7307	HSPA8,NCBP1,PCBP2,SRSF2,SRSF5,SNRPD3,SNRPN,U2AF1	8/649
1_Member	CORUM	CORUM:351	Spliceosome	-6.35834	-3.09001	4686,6427,6430,6634,7307	NCBP1,SRSF2,SRSF5,SNRPD3,U2AF1	5/141
1_Member	Reactome Gene Sets	R-HSA-72187	mRNA 3'-end processing	-6.29052	-3.07134	4686,6427,6430,7307	NCBP1,SRSF2,SRSF5,U2AF1	4/59
1_Member	Reactome Gene Sets	R-HSA-8953854	Metabolism of RNA	-6.10763	-2.94193	3312,4686,5094,6427,6430,6634,6638,7307	HSPA8,NCBP1,PCBP2,SRSF2,SRSF5,SNRPD3,SNRPN,U2AF1	8/716
1_Member	GO Biological Processes	GO:0006397	mRNA processing	-6.08532	-2.94193	3312,4686,6427,6430,6634,6638,7307	HSPA8,NCBP1,SRSF2,SRSF5,SNRPD3,SNRPN,U2AF1	7/489
1_Member	Reactome Gene Sets	R-HSA-159236	Transport of Mature mRNA derived from an Intron-Containing Transcript	-5.86925	-2.75219	4686,6427,6430,7307	NCBP1,SRSF2,SRSF5,U2AF1	4/75
1_Member	Reactome Gene Sets	R-HSA-72202	Transport of Mature Transcript to Cytoplasm	-5.67154	-2.57931	4686,6427,6430,7307	NCBP1,SRSF2,SRSF5,U2AF1	4/84
1_Member	CORUM	CORUM:1183	CDC5L complex	-5.32705	-2.2583	3312,6427,6634	HSPA8,SRSF2,SNRPD3	3/30
1_Member	GO Biological Processes	GO:0033120	positive regulation of RNA splicing	-4.75947	-1.71299	3312,4686,6430	HSPA8,NCBP1,SRSF5	3/46
1_Member	Reactome Gene Sets	R-HSA-72165	mRNA Splicing - Minor Pathway	-4.64978	-1.62449	4686,6427,6634	NCBP1,SRSF2,SNRPD3	3/50
1_Member	GO Biological Processes	GO:0000245	spliceosomal complex assembly	-3.81537	-0.945763	4686,6430,6634	NCBP1,SRSF5,SNRPD3	3/95
1_Member	GO Biological Processes	GO:0043484	regulation of RNA splicing	-2.98286	-0.268821	3312,4686,6430	HSPA8,NCBP1,SRSF5	3/183
1_Member	GO Biological Processes	GO:0022613	ribonucleoprotein complex biogenesis	-2.72331	-0.0747717	4686,6430,6634,51001	NCBP1,SRSF5,SNRPD3,MTERF3	4/488
1_Member	GO Biological Processes	GO:0022618	protein-RNA complex assembly	-2.69332	-0.0533869	4686,6430,6634	NCBP1,SRSF5,SNRPD3	3/231
1_Member	GO Biological Processes	GO:0071826	protein-RNA complex organization	-2.65135	-0.0198433	4686,6430,6634	NCBP1,SRSF5,SNRPD3	3/239
2_Summary	GO Biological Processes	GO:0030174	regulation of DNA-templated DNA replication initiation	-6.27272	-3.07134	4174,4176,56897,9184,4637,3005,1457,8626	MCM5,MCM7,WRNIP1,BUB3,MYL6,H1-0,CSNK2A1,TP63	8/-
2_Member	GO Biological Processes	GO:0030174	regulation of DNA-templated DNA replication initiation	-6.27272	-3.07134	4174,4176,56897	MCM5,MCM7,WRNIP1	3/15
2_Member	GO Biological Processes	GO:0090329	regulation of DNA-templated DNA replication	-4.59829	-1.5932	4174,4176,56897	MCM5,MCM7,WRNIP1	3/52
2_Member	GO Biological Processes	GO:0032508	DNA duplex unwinding	-4.12064	-1.15334	4174,4176,56897	MCM5,MCM7,WRNIP1	3/75
2_Member	GO Biological Processes	GO:0032392	DNA geometric change	-4.02099	-1.10485	4174,4176,56897	MCM5,MCM7,WRNIP1	3/81
2_Member	GO Biological Processes	GO:0071103	DNA conformation change	-3.89938	-0.999871	4174,4176,56897	MCM5,MCM7,WRNIP1	3/89
2_Member	WikiPathways	WP179	Cell cycle	-3.51616	-0.689892	4174,4176,9184	MCM5,MCM7,BUB3	3/120
2_Member	GO Biological Processes	GO:0006275	regulation of DNA replication	-3.41425	-0.623045	4174,4176,56897	MCM5,MCM7,WRNIP1	3/130
2_Member	GO Biological Processes	GO:0006261	DNA-templated DNA replication	-3.36631	-0.589225	4174,4176,56897	MCM5,MCM7,WRNIP1	3/135
2_Member	KEGG Pathway	hsa04110	Cell cycle	-3.17533	-0.429887	4174,4176,9184	MCM5,MCM7,BUB3	3/157
2_Member	GO Biological Processes	GO:0006260	DNA replication	-2.8845	-0.199751	4174,4176,56897	MCM5,MCM7,WRNIP1	3/198
2_Member	WikiPathways	WP4352	Ciliary landscape	-2.78212	-0.106714	4174,4176,4637	MCM5,MCM7,MYL6	3/215
2_Member	GO Biological Processes	GO:0051276	chromosome organization	-2.75938	-0.102072	3005,4174,4176,56897	H1-0,MCM5,MCM7,WRNIP1	4/477
2_Member	GO Biological Processes	GO:0051052	regulation of DNA metabolic process	-2.58457	0	3005,4174,4176,56897	H1-0,MCM5,MCM7,WRNIP1	4/533
2_Member	Reactome Gene Sets	R-HSA-69278	Cell Cycle, Mitotic	-2.50746	0	1457,4174,4176,9184	CSNK2A1,MCM5,MCM7,BUB3	4/560
2_Member	Reactome Gene Sets	R-HSA-69620	Cell Cycle Checkpoints	-2.40227	0	4174,4176,9184	MCM5,MCM7,BUB3	3/293
2_Member	Reactome Gene Sets	R-HSA-1640170	Cell Cycle	-2.18489	0	1457,4174,4176,9184	CSNK2A1,MCM5,MCM7,BUB3	4/691
2_Member	GO Biological Processes	GO:0006974	DNA damage response	-2.05586	0	4174,4176,8626,56897	MCM5,MCM7,TP63,WRNIP1	4/753
3_Summary	Canonical Pathways	M18	PID INTEGRIN1 PATHWAY	-4.28671	-1.30093	2335,3909,7052,4017,4627,8626	FN1,LAMA3,TGM2,LOXL2,MYH9,TP63	6/-
3_Member	Canonical Pathways	M18	PID INTEGRIN1 PATHWAY	-4.28671	-1.30093	2335,3909,7052	FN1,LAMA3,TGM2	3/66
3_Member	GO Biological Processes	GO:0035239	tube morphogenesis	-3.10109	-0.376835	2335,4017,4627,7052,8626	FN1,LOXL2,MYH9,TGM2,TP63	5/679
3_Member	GO Biological Processes	GO:0001667	ameboidal-type cell migration	-2.89081	-0.199751	2335,4017,4627	FN1,LOXL2,MYH9	3/197
3_Member	GO Biological Processes	GO:0001525	angiogenesis	-2.23707	0	2335,4017,4627	FN1,LOXL2,MYH9	3/336
4_Summary	GO Biological Processes	GO:0006457	protein folding	-4.03235	-1.10485	1457,3312,10549,54431,51001,4627,4637,4686,2335	CSNK2A1,HSPA8,PRDX4,DNAJC10,MTERF3,MYH9,MYL6,NCBP1,FN1	9/-
4_Member	GO Biological Processes	GO:0006457	protein folding	-4.03235	-1.10485	1457,3312,10549,54431	CSNK2A1,HSPA8,PRDX4,DNAJC10	4/219
4_Member	Reactome Gene Sets	R-HSA-9663891	Selective autophagy	-4.02099	-1.10485	1457,3312,51001	CSNK2A1,HSPA8,MTERF3	3/81
4_Member	Reactome Gene Sets	R-HSA-422475	Axon guidance	-3.50592	-0.689892	1457,3312,4627,4637,4686	CSNK2A1,HSPA8,MYH9,MYL6,NCBP1	5/553
4_Member	Reactome Gene Sets	R-HSA-9675108	Nervous system development	-3.41797	-0.623045	1457,3312,4627,4637,4686	CSNK2A1,HSPA8,MYH9,MYL6,NCBP1	5/578
4_Member	Reactome Gene Sets	R-HSA-1632852	Macroautophagy	-3.35695	-0.589225	1457,3312,51001	CSNK2A1,HSPA8,MTERF3	3/136
4_Member	Reactome Gene Sets	R-HSA-9612973	Autophagy	-3.2245	-0.468061	1457,3312,51001	CSNK2A1,HSPA8,MTERF3	3/151
4_Member	GO Biological Processes	GO:0030307	positive regulation of cell growth	-3.12809	-0.393371	1457,2335,4686	CSNK2A1,FN1,NCBP1	3/163
4_Member	GO Biological Processes	GO:0045927	positive regulation of growth	-2.56214	0	1457,2335,4686	CSNK2A1,FN1,NCBP1	3/257
5_Summary	Reactome Gene Sets	R-HSA-1474290	Collagen formation	-3.88498	-0.999871	3909,4017,79709,2335,10549	LAMA3,LOXL2,COLGALT1,FN1,PRDX4	5/-
5_Member	Reactome Gene Sets	R-HSA-1474290	Collagen formation	-3.88498	-0.999871	3909,4017,79709	LAMA3,LOXL2,COLGALT1	3/90
5_Member	Reactome Gene Sets	R-HSA-1474244	Extracellular matrix organization	-3.50936	-0.689892	2335,3909,4017,79709	FN1,LAMA3,LOXL2,COLGALT1	4/300
5_Member	GO Biological Processes	GO:0030198	extracellular matrix organization	-2.49277	0	4017,10549,79709	LOXL2,PRDX4,COLGALT1	3/272
5_Member	GO Biological Processes	GO:0043062	extracellular structure organization	-2.48829	0	4017,10549,79709	LOXL2,PRDX4,COLGALT1	3/273
5_Member	GO Biological Processes	GO:0045229	external encapsulating structure organization	-2.47939	0	4017,10549,79709	LOXL2,PRDX4,COLGALT1	3/275
6_Summary	GO Biological Processes	GO:0030048	actin filament-based movement	-3.80191	-0.945763	4627,4637,4641,3312,9554,9184,92799	MYH9,MYL6,MYO1C,HSPA8,SEC22B,BUB3,SHKBP1	7/-
6_Member	GO Biological Processes	GO:0030048	actin filament-based movement	-3.80191	-0.945763	4627,4637,4641	MYH9,MYL6,MYO1C	3/96
6_Member	KEGG Pathway	hsa04814	Motor proteins	-2.91639	-0.212332	4627,4637,4641	MYH9,MYL6,MYO1C	3/193
6_Member	Reactome Gene Sets	R-HSA-199991	Membrane Trafficking	-2.31587	0	3312,4627,4641,9554	HSPA8,MYH9,MYO1C,SEC22B	4/634
6_Member	Reactome Gene Sets	R-HSA-195258	RHO GTPase Effectors	-2.27335	0	4627,4637,9184	MYH9,MYL6,BUB3	3/326
6_Member	Reactome Gene Sets	R-HSA-5653656	Vesicle-mediated transport	-2.22487	0	3312,4627,4641,9554	HSPA8,MYH9,MYO1C,SEC22B	4/673
6_Member	Reactome Gene Sets	R-HSA-194315	Signaling by Rho GTPases	-2.15247	0	4627,4637,9184,92799	MYH9,MYL6,BUB3,SHKBP1	4/706
6_Member	Reactome Gene Sets	R-HSA-9716542	Signaling by Rho GTPases, Miro GTPases and RHOBTB3	-2.11876	0	4627,4637,9184,92799	MYH9,MYL6,BUB3,SHKBP1	4/722
7_Summary	WikiPathways	WP5115	Network map of SARS-CoV-2 signaling pathway	-2.76495	-0.102072	2335,3312,84985	FN1,HSPA8,FAM83A	3/-
7_Member	WikiPathways	WP5115	Network map of SARS-CoV-2 signaling pathway	-2.76495	-0.102072	2335,3312,84985	FN1,HSPA8,FAM83A	3/218
8_Summary	GO Biological Processes	GO:0032774	RNA biosynthetic process	-2.38778	0	4686,5094,8626,51001,11100	NCBP1,PCBP2,TP63,MTERF3,HNRNPUL1	5/-
8_Member	GO Biological Processes	GO:0032774	RNA biosynthetic process	-2.38778	0	4686,5094,8626,51001	NCBP1,PCBP2,TP63,MTERF3	4/605
8_Member	GO Biological Processes	GO:0009615	response to virus	-2.0935	0	4686,5094,11100	NCBP1,PCBP2,HNRNPUL1	3/379
9_Summary	GO Biological Processes	GO:0006338	chromatin remodeling	-2.37763	0	3005,4017,7052,8626,4176,84985	H1-0,LOXL2,TGM2,TP63,MCM7,FAM83A	6/-
9_Member	GO Biological Processes	GO:0006338	chromatin remodeling	-2.37763	0	3005,4017,7052,8626	H1-0,LOXL2,TGM2,TP63	4/609
9_Member	GO Biological Processes	GO:0008283	cell population proliferation	-2.15247	0	4017,4176,8626,84985	LOXL2,MCM7,TP63,FAM83A	4/706
9_Member	GO Biological Processes	GO:0006325	chromatin organization	-2.0658	0	3005,4017,7052,8626	H1-0,LOXL2,TGM2,TP63	4/748
10_Summary	GO Biological Processes	GO:0045087	innate immune response	-2.02843	0	4641,5094,55269,56897	MYO1C,PCBP2,PSPC1,WRNIP1	4/-
10_Member	GO Biological Processes	GO:0045087	innate immune response	-2.02843	0	4641,5094,55269,56897	MYO1C,PCBP2,PSPC1,WRNIP1	4/767

## Sheet: Fig 1b
Source Data to Figure 1b
	Lane 1	Lane 2	Lane 3	Lane 4	Lane 5
MCM5	14736.5	N/A	977.577	8594.87	3810.69
Relative ratio	3.86715	N/A	0.256535	2.25546	1
p53	436.678	N/A	0	23974.8	11236
Relative ratio	0.0388643	N/A	0	2.13375	1
IgG	N/A	N/A	22750.8	22750.8	22750.8
Relative ratio	N/A	N/A	0.82599	1.12772	1

## Sheet: Fig. 1c
Source Data to Figure 1c
	Lane 1	Lane 2	Lane 3	Lane 4	Lane 5
p53	17530.9	n/a	361.556	5722.93	4227.28
Relative ratio	4.14708	n/a	0.0855293	1.35381	1
MCM5	4598.15	n/a	405.556	19212.9	18330.9
Relative ratio	0.250841	n/a	0.0221241	1.04811	1
IgG	n/a	n/a	43192.7	47360.2	42336.3
Relative ratio	n/a	n/a	1.02023	1.11867	1

## Sheet: Fig. 1d
Source Data to Figure 1d
	lane 1	lane 2	lane 3	lane 4	lane 5	lane 6	lane 7	lane 8	lane 9	lane 10	lane 11
V5 (MCM5)	0	70.607	1498.89	6644.35	6244.3	4675.64	287.678	7495.54	5032.64	1111.01	16978.4
relative ratio	0	0.0405114	1	4.43284	4.16594	3.1194	0.191927	5.00072	3.35758	0.741223	11.3273
Flag (mutp53)	0	0	10066.6	9376.69	9977.35	11370.3	11532.8	10521.3	9627.62	7076.13	6486.84
relative ratio	0	0	1	0.931462	0.99113	1.12951	1.14565	1.04516	0.956389	0.702929	0.64439
IgG	23094.9	23016.6	21905.3	21832.3	21664.4	23362.8	23616.4	20846.2	19428.5	26938.6	24864.5
relative ratio	1.05431	1.05073	1	0.996668	0.989001	1.06654	1.07811	0.951653	0.886933	1.22978	1.13509
V5 (MCM5)	846.163	14122	10677	7324.3	7343.64	8503.76	6783.74	7664.86	7406.52	10647.8	22310.5
relative ratio	0	1	0.740506	0.487964	0.489421	0.576807	0.447247	0.513617	0.494157	0.738303	1.6168
Flag (mutp53)	372	372	12159.2	12466.6	11591	15084.2	19167.1	16924.5	15874.2	11128.7	13818.8
relative ratio	0	0	1	1.02608	0.951797	1.24816	1.59454	1.40428	1.31518	0.912575	1.1408
Actin	18685.5	16164.3	15633.6	19486.1	15092.9	16351.1	16967	14993.3	12934.5	18053.3	16086
relative ratio	1	0.865072	0.83667	1.04285	0.807732	0.875071	0.908035	0.802407	0.692223	0.96617	0.860883

## Sheet: Fig. 1f
Source Data to Figure 1f
Densitometry		MCM7	MCM6	MCM5	MCM4	MCM3	MCM2
V5-MCMs pull-down		11075	35583	32473	13106	28362	20799
Relative V5-MCMs expressed		37858	60049	24248	54134	58578	111819
V5-MCMs pull-down ratio		0.292541	0.592566	1.3392	0.242103	0.484175	0.186006
Ralative mutp53 R273H-mediated V5-MCMs pull down		1.57275	3.18574	7.19979	1.30159	2.60301	1
	MCM7	MCM6	MCM5	MCM4	MCM3	MCM2	MCM7	MCM6	MCM5	MCM4	MCM3	MCM2
V5 (MCM5)	n/a	n/a	n/a	n/a	n/a	n/a	784.527	7494.02	6667.59	1503.79	5394.54	3342.4
relative ratio	n/a	n/a	n/a	n/a	n/a	n/a	0.117663	1.12395	1	0.225537	0.809069	0.50129
Flag (mutp53)	n/a	n/a	n/a	n/a	n/a	n/a	9774.47	11860.3	11339.7	11730.9	12104.2	12643.1
raltive ratio	n/a	n/a	n/a	n/a	n/a	n/a	0.861968	1.04591	1	1.0345	1.06742	1.11494
IgG	n/a	n/a	n/a	n/a	n/a	n/a	14693	15182.3	15210	15797.1	15822.2	14511.8
raltive ratio	n/a	n/a	n/a	n/a	n/a	n/a	0.966009	0.998179	1	1.0386	1.04025	0.954095
V5 (MCM5)	n/a	n/a	n/a	n/a	n/a	n/a	2227.22	5302.69	865.234	3659.57	4916.78	9235.27
relative ratio	n/a	n/a	n/a	n/a	n/a	n/a	2.57413	6.12862	1	4.22957	5.6826	10.6737
Flag (mutp53)	n/a	n/a	n/a	n/a	n/a	n/a	17485.4	15589.5	14536.5	15126.8	16115.5	16500.5
raltive ratio	n/a	n/a	n/a	n/a	n/a	n/a	1.20286	1.07244	1	1.04061	1.10863	1.13511
non-specific	n/a	n/a	n/a	n/a	n/a	n/a	12643.6	10113.7	11165.6	10925.2	12412.2	12488.3
raltive ratio	n/a	n/a	n/a	n/a	n/a	n/a	1.13237	0.905791	1	0.978468	1.11165	1.11846
Normalized V5 (MCM5)-pull down	n/a	n/a	n/a	n/a	n/a	n/a	910.158	7165.09	6667.59	1453.65	5053.81	2997.82
Normalized V5 (MCM5) expression	n/a	n/a	n/a	n/a	n/a	n/a	1966.87	5854.21	865.234	3740.1	4422.98	8257.11
V5 (MCM5) pull-down vs V5 (MCM5) expression	n/a	n/a	n/a	n/a	n/a	n/a	0.462745	1.22392	7.70611	0.388665	1.14263	0.363059
Ralative mutp53 R273H-mediated V5-MCMs pull down	n/a	n/a	n/a	n/a	n/a	n/a	1.27457	3.37113	21.2255	1.07053	3.14722	1

## Sheet: Fig. 1g
Source Data to Figure 1g
	lane 1	lane 2	lane 3	lane 4	lane 5
MCM5	16336.1	n/a	852.991	8737.29	3315.81
relative ratio	1.8697	n/a	0.0976265	1	0.379501
MCM3	12139.5	n/a	256.092	1486.96	418.991
relative ratio	8.16394	n/a	0.172225	1	0.281777
MCM2	18980.5	n/a	0	1021.01	0
relative ratio	18.5899	n/a	0	1	0
MCM7	13356.8	n/a	242.899	1023.21	630.263
relative ratio	13.0538	n/a	0.237389	1	0.615965
p53	797.87	n/a	207.192	28948.7	14076
relative ratio	0.0275616	n/a	0.00715722	1	0.486242
IgG	n/a	n/a	24834.8	33387.6	32611.5
relative ratio	n/a	n/a	0.743832	1	0.976754
