# Supplementary material for: Mutant p53 gains oncogenic functions through a chromosomal instability-induced cytosolic DNA response
Source: Nat Commun. 2024 Jan 2;15:180. doi: 10.1038/s41467-023-44239-2 (PMC10761733; doi:10.1038/s41467-023-44239-2)
Supplement: Supplementary file 9 — Source Data [file 41467_2023_44239_MOESM9_ESM.zip › source data/Source Data to Figure 2.xlsx]

## Sheet: Fig. 2a
Source Data to Fig. 2a
	lane 1	lane 2	lane 3	lane 4	lane 5	lane 6	lane 7	lane 8	lane 9	lane 10	lane 11	lane 12
p53	n/a	n/a	166.142	867.213	1306.34	3323.18	n/a	n/a	2320.7	4444.65	4820.77	6966.13
relative ratio	n/a	n/a	1	5.21971	7.86276	20.0021	n/a	n/a	1	1.91522	2.07729	3.00174
RPA32 (RPA32+pRPA32)	4207.35	3321.82	4497.77	4280.89	5081.43	4751.48	7756.4	11655.1	7068.69	10443.8	7057.93	14570.1
relative ratio	1	0.789527	1.06903	1.01748	1.20775	1.12933	1	1.50264	0.911337	1.34648	0.90995	1.87846
ORC2	n/a	n/a	n/a	n/a	n/a	n/a	5691.18	5361.01	4534.77	4460.48	5010.72	5745.13
relative ratio	n/a	n/a	n/a	n/a	n/a	n/a	1	0.941985	0.796806	0.783752	0.880435	1.00948
MEK1/2	8901.23	7243.4	7681.81	7650.93	6995.47	7790.76	n/a	n/a	n/a	n/a	n/a	n/a
relative ratio	1	0.813753	0.863006	0.859537	0.785899	0.875246	n/a	n/a	n/a	n/a	n/a	n/a

## Sheet: Fig. 2b
Source Data to Fig. 2b
	lane 1	lane 2	lane 3	lane 4	lane 5	lane 6	lane 7	lane 8	lane 9	lane 10	lane 11	lane 12		lane 13	lane 14	lane 15	lane 16	lane 17	lane 18	lane 19	lane 20	lane 21	lane 22	lane 23	lane 24
RPA32 (RPA32+pRPA32)	1.3	5347.26	7566.03	6059.5	7243.38	6286.08	7364.33	6101.26	6733.79	5642.43	7391.03	4269.31		7395.1	9673.2	8220.64	10468.2	6913.86	12738.1	8089.23	10237.5	8606.76	12995.6	7709.69	9487.9
relative ratio	1	0.909641	1.28708	1.0308	1.2322	1.06935	1.25277	1.03791	1.14551	0.959853	1.25731	0.726267		1	1.30805	1.11163	1.41556	0.934924	1.72251	1.09386	1.38436	1.16385	1.75732	1.04254	1.283
MCM5	3088.79	1715.38	6625.73	6903	4879.1	2276.5	6426.4	6247.12	5186.62	2986.5	8975.95	10543.7		1507.11	2604.43	3590.26	4108.26	2271.77	2604.06	4639.91	4515.55	3228.06	2513.11	4960.84	5038.96
relative ratio	1	0.555355	2.14509	2.23486	1.57962	0.737019	2.08055	2.02252	1.67918	0.966883	2.90598	3.41354		1	1.72809	2.38221	2.72591	1.50737	1.72785	3.07868	2.99616	2.14188	1.6675	3.29162	3.34345
p53	n/a	n/a	n/a	n/a	6598.74	7525.9	7069.52	7670.98	5986.33	8277.98	8557	7679.3		n/a	n/a	n/a	n/a	6555.45	12440.4	10077.3	11775.6	5763.08	10822.3	11071.8	13927.6
relative ratio	n/a	n/a	n/a	n/a	1	1.14051	1.07134	1.16249	0.907192	1.25448	1.29676	1.16375		n/a	n/a	n/a	n/a	1	1.89772	1.53725	1.79631	0.879129	1.65089	1.68895	2.12459
MEK1/2	6637.2	7445.86	7016.86	7561.86	7957.28	8624.28	8321.28	8558.52	8090.28	8644.4	8134.57	7981.86		n/a	n/a	n/a	n/a	n/a	n/a	n/a	n/a	n/a	n/a	n/a	n/a
relative ratio	0.891395	1	0.942384	1.01558	1.06868	1.15826	1.11757	1.14943	1.08655	1.16097	1.0925	1.07199		n/a	n/a	n/a	n/a	n/a	n/a	n/a	n/a	n/a	n/a	n/a	n/a
ORC2	n/a	n/a	n/a	n/a	n/a	n/a	n/a	n/a	n/a	n/a	n/a	n/a		6525.2	6842.86	6946.91	6896.74	6945.33	7887.86	7764.15	7348.74	7171.03	7377.45	7487.03	6584.5
relative ratio	n/a	n/a	n/a	n/a	n/a	n/a	n/a	n/a	n/a	n/a	n/a	n/a		1	1.04868	1.06463	1.05694	1.06438	1.20883	1.18987	1.12621	1.09897	1.13061	1.1474	1.00909

## Sheet: Fig. 2c
Source Data to Fig. 2c
	lane 1	lane 2	lane 3	lane 4	lane 5	lane 6	lane 7	lane 8
RPA32	3611.98	9023.73	2577.26	5978.81	3445.62	8974.76	7700.66	8780.25
relative ratio	1	2.49828	0.713529	1.65527	0.953941	2.48472	2.13198	2.43087
MCM5	5637.74	6336.33	3697.55	4795.67	1646.36	2660.65	3565.72	2216.65
relative ratio	1	1.12391	0.655856	0.850637	0.292024	0.471935	0.632473	0.39318
p53	17780	18332.6	8801.23	8514.57	7925.45	8300.69	4363.38	5071.67
relative ratio	1	1.03108	0.495006	0.478884	0.44575	0.466855	0.245409	0.285245
ORC2	7758.33	8659.57	8246.86	8682.86	9177.98	8519.57	8202.86	8766.45
relative ratio	0.895925	1	0.952341	1.00269	1.05987	0.983833	0.94726	1.01234
RPA32	4620.96	7294.12	3962.91	5084.79	5050.2	6731.69	5305.74	5473.2
relative ratio	1	1.57849	0.857595	1.10037	1.09289	1.45677	1.14819	1.18443
MCM5	7194.45	8757.69	8043.81	8091.86	3433.43	3200.01	2082.06	1536.06
relative ratio	1	1.21728	1.11806	1.12474	0.477233	0.444789	0.289398	0.213507
p53	12327.9	12138.7	5314.86	5366.5	6070.62	5815.91	3989.96	4609.26
relative ratio	1	0.984645	0.431123	0.435311	0.492427	0.471766	0.323652	0.373887
MEK1/2	9670	11161	10589.5	10938.5	11131.1	10707.5	11271.5	11258.8
relative ratio	0.86641	1	0.948792	0.980062	0.997317	0.959369	1.0099	1.00876

## Sheet: Fig. 2e
Source Data to Fig. 2e
Fig. 2e
			% of cells with fusions	% of cells with breaks	% of cells with fragments	% cells with tretraploidy	% of cells with normal metaphases
		pBabe-PLVX-	0	0	2.86	0	97.14
		pBabe-PLVX-HU	0	5.88	9.8	1.96	82.36
		pBabe-MCM5-	0	0	2.78	11.11	97.22
		pBabe-MCM5-HU	0	2.7	0	2.7	94.6
		R273H-PLVX-	0	0	0	11.11	88.89
		R273H-PLVX-HU	18.18	22.72	18.18	6.82	34.1
		R273H-MCM5-	8.33	0	0	8.33	83.34
		R273H-MCM5-HU	7.27	9.09	0	21.82	61.82
