# Supplementary material for: Mutant p53 gains oncogenic functions through a chromosomal instability-induced cytosolic DNA response
Source: Nat Commun. 2024 Jan 2;15:180. doi: 10.1038/s41467-023-44239-2 (PMC10761733; doi:10.1038/s41467-023-44239-2)
Supplement: Supplementary file 9 — Source Data [file 41467_2023_44239_MOESM9_ESM.zip › source data/Source Data to Figure 3.xlsx]

## Sheet: Fig. 3b
Source Data to Fig. 3b
Fig. 3b
	pbabe	pbabe+HU	pbabe-MCM5	pbabe-MCM5+HU	mutp53(G245D)	mutp53(G245D)+HU	mutp53(G245D)-MCM5	mutp53(G245D)-MCM5+HU
1	3864.92	4063.73	3959.13	3892.91	4076.32	4244.4	3854.47	4010.41
2	4087.29	4018.73	3899.21	3959.36	3951.15	4198	3980.12	3878.69
3	3999.38	3965.75	3872.42	4006.97	4102.83	4231.27	3903.29	3941.67
4	3848.77	3917.76	3912.4	4000.2	4003.41	4508.96	3928.9	3967.63
5	3777.05	3976.72	3990.44	4033.39	4289.68	4038.08	3969.24	3897.51
6	3713.72	3856.08	3870.66	3975.01	3837.42	4131.84	3824.73	3978.07
7	3709.7	3988.89	3952.95	3883.17	3901.98	4096.77	3938.9	3881.19
8	3787.64	3862.96	3781.3	4008.2	4121.88	4225.68	3927.91	3936.25
9	3865.13	3913.43	3850.56	3865.52	3805.41	4022.43	3882.81	3980.02
10	4011.08	3918.89	3897.89	3930.76	3964.13	4001.45	4017.26	3921.46
11	3954.91	3883.23	3901.45	3881.98	3856.61	4229.78	3909.12	3930.88
12	3889.21	3867.8	3823.63	3939.03	3880.76	3954.6	3891.96	3871.13
13	3844.99	3834.84	3869.01	3898.95	4142.97	3991.53	3882.88	3988.77
14	3969.55	4047.12	3828.87	3850.57	4097.78	4039.55	3998.77	3886.47
15	3806.41	3855.39	3811.3	3914.81	3854.42	4308.4	3854.72	3983.96
16	3951.55	3948.8	3954.72	4008.35	3993.89	4342.12	3855.43	3832.91
17	3752.82	3965.16	3815.7	3921.77	3860.22	4220.28	3959.11	3934.78
18	3889	3942.58	3848.75	4011.9	3809.32	4353.48	3804.9	4079.7
19	3836.04	3900.65	3843.25	3846.52	4196.26	4053.5	3924.06	3937.91
20	3859.62	4031.68	3808.84	4069	3822.9	4042.31	3870.36	3940.36
21	3769.51	3902.56	3909.11	4159.02	4261.09	4271.54	3933.72	3983.61
22	4100.85	3871.15	3868.43	3989.29	3839.24	4086.8	3882.14	3942.15
23	4024.55	3869.57	3876.22	3933.05	4294.12	4180.27	3904.71	4029.54
24	4019.66	3888.9	3835.76	3896.31	4122.4	4180.46	3870.24	4098.71
25	3927.11	3985.06	3762.38	3946.82	3866.32	4161.78	3887.27	3949.88
26	3848.49	3929.07	3857.8	4051.8	3905.64	4160.86	3850.45	3916.19
27	3800.2	3986.1	3876.07	4139.03	3841.36	4084.52	3948.69	4091.97
28	3935.43	3905.85	3782.19	3871.64	4095.64	4538.04	3899.87	4221.48
29	3866.91	3878.27	3844.79	3938.42	3811.93	4486.94	3981.25	4024.37
30	3960.2	3903.23	3921.91	3885.77	4041.23	4228.89	3842.25	3933.34
31	3862.72	3860.05	3919.12	3923.83	3950.86	4114.91	3958.35	3849.34
32	3764.47	3917.63	3841.65	3830.35	3922.85	4175.43	3985.88	3974.81
33	3974.3	4059.43	3840.47	3861.93	3917.63	4092.82	3993.79	3969.72
34	3817.32	4192.73	3936.97	3867.26	3841.5	4282.42	3923.11	3989.44
35	3826.05	3997.21	3826.2	3894.24	3899.05	3977.38	3953.16	3994.4
36	3917.81	3774.8	3863.9	3858.44	3984.21	3984.38	3933.76	4000.28
37	3882.65	4161.07	3859.56	4100.82	3961.15	4203.04	3862.02	3931.06
38	3785.2	3998.39	3966.47	3983.92	3963.47	4336.02	3799.52	3934.93
39	3835.38	3995.54	3948.15	3946.04	3827.96	4325.56	3870.84	3919.21
40	3863.08	4000.72	3921.36	4025.89	4005.07	4155.11	3890.6	3924.4
41	3991.29	3896.42	3961.88	3958.51	3786.93	4470.4	3851.73	3991.7
42	3903.61	4106.4	3793.04	3879.17	3967.26	4059.89	4002.23	4024.25
43	3791.38	3947.51	3935.14	3952.32	3806.58	4276.17	3813.3	3927.44
44	3869.7	4027.2	4032.98	3906.88	3822.27	3958.96	3817.68	3965.2
45	3793.43	3917.48	3891.98	3776.06	4018.9	3839.34	3893.64	4110.24
46	3824.74	3998.25	3752.41	3832.29	3841.12	4058.96	3871.84	3945.8
47	3940.49	4306.47	3895.14	3995.39	3859.5	4040.89	3982.42	3857.14
48	3925.04	4063.5	3830.69	4004.49	4066.19	4163.21	3930.6	4017.74
49	3878.64	4074.75	3846.03	3965.95	3818.45	4094.56	3877.73	3999.9
50	3887.57	3966.8	3837.15	3931.68	3909.26	3953.73	3816.85	4285.65
51	3925.38	3915.86	3876.47	3934.85	3900.45	4032.27	3962.77	3970.57
52	3815.35	3853.88	3903.06	3824.1	4103.84	4429.97	3976.92	3858.04
53	3799.52	4096.63	3989.17	3882.78	3748.96	3886.66	4064.4	3997.52
54	4023.67	3901.76	3920.44	3951.39	3859.2	4127.41	3861.67	4704.3
55	3782.03	4007.16	3872.43	3911.31	4072.77	4226.99	3840.88	4027.02
56	4164.34	3974.03	3843.91	3971.35	3806.51	4205.2	3845.69	3843.64
57	3863.44	3993.95	3853.57	3984.9	4138.45	4011.5	3933.56	3953.51
58	3878.24	3893.78	3761.68	3996.92	4271.16	3996.97	4059.29	3999
59	3827.04	3913.02	3952.72	3854.88	3841.63	4171.63	4000.77	3857.31
60	3813.3	3896.77	3846.77	3852.4	3850.98	3924.66	3879.63	3905.21
61	3765.9	3836.59	3835.67	4223.02	3973.84	3947.74	3932.73	3974.55
62	3908.74	3881.04	3864.26	3993.6	3932.26	4160.6	3995.89	3831.77
63	3777.28	3757.24	3841.75	4036.96	4017.75	4190.4	3986.12	3873.86
64	3750.46	3815.01	3859.19	3885.24	3993.32	4316.88	3846.54	3932.28
65	3758.55	4099.97	3911.59	4033.41	3899.22	4174.43	3938.28	3967.31
66	3844.68	3820.08	3864.16	3951.78	4092.94	4272.59	4033.79	4105.36
67	3820.04	4082.92	3941.09	3882.89	4082.45	4133.69	3832.91	4247.16
68	3842.83	4305.52	3854.06	4328.72	3987.19	3999.99	3898.87	4017.46
69	3825.09	3892.09	3915.17	4087.25	3835.1	4157.4	3964.35	3888.86
70	3804.69	3789.54	3838.04	3862.36	3834.95	4208.45	3892.4	4203.91
71	3964.51	3866.14	3966.5	3955.69	3996.84	4092.08	3834.26	3977.42
72	3749.1	3840.6	3906.07	3986.37	4049.15	4038.2	3926.19	3920.97
73	3898.26	3878.96	4068.29	4055.1	3841.48	4123.09	3955.15	4063.45
74	3999.72	3824.15	3899.51	4129.13	3805.82	4005.23	3907.23	3885.14
75	3928	3776.59	3960.08	3944.27	3974.77	3963.55	3975.94	4381.94
76	3975.42	3749.4	3826.59	4055.95	3947.28	3951.63	3923.04	4187.04
77	3840.94	3754.14	3794.15	3969.18	4069.52	3946.36	4004.5	3867.34
78	3868.61	3745.76	4000.29	3970.95	3767.18	4183.77	3756.83	4041.53
79	3971.11	3789.68	3844.54	4058.9	3900.29	4045.08	3946.5	4233
80	4059.79	3772.61	3883.13	3880.58	3852.7	4186.28	3880.54	3981.02
81	4011.87	3756.91	3985.83	3876.62	3975.6	4159.02	3850.76	4220.07
82	3958.5	3759.99	3886.21	4132.03	4072.15	3959.58	3852.24	3972.18
83	3995.57		3947.08	3903.86	3844.15	4085.09	3849.44	4440.01
84	4019.84		3924.48	3931.33	3819.69	3981.14	3872.78	3986.51
85	3793.25		4258.93	3932.95	3838.95	3946.22	3946.72	3853.48
86	3940.77		3783.65	3888.42	4184.62	4028.58	3879.52	3871.11
87	3795.15		3819.08	4086.61	3840.65	3935.75	3921.46	3820.06
88	3902.49		3888.44	3936.58	3801.93	4280.98	3898.17	3899.12
89	3848.48		3947.05	4034.9	4012.52	4061.55	4232.63	4158
90	3971.8		3849.62	4111.84	3862.6	3905.95	4240.02	3966.1
91	3826.45		3895.78	3946.71	3834.4	3936.51	4226.39	4012.19
92	3956.66		4041.28	4257.97	3968.63	3850.04	3842.37	4131.37
93	3892.32		4009.98	3922.04	3810.6	3957.72	3925.13	3838.61
94	3888.65		4080.32	3913.95	3840.95	3873.99	4087.46	3936.64
95	3919.33		3840.05	4036.75	3837.87	4067.88	3966.15	3872.02
96	3902.36		3955.06	3968.15	3955.44	3958.3	4183.42	3912.2
97	3997.6		4085.95	3865.99	3838.28	3904.8	4053.33	3865.99
98	3951.1		3897.12	3947.78	4261.49	4012.84	3893.6	3947.78
99	3836.94		3813.37	3934.01	3730.8	4023.32	3911.82	3934.01
100	3877.78		3810.46	3895.94	3821.34	3981.09	3836.35	3895.94
101	3843.37		3886.75	3995.44	3944.74	3951.32	3818.23	3995.44
102	3859.54		3892.88	4010.78	3946.53	4207.16	4100.41	4010.78
103	3934.31		3914.88	4004.31	3859.81	4114.98	4273.75	4004.31
104	3829.5		3910.89	3924.39	3801.3	3918.16	3973.18	3924.39
105	3770.38		4076.16	3893.17	3857.32	4041.69	3910.24	3893.17
106	3731.24		3880.46	3918.64	4176.48	3993.65	3952.56	3918.64
107	3802.15		3855.82	3889.23		4186.68	3742.16	3889.23
108	3718.64		3851.72	3938.73		3959.33	3838.85	3938.73
109	3894.43		3913.03	3886.13		4094.15	3951.93	3886.13
110	3887.64		4047.2	3908.41		4131.47	3864.94	3908.41
111	3772.6			4124.76		4023.77	3896.11	4124.76
112	3985.46			3876.4		4390.13	3867.57	3876.4
113	3817.14			3838.71		4418.52	3982.34	3838.71
114	3976.68			3890.12		4063.51	3953.39	3890.12
115	3968.26			3926.26		4139.27	3913.8	3926.26
116	3931.75			3987.56		4178.46	3891.71	3987.56
117	3902.1			3887.77		3973.11	3946.88	3887.77
118	3891.4			4226.56		4152.66	3874.26	4226.56
119	3959.12			4288.61		4020.54	3716.67	4288.61
120	4046.64			3936.28		4086.1	3949.67	3936.28
121	3848.7			4284.55		4175.06	3817.4	4284.55
122	3880.14			3831.52		4040.66	3931.05	3831.52
123	3914.56			3986.03		3903.16	3876.7	3986.03
124	3954.58			3920.53		3971.32	3781.73	3920.53
125	3859.89			3944.4		3973.57	3767.97	3944.4
126	3908.05			3914.42		3923.13	3923.04	3914.42
127	3809.17			3831.46		4159.83	3885.77	3831.46
128	3909.12			3765.92		3988.37	3762.19	3765.92
129	3913.89			3880.92		4004.18	3824.34	3880.92
130	3809.84			3821.16		4067.3	3842.29	3821.16
131	3982.66			3906.16		3922.08	3864.45	3906.16
132	3783.71			3900.77		4143.85	3891.88	3900.77
133	4066.5			3921.38		4020.2	3888.33	3921.38
134	4083.67			3999.23		4045.11	3840.07	3999.23
135	3980.75			3830.53		4094.06	3949.25	3830.53
136	4075.18			3964.87		4015.78	4020.65	3964.87
137	3703.08			3846.73		4105.56	4038.03	3846.73
138	4126.46			3881.81		3906.04	3804.53	3881.81
139	3978.1			4020.95		3866.2	3831.09	4020.95
140	3799.12			3919.92		3929.93	3797.46	3919.92
141	3879.04			4136.58		3917.21	3838.68	4136.58
142	3921.43			3831.17		3926.26	3835.35	3831.17
143	3730.14			4209.91		4353.12	3834.75	4209.91
144	3874.38			4061.29		4172.05	3894.88	4061.29
145	3998.05			4211.68		3993.86	3843.58	4211.68
146	3639.95			4020.86		4256.05	3875.96	4020.86
147	3791.24			3842.4		4092.86	3918.8	3842.4
148	3921.52			4030.6		3898.75	4142.12	4030.6
149	3827.22			3966.42		4393.28	3849.42	3966.42
150	3919.59			3960.49		4460.55	3848.11	3960.49
151	3809.25			3947.07		4410.98	3922.87	3947.07
152	3853.44			3962.52		4136.48	4010.96	3962.52
153	3811.16			3914.53		3975.25	3843.73	3914.53
154	3855.39			3932.56		3921.95	3878.5	3932.56
155	3937.02			3939.59		4399.64	3935.64	3939.59
156	3713.77			3896.51		4167.93	3903.54	3896.51
157	3825.66			3930.84		4466.56	3843.14	3930.84
158	3817.97			3927.75		4233.87	3772.79	3927.75
159	3796.3			3882.57		4233.23	3753.56	3882.57
160	3811.37			4073.8		3942.85	3914.64	4073.8
161	3946.87			3907.91		4244.24	3798.17	3907.91
162	4081.32			3881.75		3921.04	3837.65	3881.75
163	3964.99			4176.92		4067.26	3829.88	4176.92
164	3780.86			3877.53		4012.75	3828.23	3877.53
165	3829.53			4108.65		3861.09	3873.39	4108.65
166	3977.95			4122.26		4021.39	3846.96	4122.26
167	3966.05			4211.6		3935.35	3791.52	4211.6
168				3968.52		4153	3747.27	3968.52
169				3990.78		4053.07	4112.42	3990.78
170				4076.76		3947.99	3918.5	4076.76
171				4121.57		4028.53	3915.53	4121.57
172				3935.31		4020.2	3811.96	3935.31
173				3949.22		4003.73	3893.82	3949.22
174				4035.27		4148.09	4172.33	4035.27
175				3815.47		4034.38	4014.42	3815.47
176				4020.08		3989.66	3826.71	4020.08
177				4085.13		4474.08	3869.05	4085.13
178				4153.01		4311.78	3847.57	4153.01
179				3934.01		4227.63	3872.11	3934.01
180				4098.05		3920.57	3889.63	4098.05
181				3853.83		3922.19	4044.29	3853.83
182				3849.66		4190.54	3920.68	3849.66
183				3957.49		4579.31	3962.44	3957.49
184				3860.57		3860.57	3920.71
185				4143.27		4143.27	3913.69
186				3923.22		3923.22	4080.44
187				3943.72		3943.72	3804.99
188				4050.8		4050.8	3746.9
189				4047.48		4047.48	3899.18
190				4126		4126	3838.47
191				4206.41		4206.41	3934.84
192				3918.78		3918.78	3948.15
193				3973.87		3973.87	3810.55
194				3934.3		3934.3	3839.19
195				4118.27		4118.27	3967.82
196				4145.18		4145.18	3987.53
197				4195.44		4195.44	3865.44
198				4244.95		4244.95	3874.52
199				4148.23		4148.23	3851.3
200				4043.44		4043.44	3853.6
201				4092.91		4092.91	3758.13
202				4005.87		4005.87	3849.01
203				4116.28		4116.28	4004.76
204				3995.85		3995.85	3952.9
205				4009.52		4009.52	3771.32
206				4241.31		4241.31	3847.41
207				4075.06		4075.06	3910.75
208				4224.2		4224.2	3812.66
209				4173.09		4173.09	3909.49
210				4249.09		4249.09	3920.6
211				4138.72		4138.72	3926.04
212				4123.28		4123.28	3824.07
213				3959.24		3959.24	3892.78
214				3986.38		3986.38	3880.34
215				4251.73		4251.73	4018.65
216				4207.76		4207.76	3844.15
217				4029.92		4029.92	3944.84
218				4202.98		4202.98	3851.05
219				4108.26		4108.26	3873.33
220				4205.65		4205.65	3821.26
221				4276.47		4276.47	3781.19
222				4220.93		4220.93
223				3918.97		3918.97
224				4087.88		4087.88
225				3930.61		3930.61
226				3829.94		3829.94
227				4165.9		4165.9
Kruskal-Wallis test			Dunn's multiple comparisons test	Mean rank diff.	Significant?	Summary	Adjusted P Value
P value	<0.0001		pbabe vs. pbabe+HU	-147.7	No	ns	0.1158	A-B
Exact or approximate P value?	Approximate		pbabe vs. pbabe-MCM5	-13.47	No	ns	>0.9999	A-C
P value summary	****		pbabe vs. pbabe-MCM5+HU	-326.1	Yes	****	<0.0001	A-D
Do the medians vary signif. (P < 0.05)?	Yes		pbabe vs. mutp53(G245D)	-154	Yes	*	0.0328	A-E
Number of groups	8		pbabe vs. mutp53(G245D)+HU	-578	Yes	****	<0.0001	A-F
Kruskal-Wallis statistic	357		pbabe vs. mutp53(G245D)-MCM5	-56.18	No	ns	>0.9999	A-G
			pbabe vs. mutp53(G245D)-MCM5+HU	-291.8	Yes	****	<0.0001	A-H
Data summary			pbabe+HU vs. pbabe-MCM5	134.3	No	ns	0.4484	B-C
Number of treatments (columns)	8		pbabe+HU vs. pbabe-MCM5+HU	-178.3	Yes	**	0.0082	B-D
Number of values (total)	1323		pbabe+HU vs. mutp53(G245D)	-6.272	No	ns	>0.9999	B-E
			pbabe+HU vs. mutp53(G245D)+HU	-430.2	Yes	****	<0.0001	B-F
			pbabe+HU vs. mutp53(G245D)-MCM5	91.55	No	ns	>0.9999	B-G
			pbabe+HU vs. mutp53(G245D)-MCM5+HU	-144	No	ns	0.1275	B-H
			pbabe-MCM5 vs. pbabe-MCM5+HU	-312.6	Yes	****	<0.0001	C-D
			pbabe-MCM5 vs. mutp53(G245D)	-140.5	No	ns	0.1927	C-E
			pbabe-MCM5 vs. mutp53(G245D)+HU	-564.5	Yes	****	<0.0001	C-F
			pbabe-MCM5 vs. mutp53(G245D)-MCM5	-42.71	No	ns	>0.9999	C-G
			pbabe-MCM5 vs. mutp53(G245D)-MCM5+HU	-278.3	Yes	****	<0.0001	C-H
			pbabe-MCM5+HU vs. mutp53(G245D)	172.1	Yes	**	0.0036	D-E
			pbabe-MCM5+HU vs. mutp53(G245D)+HU	-251.9	Yes	****	<0.0001	D-F
			pbabe-MCM5+HU vs. mutp53(G245D)-MCM5	269.9	Yes	****	<0.0001	D-G
			pbabe-MCM5+HU vs. mutp53(G245D)-MCM5+HU	34.3	No	ns	>0.9999	D-H
			mutp53(G245D) vs. mutp53(G245D)+HU	-424	Yes	****	<0.0001	E-F
			mutp53(G245D) vs. mutp53(G245D)-MCM5	97.83	No	ns	0.8461	E-G
			mutp53(G245D) vs. mutp53(G245D)-MCM5+HU	-137.8	No	ns	0.0877	E-H
			mutp53(G245D)+HU vs. mutp53(G245D)-MCM5	521.8	Yes	****	<0.0001	F-G
			mutp53(G245D)+HU vs. mutp53(G245D)-MCM5+HU	286.2	Yes	****	<0.0001	F-H
			mutp53(G245D)-MCM5 vs. mutp53(G245D)-MCM5+HU	-235.6	Yes	****	<0.0001	G-H

## Sheet: Fig. 3d
Source Data to Fig. 3d
Fig. 3d
	MDA1586 Ctrl	MDA1586 Ctrl+HU	MDA1586 shp53	MDA 1586 shp53 +HU	MDA1586 shp53-shMCM5-C	MDA1586 shp53-shMCM5-C +HU	MDA1586 shp53-shMCM5-G	MDA1586 shp53-shMCM5-G HU
1	1442.81	2070.36	1472.4	2047.33	1598.8	2127.89	1428.07	2391.51
2	1463.36	2253.83	1491.79	2084	1532.47	2100.37	1457.94	2085.19
3	1457.48	2156.32	1801.86	2197.65	1488.74	2155.25	1436.86	2563.39
4	1483.26	2196.19	1420.62	2240.28	1438.77	2091.5	1467.17	2594.17
5	1465.41	2077.65	1459.91	2191.45	1512.33	2162.26	1527.85	2434.16
6	1532.9	2133.7	1438.74	2192.45	1449.77	2257.97	1456.67	2400.28
7	1605.28	1995.37	1442.2	2118.33	1500.78	2153.71	1420.32	2430.96
8	1538.95	2218.54	1533.54	2149.83	1470.68	2155.17	1460.88	2364.05
9	1445.78	2135.32	1407.64	2100.62	1438.3	2197.54	1506.45	2303.85
10	1587.5	2119.02	1519.92	2072.17	1437.91	2197.93	1467.88	2140.66
11	1737.41	2291.97	1511.81	2145.37	1521.69	2145.55	1501.71	2411.19
12	1659.53	2244.87	1440.3	2193.72	1488.25	2097.6	1508.73	2372.92
13	1955.12	2188.67	1439.36	2123.87	1514.88	2040.82	1478.66	2374.66
14	1544.69	2277.8	1409.78	2121.62	1510.27	2191.25	1459.86	2232.26
15	2190.09	2158.87	1409.74	2070.08	1631.17	2212.32	1435.05	2547.62
16	1389.7	2215.83	1423.87	2012.15	1740.57	2156.94	1511.89	2359.52
17	1389.32	2205.62	1422.31	2133.49	1547.83	2134.1	1439.25	2361.82
18	1415.83	2158.68	1484	2126.41	1528.49	2143.51	1498.17	2583.86
19	1514.64	2159.15	1453.83	2096.03	1544.06	2165.23	1449.02	2433.2
20	1417.21	2237.17	1789.35	2152.11	1548.94	2139.53	1436.95	2466.94
21	1458.22	2013.57	2103.08	1895.35	1620.9	2208.33	1422.39	2745.42
22	1511.5	2060.17	1519.15	2187.12	1746.12	2144.27	1441.67	2385.88
23	1557.43	2301.74	1435.59	2101.58	1452.38	2193.97	1418.59	2606.38
24	1532.11	2141.43	1457.66	2118.26	1576.78	2120.59	1455.53	2807.33
25	1576.57	2216.05	1445.3	2352.87	1459.27	2115.22	1443.31	2922.87
26	1593.8	2181.4	1407.27	2215.91	1505.56	2111.38	1507.86	2408.05
27	1559.54	2183.13	1581.56	2101.46	1545.88	2169.43	1490.25	2523.17
28	1607.72	2226.94	1437.3	2238.01	1512.51	2283.86	1424.1	2418.19
29	1580.27	2117.7	1457.31	2084.51	1522.31	2172.29	1437.65	2474.02
30	1539.74	2250.32	1457.86	2114.16	1690.24	2094.58	1413.86	2549.04
31	1569.34	2279.46	1416.51	2163.78	1560.7	2152.78	2084.32	2280.96
32	1465.85	2021.25	1467.84	2148.54	1757.84	2227.36	1464.22	2793.02
33	1423.89	2025.29	1416.77	2109.49	1465.68	2243.13	1672.21	2462.69
34	1608.38	2399.18	1504.08	2220.13	1678.91	2158.06	1640.22	2308.15
35	1551.08	2127.3	1458.45	2261.17	2076.58	2162.86	1494.13	2362.37
36	1657.41	2244.58	1550.82	2072.74	1449.86	2187.87	1440.23	2084.08
37	1612.58	1980.28	1458.72	2259.14	1504.05	2032.02	1459.89	1970.7
38	1556.74	2105.57	1480.97	2126.76	1564.05	2179.82	1536.95	2338.9
39	1513.08	2147.13	1587.96	2042.72	1487.92	2154.28	1455.76	2194.71
40	1578.67	2128.42	1599.01	2132.97	1598.78	2246.74	1825.72	2267.06
41	1487.68	2179.12	1479.95	2244.55	1470.02	2236.9	1455.74	2047.31
42	1442.82	2158.45	1465.13	2323.67	1478.29	2101.97	1514.88	2143
43	1465.58	2168.78	1464.79	2146.83	1468.82	1996.06	1432.09	2228.9
44	1680.78	2150.03	1423.3	2098.13	1492.81	2069.43	1398.49	2166.22
45	1422.4	2315.5	1382.22	2081.6	1494.12	2210.89	1683.85	2208.12
46	1393.44	2255.72	1525.32	2277.64	1512.98	2003.02	1600.8	2219.1
47	1428.57	2241.92	1557.69	1971.36	1488.72	2153.93	1510.49	2289.59
48	1375.84	2166.79	1437.67	1957.25	1452.6	2097.53	1486.54	2268.09
49	1429.45	2244.13	1472.79	1963.17	1624.3	2189.71	1748.85	2166.51
50	1744.17	2127.68	1532.74	1959.26	1471.98	2106.53	1624.45	2512.8
51	1579.53	2070.83	1539.27	2103.78	1450.99	2332.21	1567.61	2199.67
52	1593.46	2065.89	1489.05	1944.29	1553.39	2252.1	1581.19	2242.9
53	1528.58	2222.33	1557.05	1935.63	1535.78	2262.48	1427.86	2266.76
54	1578.47	2036.77	1530.18	2030.43	1581.19	2202.98	1487.24	2135.39
55	1635.46	2121.25	1507.69	2018.23	1615.64	2286.77	1572.29	2391.88
56	1602.72	2225.11	1573.34	2160.64	1531.82	2238.74	1426.09	2356.9
57	1633.32	2203.18	1640.56	2018.7	1596.73	2330.99	1421.76	2320.14
58	1469.1	2014.63	1589.65	1952.69	1460.07	2159.15	1392.55	2140.24
59	1638.04	2165.53	1393.42	2169.73	1526.42	2134.87	1436.88	2149.8
60	1532.98	2060.34	1551.81	2144.22	1480.3	2197.22	1422.26	2080.84
61	1564.67	2164.8	1455.68	1934.11	1513.77	2188.93	1382	2400.66
62	1581.78	2114.16	1508.84	2104.34	1497.67	2159.32	1417.41	2250.78
63	1576.59	2060.22	1394	2183.7	1502.76	2236.51	1409.12	2371.5
64	1640.57	2121.31	1410.77	2114.41	1480.49	2134.01	1426.44	2352.68
65	1612.78	2242.88	1482.55	2146.08	1465.02	2366.98	1582.87	1985.46
66	1662.32	2143.01	1441.76	2165.11	1493.53	1972.4	1500.6	2070.13
67	1834.95	2279.32	1425.68	2143.93	1521.05	2271.06	1501.61	1995.31
68	1667.27	2184.27	1457.67	2216.86	1467.46	2215.35	1480.3	2064.55
69	1669.06	2178.06	1465.57	2063.34	1431.1	2222.18	1446.4	2029.71
70	1629.4	2179.37	1447.73	2094.61	1579.65	2194.83	1592.52	2114.19
71	1680.64	2095.26	1440.31	2126.14	1529.19	2190.86	1468.96	2212.55
72	1633.55	2259.14	1577.58	2213.71	1492.56	2199.98	1484.23	2102.2
73	1706.33	2106.55	1419.63	2161.4	1555.69	2329.56	1489.58	2263.13
74	1547.57	2279.45	1459.09	2157.19	1438.67	2006.56	1463.85	2225.72
75	1532.69	2149.53	1422.86	2002.89	1470.14	2046.06	1405.52	2329.66
76	1415.44	2207.53	1435.09	2093.94	1447.72	2200	1480.55	2063.13
77	1468.35	2203.16	1511.41	2074.68	1445.65	2189.94	1513.4	2159.22
78	1414.86	2141.29	1467.47	2242.35	1423.6	2324.15	1482.48	2019.77
79	1425.11	2330.92	1501.65	2107.46	1408.12	2216.38	1510.61	2125.2
80	1428.01	2310.95	1426.25	2126.79	1450.37	2289.29	1463.75	2266.54
81	1401.52	2332.87	1421.81	2077.78	1433.95	2180.17	1631.64	2326.11
82	1517.2	2137.7	1663.72	1975.45	1420.91	2232.32	1526.29	2384.28
83	1413.1	2222.75	1445.92	2141.83	1510.85	2172.85	1490.83	2294.84
84	1384.07	2195.32	1419.65	2119.57	1492.09	2187.3	1428.84	2251.11
85	1439.82	2159.1	1431.85	2084.77	1452.77	2204.76	1456.21	2231.4
86	1442.02	2148.75	1437.78	2186.62	1714.52	2161.61	1449.15	2153.99
87	1466.85	2125.88	1437.06	2062.26	1531.06	2333.43	1441.36	2250.22
88	1734.19	2212.5	1405.08	2069.16	1532.46	2242.94	1446.58	2217.25
89	1537.98	2060.08	1500.18	2316	1573.91	2283.07	1406.59	2315.94
90	1616.39	2183.73	1386.5	2167.6	1525.6	2201.46	1441.71	2282.96
91	1522.97	2197.94	1439.1	2106.27	1565.69	2159.28	1468.8	2161.15
92	1601.29	2166.75	1450.38	2158.43	1565.56	2137.83	1435.58	2192.9
93	1559.34	2227.8	1447.03	2210.29	1849.91	2189.7	1472.42	2036.94
94	1507.64	2198.2	1465.8	2150.81	1469.55	2189.98	1458.54	2236.13
95	1650.51	2188.34	1468.05	2126.19	1665.07	2137.79	1446.67	2219.71
96	1657.65	2268.22	1496.72	2334.21	1480.83	2146.1	1466.93	2180.12
97	1913.9	2092.89	1418.14	2210.18	1573.6	2147.21	1451.25	2103.3
98	1584.63	2140.46	1455.64	2250.68	1553.35	2229.37	1459.95	2204.91
99	1655.53	2167.89	1464.49	2136.93	1553.96	2209.26	1515.35
100	1556.8	2200.31	1476.27	2025.45	1439.3	2226.26	1438.16
101	1539.7	2061.63	1466.65	2148.09	1461.45	2235.01	1548.93
102	1578.79	2044.53	1566.82	2155.2	1538.85	2270.54	1467.77
103	1732.05	2234.57	1595.35	2400	1532.82	2195.86	1416.3
104	1674.65	2096.02	1438.69	2055.39	1506.03	2208.91	1458.6
105	1535.91	2185.18	1418.04	2133.97	1554.35	2113.23	1434.26
106	1457.65	2107.29	1845.89	2106.07	1482.07	2110.3	1435.26
107	1531.69	2064.82	1426.8	2112.34	1505.77	2077.6	1567.37
108	1456.9	2270.5	1420.17	2225.14	1470.55	2159.86	1465.21
109	1606.07	2537.71	1560.95	2197.51	1499.45	2139.5	1443.93
110	1590.2	2247.05	1457.14	2062.93	1512.98	2133.54	1423.33
111	1561.81	2245.74	1488.32	2047.73	1477.87	2088.2	1496.64
112	1500.61	2162.53	1531.43	2112.94	1448.88	2185.31	1493.53
113	1397.11	1975.71	1466.59	2153.93	1455.79	2159.14	1469.77
114	1572	2062.67	1441.3	2115.11	1484.09	2076.26	1586.28
115	1572.1	2184.2	1487.78	1998.36	1504.47	2197.28	1470.4
116	1443.4	2209.69	1419.86	2174.62	1529.51	2286.93	1427.8
117	1489.97	2276.76	1406.51	2115.03	1474.21	2342.36	1492.77
118	1476.89	2224.33	1486.92	2110.75	1472.39	2163.35	1474.1
119	1551.56	2171.54	1529	2075.83	1503.59	2392.27	1489.45
120	1732.02	2233.98	1524.33	2024.27	1507.86	2078.43	1643.45
121	1510.11	2318.15	1450.58	2089.67	1541.1	2156.52	1499.07
122	1508.69	2240.79	1425.38	2043.1	1485.41	2131.25	1447.64
123	1584.47	2177.68	1481.35	2019.03	1476.09	2061.38	1563.5
124	1624.49	2298.45	1398.37	2248.44	1533.33	2080.03	1432.17
125	1658.81	2330.76	1509.58	2041.11	1465.99	2069.83	1528.34
126	1504.75	2324.21	1516.21	2131.22	1437.07	2174.5	1487.57
127	1407.92	2256.19	1665.24	2239.47	1499.18	2135.98	1535.19
128	1408.05	2183.49	1623	2035.95	1444.56	2106.8	1494.42
129	1410.26	2069.27	1544.95	2273.57	1521.82	2126.67	1446.71
130	1438.78	2228.81	1460.38	2131.91	1501.28	2133.88	1538.39
131	1602.83	2371.09	1610.39	2185.66	1522.08	2205.62	1541.12
132	1568.82	2289.09	1625.93	2103.29	1439.32	2202.66	1428.02
133	1510.33	2193.35	1581.26	2173.3	1450.3	2205.25	1597.44
134	1531.88	2128.55	1617.05	1995.82	1425.16	2201.29	1536.65
135	1546.14	2285.01	1524.49	2041.28	1484.23	2218.81	1430.14
136	1501.11	2077.22	1551.61	2085.01	1426.19	2240.06	1564.34
137	1400.84	2154.14	1684.73	2031.46	1489.09	2016.92	1506.53
138	1608.88	2315.88	1406.1	2158.77	1472.02	2070.41	1437.72
139	1497.22	2404.94	1609.88	2199.04	1426.97	2127.41	1493.14
140	1566.59	2478.66	1551.32	2127.64	1433.91	2125.26	1459.66
141	1467.38	2302.15	1629.98	2088.79	1537.03	2274.8	1500.38
142	1514.04	2245.99	1458.75	1979.37	1530.04	2224.36	1830.03
143	1730.21	2189.78	1411.96	2099.72	1428.6	2150.86	1652.3
144	1562.39	2143.06	1393.62	2085.66	1477.5	2256.1	1478.7
145	1596.95	2265.24	1487.82	2033.31	1453.39	2219.75	1867.83
146	1656.97	2275.89	1616.82	2130.7	1431.53	2240.82	1578.46
147	1580.93	2042.09	1394.36	2166.18	1399.66	2184.91	1556.4
148	1602.52	2046.6	1415.79	2160.06	1496.47	2203.11	2195.35
149	1506.83	2137.23	1421.17	2265.42	1449.3	2141.45	1423.1
150	1487.55	2000.56	1460.15	2080.63	1438.6	2297.48	1432.55
151	1579.19	2080.41	1413.15	2078.66	1625.85	2221.05	1557.84
152	1522.03	2098.71	1455.16	2049.77	1694.49	2209.79	1557.34
153	1482.4	2132.48	1414.43	2048.69	1597.76	2293.3	1530.7
154	1478.99	2106.76	1406.86	2119.94	1541.29	2260.16	1590.73
155	1703.86	2261.2	1481.6	2097.06	1578.13	2031.51	1583.69
156	1494.68	2269.71	1532.36	2072.55	1608.33	2085.66	1479.33
157	1475.6	2292.83	1434.36	2107.71	1430.49	2054.88	1496.56
158	1556.52	2052.76	1468.41	2054.72	1591.11	2044.88	1493.57
159	1461.12	2150.3	1435.7	2268.75	1464.18	2102.91	1592.65
160	1497.7	2290.47	1449.88	2040.3	1517.73	2144.6	1503.64
161	1603.01	2161.77	1488.24	2045.44	1564.47	2152.44	1578.41
162	1668.54	2205.63	1489.54	2182.21	1575.84	2176.85	1469.96
163	1408.46	2235.95	1474.79	2104.69	1518.6	2090.59	1551.16
164	1399.67	2126.13	1432.11	2024.16	2188.84	2058.2	1474.89
165	1411.53	2026.58	1481.34	2089.53	1485.51	2078.4	1508.85
166	1401.55	2221.8	1449.1	2137.1	1401.67	2033.19	1461.68
167	1443.84	2178.4	1405.49	2115.47	1454.87	2140.14	1543.28
168	1453.93	2134.41	1449.15	2138.8	1409.29	2046.98	1523.46
169	1491.65	2123.69	1418.8	2206.88	1438.36	2111.03	1487.36
170	1493.2	2209.68	1406.97	2176.68	1444.58	2039.63	1492.28
171	1491.36	2171.14	1426.02	2195.4	1471.04	2100.18	1461.27
172	1526.28	2149.38	1403.75	2168.53	1449.84	2101.22	1494.12
173	1469.64	2186.74	1461.99	2063.62	1509.01	2159.23	1449.8
174	1616.4	2201.58	1616.19	2118.46	1499.24	2179.41	1560.85
175	1615.9	2143.14	1436.18	1977.37	1489.85	2058.89	1524.04
176	1564.16	2270.2	1404.06	2365.84	1509.15	2157.56	1477.25
177	1524.55	2129.61	1453.1	2031.17	1455.95	2066.24	1464.38
178	1502.4	2276.19	1494.32	2462.94	1431.43	2084.13	1448.78
179	1501.66	2117.94	1449.36	2148.04	1450.02	2165.37	1489.22
180	1526.06	2354.63	1478.38	2097.52	1421.31	2142.78	1512.52
181	1528.22	2115.31	1415.86	2164.75	1461.12	2179.42	1475.34
182	1475.84	2156.21	1477.96	2187.18	1414.8	2204.66	1460.68
183	1589.86	2165.72	1456.42	2072.21	1446.48	2256.06	1544.78
184	1552.5	2225.21	1520.75	2165.36	1510.05	2122.95	1437.91
185	1517.74	2098.19	1542.71	2221.46	1462.87	2146.4	1502.31
186	1554.13	2258.35	1497.6	2047.83	1481.06	2086.37	1479.44
187	1537.14	2175.6	1505.69	2122.95	1515.3	2119.67	1436.92
188	1525.61	2357.07	1549.09	2173.34	1475.74	2146.11	1492.86
189	1506.48	2197.8	1510.15	2097.41	1488.43	2071.53	1426.49
190	1560.26	2227.61	1394.12	2212.77	1459.48	2223.94	1467.89
191	1553.32	2197.06	1541.6	2176.01	1494.79	2194.95	1457.18
192	1418.76	2266.94	1531.21	2134.81	1481.4	2262.32	1442.58
193	1454	2239.02	1557.13	2204.41	1519.59	2408.84	1475.12
194	1419.22	2212.44	1564.89	2160.43	1466.73	2248.15	1463.95
195	1436.87	2113.1	1624.7	2113.57	1451.85	2211.24	1462.84
196	1446.56	2200.15	1521.23	2142.04	1456.07	2405.39	1494.54
197	1412.94	2100.51	1461.86		1447.29	2142.83	1732.96
198	1436.34	2220.71	1499.64		1460.75	2236.77	1558.54
199	1474.85	2084.22	1466.44		1496.13	2289.31	1423.61
200	1472.44	2180.46	1568.9		1500.89	2094.66	1450.12
201	1435.8	2153.18	1550.39		1467.03	2283.28	1590.32
202	1400.95	2126.76	1587.77		1530.13	2180.04	1583.58
203	1456.22		1514.58		1467.69	2241.83	1561.21
204	1409.95		1472.52		1402.22	2200.52	1486.58
205	1492.99		1395.17		1570.72	2392.44	1510.3
206	1414.54		1436.43		1460.7	2436.89	1821.85
207	1457.64		1432.28		1475.63	2292.53	1463.46
208	1430.23		1459.49		1449.61	2231.01	1413.7
209	1455.36		1543.08		1416.56	2296.82	1457.32
210	1424.75		1428.52		1476.25	2261.34	1398.61
211	1412.01		1443.97		1481.88	2270.09	1429.42
212	1415.4		1527.33		1459.51	2356.86	1608.61
213	1473.35		1463.14		1456.89	2346.75	1529.67
214	1674.75		1441.86		1464.09	2221.02	1583.92
215	1476.88		1436.35		1493.88	2232.31	1583.54
216	1467.57		1548		1454.29	2240.9	1564.01
217	1688.95		1427.09		1482.26	2368.78	1506.34
218	1564.57		1430.83		1412.97	2265.11	1464.87
219	1681.51		1455.14		1423.85	2296.22	1547.7
220	1738.06		1471.19		1424.4	2264.72	1576.89
221	1607.11		1424.86		1413.82	2296.41	1507.68
222	1727.53		1529.77		1492	2232.43	1749.87
223	1695.52		1450.79		1446.91	2271.53	1649.36
224	1967.18		1436.08		1640.09	2262.63	1666.34
225	1796.5		1494.65		1570.15	2218.42	1618.58
226	1988.22		1416.82		1515.87	2399.27	1550.74
227	2454.13		1423.8		1483.26	2311.94	1565.86
228	1742.68		1463.12		1574.68	2288.7	1646.97
229	1492.8		1443.65		1612.28	2415.33	1481.89
230	1686.04		1422.59		1545.45	2319.87	1569.5
231	1592.13		1437.53		1487.29	2370.53	1507.64
232	1577.39		1450.19		1583.98	2372.55	1398.48
233	1525.88		1405.3		1525.21	2374.43	1572.58
234	1579.08		1422.42		1584.69	2380.49	1536.83
235	1556.81		1409.75		1554.01	2276.49	1622.02
236	1656.17		1418.16		1667.73	2327.04	1548.53
237	1541.19		1566.45		1463.03	2191.26	1518.79
238	1491.79		1674.82		1589.57	2292.8	1429.59
239	1581.08		1481.84		1492.3	2357.05	1416.26
240	1639.54		1694.57		1456.03	2507.79	1431.05
241	1713.47		1570.24		1567.4	2235.41	1459.02
242	1518.47		1486.53		1506.44	2220.95	1512.83
243	1585.03		1511.87		1427.18	2137.71	1424.82
244	1690.56		1418.31		1462.84	2153.95	1429.26
245	1630.59		1607.66		1454.61	2236.44	1433.67
246	1775.52		1404.59		1557.31	2269.19	1458.4
247	1801.52		1419.4		1557.71	2402.74	1439.62
248	1571.58		1419.39		1585.48	2404.75	1473.15
249	1571.31		1433.1		1545.88	2198.16	1424.98
250	1685.33		1400.31		1469.6	2291.42	1472.84
251	1629.3		1391.74		1596.18	2299.23	1417.47
252	1717.23		1483.83		1430.78	2285.38	1541.08
253	1491.35		1499.79		1491.87	2319.62	1511.77
254	1536.46		1556.38		1466.94	2286.23	1466.88
255	1595.54		1743.55		1424.89	2405.63	1434.68
256	1542.6		1718.26		1514.01	2314.21	1443.36
257	1421.47		1524.11		1506.65	2258.06	1520.53
258	1420.1		1546.18		1490.95	2334.05	1551.51
259	1396.07		1517.67		1445.5	2386.84	1445.14
260	1448.43		1568.2		1458.02		1572.08
261	1393		1492.33		1605.29		1499.19
262	1403.96		1544.71		1606.98		1668.13
263	1409.22		1534.78		1563.52		1516.82
264	1487.71		1535.51		1518.19		1445.92
265	1420.56		1821.59		1555.1		1576.69
266	1421.46		1589.53		1570.48		1488.98
267	1423.29		1692.44		1545.37		1613.74
268	1413.58		1602		1455.86		1453.77
269	1424.84		1605.53		1652.28		1484.51
270	1432.43		1402.56		1435.4		1573.01
271	1399.52		1414.1		1645.34		1519.69
272	1458.45		1508.05		1657.75		1529.5
273	1512.13		1469.15		1555.59		1528.68
274	1392.12		1387.73		1563.92		1496.56
275	1425.66		1436.97		1458.58		1517.55
276	1420.36		1447.13		1608.84		1494.52
277	1423.33		1423.78		1507.07		1488.35
278	1399.76		1399.81		1522.43		1684.32
279	1460.71		1416.5		1482.56		1570.44
280	1471.62		1421.66		1505.39		1541.99
281	1997.07		1522.17		1465.21		1507.98
282	1417.63		1479.74		1535.79		1563.57
283	1550.25		1460.95		1611.15		1411.73
284	1989.32		1430.65		1544.28		1407.38
285	1645.39		1419.67		1471.31		1522.77
286	1450.8		1410.36		1445.01		1502.23
287	1406.37		1459.47		1553.83		1481.45
288	1459.66		1495.81		1475.09		1483.94
289	1753.59		1447.09		1460.61		1541.85
290	1657.74		1431.77		1438.31		1453.06
291	1712.32		1488.81		1439.82		1472.7
292	2235.21		1447.31		1387.99
293	1743.92		1572.22		1428.87
294	1634.72		1421.9		1428.76
295	1681.52		1436.71		1423.35
296	1779.91		1701.73		1438.54
297	1999.26		1432.37		1415.92
298	1459.16		1651.8		1458.69
299	1537.58		1508.26		1638.73
300	1521.8		1494.74		1569.27
301	1778.16		1427.44		1632.09
302	1802.9		1485.01		1522.45
303	1654.74		1416.1		2060.21
304	1549.42		1469.39		2346.97
305	1456.22		1707.62		1558.52
306	1550.32		1555.03		1559.14
307	1614.47		1473.25		1466.91
308	1658.99		1625.41		1384.93
309	1643.76		1523.88		1416.6
310	1548.03		1469.57		1503.28
311	1597.99		1500.51		1445.48
312	1649.68		1556.15		1455.9
313	1489.46		1529.82		1479.88
314	1786.34		1569.26		1546.19
315	1713.7		1478.95		1528.34
316	1594.45		1440.69		1569.56
317	1591.81		1435.64		1427.07
318	1512.86		1396.24		1551.81
319	1585.77		1578.81		1545.44
320	1605.13		1546.95		1545.66
321	1543.36		1500.46		1553.01
322	1975.83		1396.51		1422.3
323	1682.73		1656.96		1478.04
324	1632.29		1424.24		1579.09
325	1492.61		1398.32		1518.41
326	1634.3		1456.84		1513.53
327	1623.51		1417.02		1462.64
328	1646.98		1482.14		1485.11
329	1469.47		1634.03		1521.26
330	1432.91		1621.58		1484.52
331	1424.14		1515.3		1543.78
332	1439.08		1477.56		1526.43
333	1424.36		1428.17		1489.97
334	1470.92		1482.34		1440.47
335	1467.49		1458.03		1521.51
336	1443.12		1507.62		1557.34
337	1583.71		1444.74		1473.55
338	1442.22		1487.02		1526.33
339	1524.61		1460.41		1480.78
340	1454.82		1545.39		1507.19
341	1462.65		1531.7		1496.2
342	1404.58		1445.44		1498.52
343	1472.48		1491.28		1530.35
344	1531.14		1427.17		1477.31
345	1397.53		1481.33		1525.84
346	2055.18		1538.67		1508.96
347	1819.14				1623.88
348	1711.14				1590.11
349	1666.84				1565.23
350	1591.17				1519.49
351	1421.14				1507.1
352	1670.03				1494.73
353	1719.08				1565.63
354	1606.12				1521.57
355	1430.39				1480.52
356	1650.71				1470.57
357	1555.98				1461.53
358	1787.78				1457.77
359	1509.92				1473.45
360	1403.69				1468.16
361	1618.99				1570.06
362	1426.21				1516.71
363	1895.84				1479.94
364	1518.56				1562.64
365	1396.82				1527.39
366	1434.8				1543.56
367	1442.51				1472.76
368	1426.43				1653.3
369	1474.89				1536.91
370	1450.94				1561.69
371	1513.38				1417.84
372	1438.43				1611.19
373	1448.32				1563.06
374	1437.75				1476.16
375	1440.87				1520.67
376	1466.21				1481.33
377	1401.65
378	1452.88
379	1431.48
380	1422.6
381	1436.89
382	1457.23
383	1435.59
384	1449.11
385	1467.29
386	1582.52
387	1587.08
388	1546.13
389	1693.98
390	1732.94
391	1605.15
392	1783.74
393	1654.92
394	2119.85
395	1573.98
396	1712.4
397	1650.1
398	1749.44
399	1601.84
400	1510.52
401	1475.43
402	1632.06
403	1483.39
404	1463.93
405	1572.66
406	2014.06
407	1785.26
408	1872.5
409	1653.84
410	2295.93
411	1400.2
412	1439.13
413	1485.61
414	1412.7
415	1423.93
416	1435.78
417	1439.03
418	1453.54
419	1485.23
420	1575.87
421	1625.63
422	1573.79
423	1657.44
424	1631.82
425	1677.9
426	1685.93
427	1600.57
428	1566.87
429	1568.75
430	1544.7
431	1717.72
432	1573.54
433	1620.03
434	1758.51
435	1584.71
436	1609.08
437	1561.99
438	1505.26
439	1577.33
440	1556.72
441	1813.36
442	1598.89
443	1506.38
444	1514.05
445	1454.23
446	1434.87
447	1503.52
448	1429.44
449	1447.33
450	1472.37
451	1462.99
452	1458.85
453	1407.07
454	1445.52
455	1431.36
456	1433.91
457	1532.55
458	1644.23
459	1755.9
460	1532.22
461	1784.53
462	1996.42
463	1745.46
464	1415.02
465	1434.46
466	1737.41
467	1779.49
468	1763.68
469	1882.51
470	1921.71
471	1795.4
472	1971.12
473	1791.13
474	1729.13
475	1700.08
476	1660.33
477	1888.23
478	1608.33
479	1701.76
480	1793.44
481	2010.6
482	1686.47
483	1747.78
484	1667.3
485	1573.06
486	1678.13
487	1987.37
488	1654.52
489	1765.42
490	1587.3
491	1586.53
492	1521.57
493	1416.16
494	1427.79
495	1485.93
496	1438.8
497	1445.74
498	1471.17
499	1444.38
500	1449.83
501	1403.8
502	1442.66
503	1430.89
504	1453.15
505	1429.62
506	1473.23
507	1415.06
508	1449.56
509	1432.1
510	1482.2
511	1421.82
512	1438.37
513	1457.6
514	1427.97
515	1409.81
516	1400.48
517	1393.93
518	1403.85
519	1406.33
520	1408.2
521	1394.43
522	1425.2
523	1387.79
524	1391.61
525	1397.1
526	1399.83
527	1414.91
528	1400.7
529	1422.83
530	1426.12
531	1410.88
532	1406.79
533	1400.4
534	1400.09
535	1405.92
536	1414.26
537	1443.96
538	1425.76
539	1416.76
540	1406.18
541	1400.19
542	1452.42
543	1399.37
544	1386.75
545	1400.39
546	1409.08
547	1405.73
548	1390.65
549	1392.54
550	1400.4
551	1405.57
552	1420.36
553	1388.78
554	1400.69
555	1406.15
556	1397.93
557	1387
558	1406.74
559	1410.17
560	1397.29
Kruskal-Wallis test			Dunn's multiple comparisons test	Mean rank diff.	Significant?	Summary	Adjusted P Value
P value	<0.0001		MDA1586 Ctrl vs. MDA1586 Ctrl+HU	-1086	Yes	****	<0.0001	A-B
Exact or approximate P value?	Approximate		MDA1586 Ctrl vs. MDA1586 shp53	204.9	Yes	***	0.0002	A-C
P value summary	****		MDA1586 Ctrl vs. MDA 1586 shp53 +HU	-951.6	Yes	****	<0.0001	A-D
Do the medians vary signif. (P < 0.05)?	Yes		MDA1586 Ctrl vs. MDA1586 shp53-shMCM5-C	43.53	No	ns	>0.9999	A-E
Number of groups	8		MDA1586 Ctrl vs. MDA1586 shp53-shMCM5-C +HU	-1118	Yes	****	<0.0001	A-F
Kruskal-Wallis statistic	1538		MDA1586 Ctrl vs. MDA1586 shp53-shMCM5-G	105.7	No	ns	0.8284	A-G
			MDA1586 Ctrl vs. MDA1586 shp53-shMCM5-G HU	-1221	Yes	****	<0.0001	A-H
Data summary			MDA1586 Ctrl+HU vs. MDA1586 shp53	1291	Yes	****	<0.0001	B-C
Number of treatments (columns)	8		MDA1586 Ctrl+HU vs. MDA 1586 shp53 +HU	134.4	No	ns	>0.9999	B-D
Number of values (total)	2328		MDA1586 Ctrl+HU vs. MDA1586 shp53-shMCM5-C	1129	Yes	****	<0.0001	B-E
			MDA1586 Ctrl+HU vs. MDA1586 shp53-shMCM5-C +HU	-31.57	No	ns	>0.9999	B-F
			MDA1586 Ctrl+HU vs. MDA1586 shp53-shMCM5-G	1192	Yes	****	<0.0001	B-G
			MDA1586 Ctrl+HU vs. MDA1586 shp53-shMCM5-G HU	-135.4	No	ns	>0.9999	B-H
			MDA1586 shp53 vs. MDA 1586 shp53 +HU	-1156	Yes	****	<0.0001	C-D
			MDA1586 shp53 vs. MDA1586 shp53-shMCM5-C	-161.3	Yes	*	0.0356	C-E
			MDA1586 shp53 vs. MDA1586 shp53-shMCM5-C +HU	-1322	Yes	****	<0.0001	C-F
			MDA1586 shp53 vs. MDA1586 shp53-shMCM5-G	-99.19	No	ns	>0.9999	C-G
			MDA1586 shp53 vs. MDA1586 shp53-shMCM5-G HU	-1426	Yes	****	<0.0001	C-H
			MDA 1586 shp53 +HU vs. MDA1586 shp53-shMCM5-C	995.1	Yes	****	<0.0001	D-E
			MDA 1586 shp53 +HU vs. MDA1586 shp53-shMCM5-C +HU	-165.9	No	ns	0.2555	D-F
			MDA 1586 shp53 +HU vs. MDA1586 shp53-shMCM5-G	1057	Yes	****	<0.0001	D-G
			MDA 1586 shp53 +HU vs. MDA1586 shp53-shMCM5-G HU	-269.8	Yes	*	0.033	D-H
			MDA1586 shp53-shMCM5-C vs. MDA1586 shp53-shMCM5-C +HU	-1161	Yes	****	<0.0001	E-F
			MDA1586 shp53-shMCM5-C vs. MDA1586 shp53-shMCM5-G	62.15	No	ns	>0.9999	E-G
			MDA1586 shp53-shMCM5-C vs. MDA1586 shp53-shMCM5-G HU	-1265	Yes	****	<0.0001	E-H
			MDA1586 shp53-shMCM5-C +HU vs. MDA1586 shp53-shMCM5-G	1223	Yes	****	<0.0001	F-G
			MDA1586 shp53-shMCM5-C +HU vs. MDA1586 shp53-shMCM5-G HU	-103.8	No	ns	>0.9999	F-H
			MDA1586 shp53-shMCM5-G vs. MDA1586 shp53-shMCM5-G HU	-1327	Yes	****	<0.0001	G-H

## Sheet: Fig. 3e
Source Data to Fig. 3e
	Lane 1	lane 2	Lane 3	Lane 4	Lane 5	Lane 6	Lane 7	Lane 8
p52	4117.4	4230.62	4499.1	6046.05	5738.83	9355.87	5555.18	7541.3
relative ratio	1	1.0275	1.09271	1.46842	1.3938	2.27228	1.3492	1.83157
RelB	6924.23	3818.57	6297.1	5857.4	11520.5	13315.6	9160.66	6766.64
relative ratio	1	0.55148	0.909431	0.845928	1.66379	1.92305	1.32299	0.977241
MCM5	6411.57	6491.28	10365.7	9226.81	6881.45	6854.15	8919.28	9280.86
relative ratio	1	1.01243	1.61672	1.43909	1.07329	1.06903	1.39112	1.44752
p53	n/a	n/a	n/a	n/a	13020.7	17281.7	11669.5	12377.7
relative ratio	n/a	n/a	n/a	n/a	1	1.32724	0.896224	0.950616
ORC2	10957.9	9903.71	10486.6	9153.64	11069.7	8117.86	10752.1	9441.4
relative ratio	1	0.903798	0.956991	0.835348	1.01021	0.740824	0.981223	0.861608
p52	11560.1	12697.9	11791.3	14422.4	14827.5	16335.7	14934.9	15646.8
relative ratio	1	1.09842	1.02	1.2476	1.28264	1.4131	1.29193	1.35351
RelB	15687.2	15256.6	16302	16186.9	18735.6	18404.5	18330.5	17576.6
relative ratio	1	0.972547	1.03919	1.03185	1.19432	1.17322	1.1685	1.12044
MCM5	6716.03	5562.2	7800.86	8721.57	6592.79	6903.15	12223.3	13378.6
relative ratio	1	0.828198	1.16153	1.29862	0.981649	1.02786	1.82002	1.99205
p53	n/a	n/a	n/a	n/a	8900.98	12234.9	9455.86	13970.9
relative ratio	n/a	n/a	n/a	n/a	1	1.37456	1.06234	1.56959
MEK1/2	19574	21014.9	20920.6	20982.2	18974.6	18339	17761	15656.7
relative ratio	1	1.07361	1.06879	1.07194	0.969373	0.936905	0.907376	0.799872

## Sheet: Fig. 3f
Source Data to Fig. 3f
	Lane 1	lane 2	Lane 3	Lane 4	Lane 5	Lane 6	Lane 7	Lane 8
p52	9547.64	8953.93	3159.15	4366.52	3267.28	5531.4	6592.4	9137.93
relative ratio	1	0.937816	0.330883	0.45734	0.342208	0.579347	0.690474	0.957088
RelB	6907.45	6327.91	5202.38	5224.26	5371.15	7418.12	4913.64	5635.62
relative ratio	1	0.9161	0.753155	0.756322	0.777589	1.07393	0.711354	0.815876
MCM5	6770.15	7376.69	4849.2	5825.79	1877.94	3312.18	3442.3	2624.53
relative ratio	1	1.08959	0.716262	0.860511	0.277385	0.489233	0.508453	0.387661
p53	18974.8	18302.2	3986.52	4503.4	4511.98	7100.59	1416.18	2251.67
relative ratio	1	0.964551	0.210095	0.237335	0.237788	0.374211	0.0746349	0.118666
ORC2	10267.1	11432.5	11489	12949.1	11780.1	11448.7	10389.6	9808.17
relative ratio	1	1.11352	1.11901	1.26123	1.14737	1.11509	1.01194	0.955306
p52	6543.5	6365.67	5177.91	5396.67	5950.08	5268.96	5683.5	6731.08
relative ratio	1	0.972824	0.791307	0.824738	0.909312	0.805221	0.868572	1.02867
RelB	9191.57	9036.28	8704.03	8530.45	8501.03	7881.33	6057.55	7667.08
relative ratio	1	0.983105	0.946958	0.928073	0.924873	0.857452	0.659033	0.834143
MCM5	7724.74	7674.5	8362.86	7900.15	2043.65	1505.58	899.87	824.92
relative ratio	1	0.993496	1.08261	1.02271	0.264559	0.194903	0.116492	0.106789
p53	23788	25407.5	3395.52	2686.03	2090.67	2300.79	958.062	844.062
relative ratio	1	1.06808	0.142741	0.112915	0.0878874	0.0967205	0.0402749	0.0354826
MEK1/2	9357	10394.7	10621	11234.9	10712.2	10879.4	11413.5	11421.4
relative ratio	1	1.1109	1.13508	1.20069	1.14484	1.1627	1.21978	1.22062

## Sheet: Fig. 3h 
Source Data to Fig. 3h
Fig. 3h
		pbabe	pbabe +HU	pbabe-MCM5	pbabe-MCM5+HU	mutp53(G245D)	mutp53(G245D)+HU	mutp53(G245D)-MCM5	mutp53(G245D)-MCM5 +HU
	1	1983.84	2169.45	1942.7	2213.72	2135.9	2735.24	2090.19	2476.34
	2	1947.78	2257.67	2000.8	1759.71	2202.12	2337.59	1899.6	2334.81
	3	2025.93	2212.28	1942.22	2073.71	1978.33	2502.79	2024.67	2458.21
	4	2011.97	1907.17	2066.32	2080.64	2111.57	2627.76	1937.3	2640.91
	5	2051.82	1799.89	1977.68	1887.68	2145.93	2704.77	2077.55	2254.7
	6	2017.73	1930.87	2109.1	1896.2	2075.73	2363.97	2047.5	2217.11
	7	2016.76	2166.91	2124.96	1908.02	2067.09	2639.37	2037.34	2402.49
	8	2126.41	1953.55	2032.73	2073.23	2069.78	2340.61	2141.62	2260.93
	9	1868.46	1844.79	2037.34	2234.98	2031.18	2286.76	2080.21	2103.13
	10	2064.05	2080.06	1975.47	1983.99	2051.67	2554.18	1932.21	2183.92
	11	1982.43	2085.13	2122.24	2083.45	2104.23	2403.74	2033.78	2322.36
	12	2015.82	2213.56	1850.73	2122.5	2164.75	2218.07	2131.95	2271.46
	13	1970.8	2112.09	1850.33	1879.92	2140.08	2364.94	2048.92	2241.44
	14	1878.61	1888.31	1976.82	1922.63	2156.61	2551.19	2114.65	2293.26
	15	1992.41	1915.44	2029.49	1835.51	2181.97	2316.81	2028.65	2317.49
	16	1836.02	1951.76	2087.72	2057.2	2179.08	2476.24	2151.9	2188.57
	17	1810.1	1895.26	2069.95	2267.21	2148.22	2622.77	2063.08	2129.79
	18	2066.16	1889.73	2114.88	2084.8	2146	2669.4	2132.24	2191.67
	19	1870.83	2039.48	2038.83	1996.61	2072.55	2175.89	2127.35	2213.35
	20	2006.05	1977.86	1822.84	1845.57	2166.78	2366.95	2172.29	2590.33
	21	2077.08	2166.31	1994.39	1783.75	2048.96	2482.61	2032.98	2226.31
	22	1923.41	1842.17	1871.85	1743.24	2075.24	2443.43	2106.79	2944.52
	23	2075.45	2060.93	2005.37	1977.79	2173.86	2546.74	2026.25	2408.3
	24	2030.74	2184.22	1788.37	1990.89	1971.34	2266.23	2207.44	2240.88
	25	2097.62	2153.44	1852.37	2147.49	2069.72	2285.84	2077.27	2361.1
	26	2155.51	2013.59	1950.38	1855.12	2029.7	2201.33	1976.06	2333.29
	27	2090.33	2074.82		2102.64	2028.99	2629.94	2010.57	1984.7
	28	2026.44	2300		1975.65	2074.9	2454.48	2027.72	2098.32
	29	1784.42	2115.82		2018.04	2081.13	2483.12		2199.79
	30	1967.54	2182.88		1960.2	2102.87	2366.83		2004.43
	31	1907.75	2106.66		2041.38	2112.42	2420.73		2273.21
	32	1965.7	2117.66		1575.98	2107.48	2053		2240.95
	33	1975.36	2253.59		1710.83	2017.26	2220.23		1930.19
	34	2028.92	2187.16		1652.12	2042.82	2573.71		2126.27
	35	1783.41	1865.25		2049.37	2133.28	3113.71		2208.27
	36	2138.01	2138.57		1916.43	1982.66	2659.44		2170.42
	37	1929.19	2069.99		2094.25	2109.04	2350.47		2212.29
	38	1810.31	2280.3		2101.58	2024.76	2524.01		2293.69
	39	2066.66	2194.85		2125.8	2143.78	2325.42		2100.55
	40	2064.22	1884.03		2238.54	2111.29	2293.05		2243.88
	41	2130.52	1948.97		2139.23	2159.68	2489.69		2172.39
	42	2163.38	2120.83		1982.52		2391.63		2222.64
	43	2104	1995.65		1834.77		2501.42		2107.86
	44	1958.11	1969.37		1959.01		2419.18		2310.98
	45	2082.75	2070.55		1838.3		2514.64		2294.56
	46	2134.51	1866.38		1707.16		2596.46		2215.63
	47	1985.17	1874.5		1715.83		2371.07		2326.05
	48	2016.25	2078.96		1920.82		2116.42		2293.85
	49		2007.21		1629.32		1765		2175.78
	50		2029.7		2021.06		2369.35		2478.27
	51		1895.99		2081.54		2252.63		2266.97
	52		1835.36		2014.76		2389.24		2424.66
	53		1990.43		2102.4		3244.06		2322.84
	54		1840.08		1915.47		2198.72		2259
	55				1975.15		2763.99		2546.51
	56				2157.78		2778.2		2156.27
	57				2004.01		2748.12		2373.02
	58				2137.43		2335.46		2289.92
	59				2172.6		2335.61		2239.48
	60				2144.04		2616.44		2367.94
	61				2148.37		2658.17		2027.18
	62				2278.75		2275.65		2000.41
	63				2247.27		2309.29		2301.91
	64				2210.94		2818.34		2467
	65				2275.55		2195.16		2517.79
	66				2143.6		2513.27		2176.54
	67				2140.93		2640.32		2258.43
	68				1955.74		2187.32		1887.15
	69				2056.74		2119.59		2238.47
	70				2232.71		2407.73		2231.71
	71				2167.69		2184.37		2221.53
	72				2057.96		2367.49		1937.78
	73				2196.13		2419.6		2158.96
	74				2163.18		2339.23		2051.89
	75				2122.44				2151.13
	76				2167.06				2240.79
	77				2183.93				2287.77
	78				2271.9				2255.31
	79								2208.82
	80								2181.34
	81								2290.85
	82								2337.85
	83								2169.4
	84								2317.38
	85								2139.34
	86								2220.92
	87								2123.14
	88								2262.98
	89								2118.46
	90								2257.29
	91								2225.25
	92								2249.8
	93								2259.76
	94								2179.66
	95								2023.86
	96								2070.29
	97								2250.7
	98								2249.09
	99								2333.87
	100								2287.21
	101								2222.41
	102								2272.35
	103								2081.88
	104								2313.66
	105								2256.55
	106
Kruskal-Wallis test			Dunn's multiple comparisons test	Mean rank diff.	Significant?	Summary	Adjusted P Value
P value	<0.0001		pbabe vs. pbabe +HU	-36.69	No	ns	>0.9999	A-B
Exact or approximate P value?	Approximate		pbabe vs. pbabe-MCM5	10	No	ns	>0.9999	A-C
P value summary	****		pbabe vs. pbabe-MCM5+HU	-36.62	No	ns	>0.9999	A-D
Do the medians vary signif. (P < 0.05)?	Yes		pbabe vs. mutp53(G245D)	-78.25	No	ns	0.1411	A-E
Number of groups	8		pbabe vs. mutp53(G245D)+HU	-266.6	Yes	****	<0.0001	A-F
Kruskal-Wallis statistic	252.2		pbabe vs. mutp53(G245D)-MCM5	-47.14	No	ns	>0.9999	A-G
			pbabe vs. mutp53(G245D)-MCM5 +HU	-192.3	Yes	****	<0.0001	A-H
			pbabe +HU vs. pbabe-MCM5	46.69	No	ns	>0.9999	B-C
			pbabe +HU vs. pbabe-MCM5+HU	0.07194	No	ns	>0.9999	B-D
			pbabe +HU vs. mutp53(G245D)	-41.56	No	ns	>0.9999	B-E
			pbabe +HU vs. mutp53(G245D)+HU	-229.9	Yes	****	<0.0001	B-F
			pbabe +HU vs. mutp53(G245D)-MCM5	-10.45	No	ns	>0.9999	B-G
			pbabe +HU vs. mutp53(G245D)-MCM5 +HU	-155.6	Yes	****	<0.0001	B-H
			pbabe-MCM5 vs. pbabe-MCM5+HU	-46.62	No	ns	>0.9999	C-D
			pbabe-MCM5 vs. mutp53(G245D)	-88.25	No	ns	0.2043	C-E
			pbabe-MCM5 vs. mutp53(G245D)+HU	-276.6	Yes	****	<0.0001	C-F
			pbabe-MCM5 vs. mutp53(G245D)-MCM5	-57.14	No	ns	>0.9999	C-G
			pbabe-MCM5 vs. mutp53(G245D)-MCM5 +HU	-202.3	Yes	****	<0.0001	C-H
			pbabe-MCM5+HU vs. mutp53(G245D)	-41.63	No	ns	>0.9999	D-E
			pbabe-MCM5+HU vs. mutp53(G245D)+HU	-230	Yes	****	<0.0001	D-F
			pbabe-MCM5+HU vs. mutp53(G245D)-MCM5	-10.52	No	ns	>0.9999	D-G
			pbabe-MCM5+HU vs. mutp53(G245D)-MCM5 +HU	-155.6	Yes	****	<0.0001	D-H
			mutp53(G245D) vs. mutp53(G245D)+HU	-188.4	Yes	****	<0.0001	E-F
			mutp53(G245D) vs. mutp53(G245D)-MCM5	31.11	No	ns	>0.9999	E-G
			mutp53(G245D) vs. mutp53(G245D)-MCM5 +HU	-114	Yes	****	<0.0001	E-H
			mutp53(G245D)+HU vs. mutp53(G245D)-MCM5	219.5	Yes	****	<0.0001	F-G
			mutp53(G245D)+HU vs. mutp53(G245D)-MCM5 +HU	74.33	Yes	**	0.0053	F-H
			mutp53(G245D)-MCM5 vs. mutp53(G245D)-MCM5 +HU	-145.1	Yes	****	<0.0001	G-H

## Sheet: Fig. 3j
Source Data to Fig. 3j
Fig. 3j
		MDA1586 Ctrl	MDA1586+HU	MDA1586 shp53	MDA1586 shp53+ HU	MDA1586 shp53-shMCM5-C	MDA1586 shp53-shMCM5-C+ HU	MDA1586 shp53-shMCM5-G	MDA1586 shp53-shMCM5-G + HU
	1	3053.81	2147.45	1811.84	1672.13	2169.98	2595.13	2436.43	2892.11
	2	2305.89	2821.54	1871.2	1714.47	1864.19	3078.85	2502.92	2243.97
	3	2319.63	2537.16	1484.34	1738.65	2427.16	2289.32	1498.83	2600.28
	4	2243.25	2758.57	1809.09	2235.99	2018.04	2290.09	2254.28	1939.29
	5	2538.42	2723.37	1536.68	1696.48	2692.24	2065.3	2772.97	2175.76
	6	3235.71	1879.7	1534.27	1588.45	1897.16	1901.91	1682.84	2491.53
	7	2976.1	2811.14	1740.04	1853.16	2401.67	1978.49	1616.66	2407.92
	8	2312.69	1528.39	2088.6	2043.25	2067.17	2169.94	2533.84	3044.57
	9	3619.79	2210.23	2118.97	1852.8	2233.26	2040.38	2124.32	2679.1
	10	2390.22	2518.25	2141.9	2041.47	1617.03	2237.11	1893.67	2422.39
	11	2087.68	1735.54	1734	2059.54	2068.4	2143.3	2084.73	2024.32
	12	2215.94	3218.87	1824.84	2135.06	2091.35	2451.82	1758.5	1864.04
	13	1892.92	1942.84	2136.53	2095.54	1746.76	2337.04	2874.76	2212.62
	14	3242.16	2504.94	1800.79	1729.51	1682.95	2901.92	2218.78	2159.51
	15	2820.18	2164.45	1601.38	1637.72	1809.84	3263.08	1920.6	2247.03
	16	3255.61	2567.61	1967.21	2053.53	1908.84	3007.05	2621.73	2258.04
	17	2186.91	2136.55	2119.78	2200.79	1936.02	2538.98	2036.95	1657.76
	18	3386.51	2788.96	2317.9	2229.72	2181.08	2394.09	2301.39	2294.69
	19	2351.34	2643.58	1697.63	2215.67	2692.9	2052.7	2201.32	1960.08
	20	2393.06	1767.53	1769.4	2558.49	2163.89	2497.47	2308.2	1531.41
	21	2502.29	2913.59	1688.51	2270.13	2140.13	1766.42	2054.73	2343.4
	22	2724.66	1810.83	2039.11	2449.37	2165.42	1749.51	1924.59	2559.68
	23	2961.14	3190.69	1848.43	1688.11	2362.25	1932.84	1666.75	2148.12
	24	2389.32	2770.3	1619.06	2062.19	2231.19	1758.74	1991.85	1466.37
	25	2300.09	2349.07	1652.84	2046.02	1838.75	1659.62	2400.06	1897.19
	26	2246.76	2312.03	1538.72	2200.11	1456.85	2048.99	1860.1	1982.12
	27	2222.26	2583.53	1681.13	2086.95	2153.98	2106.84	1898.12	2757.49
	28	2466.08	2553.81	1753.48	1635.87	2197.82	1139	2463.25	2659.1
	29	1514.9	2283.57	2253.76	1778.55	2178.69	1456.35	2359.86	1328.3
	30	2630.31	2376.67	2239.46	2158.58	1978.63	2584.56	2730.49	1746.58
	31	2421.65	2146.91	1473.71	1658.71	2619.42	1717.26	2160.78	2801.64
	32	2490.62	2203.91	2002.37	1801.2	1678.51	2885.59	1853.82	2598.15
	33	1668.86	2102.41	2030.83	2060.35	1820.15	2463.63	1698.86	2565.97
	34	1737.01	2215.27	1911.47	1939.24	2177.49	1878.15	3239.33	2694.35
	35	3460.1	2110.09	1897.05	1543.22	2147	1565.17	2235.83	1796.22
	36	1874.3	1758.73	1942.11	2436.99	2406.41	2603.78	2102.82	2782.84
	37	3263.36	2587.83	1855.03	1613.7	2275.34	2886.32	3292.76	2192.72
	38	2136.72	1455.37	2905.19	2005.13	2052.86	1793.69	1870.72	2510.04
	39	1974.89	2760.85	1489.68	1825.23	2251.56	1650.23	2100.45	3141.24
	40	2248.19	3003.09	1685.93	2049.95	2252.04	2234.19	1904.21	2436.07
	41	1791.96	2973.94	1983.51	1709.54	2351.02	1706.99	2903.84	2366.56
	42	2635.85	2498.05	2031.05	1785.14	2127.64	2655.28	3097.83	1616.66
	43	1619.77	2743.92	1967.85	2128.76	2138.85	2437.58	1752.87	1554.22
	44	2454.98	2520.09	1862.72	1596.31	2187.22	1653.66	2406.77	2006.83
	45	1637.64	2283.84	1717.69	2014.46	1800.68	1635.18	2318.86	2799.78
	46	3260.49	2976.88	2226.18	2113	2295.87	1801.16	1923.74	2825.4
	47	1878.59	1714.73	1688.77	1503.62	1782.29	2306.68	2237.71	1661.42
	48	3601.6	2323.5	1594.13	1958.45	2664.54	2561.26	1564.61	2523.41
	49	1890.95	2363.3	1578.16	1418.81	1938.31	1975.67	2627.06	1400.72
	50	3147.13	1755.23	2391.73	1836.14	1909.35	1611.27	1882.59	2325.52
	51	1568.45	2509.97	2340.12	2402.24	2700.77	2378.48	2084.23	2099.8
	52	2864.82	1482.57	2175.02	1718.29	2540.8	1797.3	2424.9	2332.68
	53	2917.19	2023.83	2148.58	1630.86	2115.11	2060.55	2189.93	1853.84
	54	1671.16	2667.56	1604.54	2449.31	1884.97	2197.45	2847.87	2421.67
	55	1618	2876.27	1562.7	1862.14	2718.12	2325.13	3047.17	2726.96
	56	2538.39	2704.72	2163.53	2342.22	2227.08	2260.79	2304.27	2897.32
	57	1908.91	2881.15	1921.11	2059.64	1974.89	2690.97	2450.33	2503.05
	58	2417.6	2837.13	1859.4	2228.45	1901.31	2266.51	2462.59	1913.08
	59	1683.87	2820.49	1740.23	2129.32	2262.47	3195.16	2031.48	2214.3
	60	1641.15	2194.75	2306.85	1615.67	1494.65	1566.04	1791.03	2200.42
	61	2070.89	2749.47	1832.68	2232.05	3257.18	2353	3103.21	1765.36
	62	1678.63	2184.63	2118.79	1497.77	2572.43	2484.86	2308.22	2371.97
	63	3342.69	2624.06	2054.28	2441.29	2592.63	1793.32	2327.33	2207.76
	64	1514	2304.06	1937.69	2440.86	1743.06	2299.89	2383.28	2294.05
	65	2081.3	2413.44	1759.76	1780.02	1513.63	1407.13	2590.56	2215.45
	66	3457.93	2284.92	1666.41	2101.28	1718.98	1794.13	1814.32	2629.97
	67	1937.24	2664.79	1682.47	2060.18	1812.13	1699.03	2141.22	2926.09
	68	1903.29	2098.84	1523.63	1665.13	1800.92	2052.87	1790.19	2241.49
	69	2034.35	2287.19	1544.07	1629.73	2690.8	2334.26	2294.99	2155.91
	70	1546.5	3019.28	1538.45	2173.07	2496.42	2539.18	1990.47	2243.14
	71	1931.22	2329.35	2058.87	1978.96	1946.74	2836.09	2456.07	2499.64
	72	2269.53	3379.95	1653.65	2028.87	2064.52	1862.53	2089.82	1962.19
	73	1914.28	3161.5	1519.2	1892.4	2240.25	2031.89	1681.58	1982.47
	74	1776.69	2304.8		2150.27	2212.91	2484.43	2047.94	2183.15
	75	2086.19	3067.92		2076.28	1810.63	1799.47	2678.47	2626.38
	76	1809.66	2114.9		1961.96	2081.24	1635.65	1765.64	2651.57
	77	2323.54	2694.39		1825.31	2059.87	2440.08	2415.84	2685.75
	78	2486.87	2587.99		2406.55	2221.56	2481.69	1672.05	2165.29
	79	1620.77	3227.89		2272.52	2210.72	2391.34	1658.24	2738.49
	80	2103.57	2579.33		2205.77	2069.37	2280.41	1976.62	2979.74
	81	2451	1612.12		2278.54	1801	2291.48	1816.58	3107.38
	82	2182.3	1911.16		2136.95	2259.94	1861.95	2181.67	2392.67
	83	2390.37	2823.2		1915.58	2063.95	1872.04	2024.26	1939.59
	84	2045.15	2917.21		2083.97	2227.44	2456.11	1646.79	3038.1
	85	2457.21	2955.18		1874.54	1595.02	2134.31	2337.03	3684.2
	86	2092.2	3080.5		2048.67	1862.54	2318.62	2682.87	2188.33
	87	1918.91	3142.58		2430.99	1909.4	2292.35	2837.58	2753.68
	88	1886.75	1652.5		2965.02	1993.6	2348.43	2367.24	2322.95
	89	2268.51	2513.83		2939.28	1804.79	2172.87	1689.29	2280.01
	90	1835.5	2572.34		1937.8	1668.27	2330.04	1791.29	3151.89
	91	2669.82	2708.62		1404	2452.05	1913.91	1691.97	1826.19
	92	2600.18	2600.36		2141.92	1972.26	2064.04	3575.36	1687.24
	93	2268.07	1850.98		1977.19	2076.95	4341.29	3893.26	2651.83
	94	2871.33	2212.16		2219.29	1892	2092.42	1737.91	1595.59
	95	2545.07	2567.75		1998.46	1691.67	2730.09	1822.94	2120.72
	96	1891.6	3464.48		2108.83	1713.75	2572.3	1778.74	2269.85
	97	2281.98	2799.88		2331.81	1963.86	2293.04	1636.93	2110.95
	98	1560.63	2413.66		2343.74	1711.11	2631.94	1568.13	2861.28
	99	2259.07	1886.34		2242.83	1652.3	2758.12	2147.04	2375.36
	100	1582.19	3279.31		1640.01	1847.01	2337.52	1744.86	2443.85
	101	2694.73	2525.94		2123.29	1611.78	2370.41	1817.14	2851.86
	102	1715.01	2245.14		1754.43	1634.06	1726.16	1780.78	2872.4
	103	2150.49	2205.53		1833.8	2929.75	2478.06	1447.69	3031.6
	104	2937.37	1682.34		2102.23	2365.06	4095.97	1940.68	3658.41
	105	1911.19	1982.47		1971.61	2610.48	3031.56	2227.33	3212.82
	106	1518.31	2032.07			2781.89	1709.4	1803.64	3134.24
	107	2183.78	1787.36			2514.34	1997.13	1664.98	2843.72
	108	2706.52	1485.84			1910.73	1700.11	1841.24	3077.91
	109	2359.99	1932.1			2412.1	2006.37	1570.95	2549.62
	110	1972.34	1731.27			2593.44	1840.35	1722.59	2585.4
	111	1932.25	2411.41			2175.71	1816.44	1698.08	2346.24
	112	2092.73	2606.19			2112.66	1668.27	1648.26	2444.28
	113	2048.13	1738.13			2830.35	2452.05	2284.09
	114	2420	2508.84			2358.69	1972.26	2478.93
	115	2670.77	2070.7			2186.22	2076.95	2481.77
	116	2421.91	2490			1934.35	1892	2304
	117	2393.66	2445.12			2494.94	1691.67	2255.96
	118	2562.7	2653.81			2170.75	1713.75	2488.05
	119	2050.93	2008.86			2402.95	1963.86	2114.88
	120	2294.75	2037.24			2530.19	1711.11	3042.16
	121	2710.37	2033.07			2254.34	1652.3	2429.42
	122	2610.28	2680.91			1948.65	1847.01	2303.7
	123	3042.73	2781.63			1996.95	1611.78	2144.72
	124	2434.04	2256.19			2490.22	1634.06	2447.98
	125	2278.56	2344.88			2226.96	2929.75	2100.81
	126	2378.72	2649.02			2338.1	2365.06	1737.15
	127	1667.01	2631.75			1924.03	2610.48	1544.61
	128	2084.62	2192.51			1715.21	2781.89	2174.69
	129	2652.33	1960.47			2129.61	2514.34	2151.16
	130	2556.68	2676.84			2305.89	1910.73	1674.49
	131	2099.84	2294.18			1730.89	2412.1	4061.97
	132	2801.57	2147.75			1899.93	2593.44	1747.33
	133	1858.46	2046.04			2547.67	2175.71	1744.67
	134	2014.25	2059.86			1733.16	2112.66	1849.5
	135	2510.24	2848.64			2615.59	2830.35	3522.3
	136	1690.75	2787.29			1802.11	2358.69	3017.72
	137	1782.9	1525			2751.09	2186.22	2187.56
	138	1773.34	2402.1			1630.79	1934.35	2145.22
	139	2303.21				2081.38	2494.94	2678.92
	140	2203.44				1977.69	2170.75	2132.25
	141	2120.85				1291	2402.95	1642.07
	142	1836.59				1536.67	2530.19	2324.62
	143	1549.93				1697	2254.34	2643.09
	144	2402.99				1933.16	1948.65	1854.04
	145	3067.4				1860.16	1996.95	1761.9
	146	1431.85				1912.12	2490.22	1938.36
	147	1839.44				2046.66	2226.96	1415.61
	148	1858.96				2272.8	2338.1	1874.2
	149	1617.33				2399.78	1924.03	1952.74
	150	1929.77				2451.28	1715.21	1566.63
	151	1717.3				2375.85	2129.61	2444.75
	152	1790.2				2528.53	2305.89	3406.34
	153	2145.05				2444.98	1730.89	1492.92
	154	3115.03				2431.24	1899.93	1532.64
	155	2956.77				2570.56	2547.67	1992.53
	156	1804.49				2708.75	1733.16	1696.18
	157	1811.77				2394.17	2615.59	1571.74
	158	1561.12				2772.08	1802.11	2524.52
	159	2141.82				3069.08	2751.09	1831.22
	160	1976.54				2215.04	1630.79	1616.9
	161	1704.65				2311.44	2081.38	1887.3
	162	2604.97				2118.12	1977.69	1891.01
	163	2332.94				2404.55	1291	1840.81
	164	2848.8				2294.19	1536.67	1492.92
	165	2509.55				2416.62	1697	1532.64
	166	2120.8				2507.41	1933.16	1992.53
	167	2395.75				2501.58	1860.16	1696.18
	168	2957.6				2521.62	1912.12	1571.74
	169	2671.75				1772.88	2046.66	2524.52
	170	2731.24				2141.61	2272.8	1831.22
	171	2698.97				1854.18	2399.78	1616.9
	172	1769.65				1822.37	2451.28	1887.3
	173	2712.97				2707.74	2375.85	1891.01
	174	2671.2				1752.67	2528.53	1840.81
	175	2768.74				1553.22	2444.98
	176	2593.36				1936.8	2431.24
	177	2817.63				1639.12	2570.56
	178	2608.6				1693.03	2708.75
	179	2702.21				2233.04	2394.17
	180	2434.96				1759.85	2772.08
	181	1959.52				1702.35	3069.08
	182	1939.74					2215.04
	183	2111.14					2311.44
	184	2095.26					2118.12
	185	2476.28					2404.55
	186	2740.47					2294.19
	187	2690.53					2416.62
	188	2337.52					2507.41
	189	2824.62					2501.58
	190	2249.57					2521.62
	191	2753.54					1772.88
	192	2821.47					2141.61
	193	2931.27					1854.18
	194	2318.58					1822.37
	195	1955.01					2707.74
	196	1537.15					1752.67
	197	2520.51					1553.22
	198	1884.05					1936.8
	199	2856.75					1639.12
	200	2293.56					1693.03
	201	1734.31					2233.04
	202	2436.27					1759.85
	203	2968.1					1702.35
	204	2710.08
	205	2666.66
	206	3145.6
	207	2006.8
	208	2219.49
	209	2470.36
	210	1968.8
	211	2172.16
	212	2336.95
	213	1868.76
	214	2399.91
	215	2388.08
	216	2674.88
	217	3209.24
	218	2157.9
	219	2168.63
	220	2794.35
	221	2619.45
	222	2975.71
	223	3199.07
	224	1733.71
	225	1573.97
	226	1887.28
	227	2483.23
	228	1743.47
	229	2376.56
	230	1827.58
	231	1691.61
	232	1719.91
	233	2722.51
	234	1731.41
	235	1718.68
	236	2155.05
	237	1790.87
	238	2221.86
	239	1728.71
	240	2667.32
	241	1647.47
	242	2132.27
	243	1607.9
	244	2116.74
	245	1663.77
	246	1908.92
	247	1512.12
	248	1745.94
	249	1782.39
	250	2331.49
Kruskal-Wallis test			Dunn's multiple comparisons test	Mean rank diff.	Significant?	Summary	Adjusted P Value
P value	<0.0001		MDA1586 Ctrl vs. MDA1586 HU	-115.9	No	ns	0.0617	A-B
Exact or approximate P value?	Approximate		MDA1586 Ctrl vs. MDA1586 shp53	339.2	Yes	****	<0.0001	A-C
P value summary	****		MDA1586 Ctrl vs. MDA1586 shp53 HU	208.1	Yes	****	<0.0001	A-D
Do the medians vary signif. (P < 0.05)?	Yes		MDA1586 Ctrl vs. MDA1586 shp53-shMCM5-C	95.8	No	ns	0.1669	A-E
Number of groups	8		MDA1586 Ctrl vs. MDA1586 shp53-shMCM5-C HU	57.44	No	ns	>0.9999	A-F
Kruskal-Wallis statistic	132.3		MDA1586 Ctrl vs. MDA1586 shp53-shMCM5-G	128.1	Yes	**	0.0078	A-G
			MDA1586 Ctrl vs. MDA1586 shp53-shMCM5-G HU	-94.18	No	ns	0.5687	A-H
			MDA1586 HU vs. MDA1586 shp53	455.1	Yes	****	<0.0001	B-C
			MDA1586 HU vs. MDA1586 shp53 HU	324	Yes	****	<0.0001	B-D
			MDA1586 HU vs. MDA1586 shp53-shMCM5-C	211.7	Yes	****	<0.0001	B-E
			MDA1586 HU vs. MDA1586 shp53-shMCM5-C HU	173.3	Yes	***	0.0003	B-F
			MDA1586 HU vs. MDA1586 shp53-shMCM5-G	244	Yes	****	<0.0001	B-G
			MDA1586 HU vs. MDA1586 shp53-shMCM5-G HU	21.71	No	ns	>0.9999	B-H
			MDA1586 shp53 vs. MDA1586 shp53 HU	-131.2	No	ns	0.4453	C-D
			MDA1586 shp53 vs. MDA1586 shp53-shMCM5-C	-243.4	Yes	****	<0.0001	C-E
			MDA1586 shp53 vs. MDA1586 shp53-shMCM5-C HU	-281.8	Yes	****	<0.0001	C-F
			MDA1586 shp53 vs. MDA1586 shp53-shMCM5-G	-211.1	Yes	***	0.0006	C-G
			MDA1586 shp53 vs. MDA1586 shp53-shMCM5-G HU	-433.4	Yes	****	<0.0001	C-H
			MDA1586 shp53 HU vs. MDA1586 shp53-shMCM5-C	-112.3	No	ns	0.2895	D-E
			MDA1586 shp53 HU vs. MDA1586 shp53-shMCM5-C HU	-150.6	Yes	*	0.0125	D-F
			MDA1586 shp53 HU vs. MDA1586 shp53-shMCM5-G	-79.98	No	ns	>0.9999	D-G
			MDA1586 shp53 HU vs. MDA1586 shp53-shMCM5-G HU	-302.3	Yes	****	<0.0001	D-H
			MDA1586 shp53-shMCM5-C vs. MDA1586 shp53-shMCM5-C HU	-38.36	No	ns	>0.9999	E-F
			MDA1586 shp53-shMCM5-C vs. MDA1586 shp53-shMCM5-G	32.31	No	ns	>0.9999	E-G
			MDA1586 shp53-shMCM5-C vs. MDA1586 shp53-shMCM5-G HU	-190	Yes	***	0.0003	E-H
			MDA1586 shp53-shMCM5-C HU vs. MDA1586 shp53-shMCM5-G	70.67	No	ns	>0.9999	F-G
			MDA1586 shp53-shMCM5-C HU vs. MDA1586 shp53-shMCM5-G HU	-151.6	Yes	**	0.0086	F-H
			MDA1586 shp53-shMCM5-G vs. MDA1586 shp53-shMCM5-G HU	-222.3	Yes	****	<0.0001	G-H
