# Supplementary material for: Mutant p53 gains oncogenic functions through a chromosomal instability-induced cytosolic DNA response
Source: Nat Commun. 2024 Jan 2;15:180. doi: 10.1038/s41467-023-44239-2 (PMC10761733; doi:10.1038/s41467-023-44239-2)
Supplement: Supplementary file 9 — Source Data [file 41467_2023_44239_MOESM9_ESM.zip › source data/Source Data to Figure 4.xlsx]

## Sheet: Fig. 4a
Source Data to Fig. 4a
	lane 1	lane 2	lane 3	lane 4	lane 5	lane 6			lane 7	lane 8	lane 9	lane 10	lane 11	lane 12
Cytosol								Nuclei
RelB	19769.9	18789.9	15907.1	17268.6	17025.5	18321.5		RelB	9754.49	13536	9211.37	3232.05	5585.42	2413.15
Relative ratio	1	0.95043	0.804613	0.873482	0.861185	0.926736		Relative ratio	1	1.38767	0.944321	0.33134	0.5726	0.247389
p52	7808.4	8164.45	7990.98	7780.86	7858.45	8689.98		p52	4957.08	11694.7	4573.67	3814.43	4227.84	4322.43
Relative ratio	1	1.0456	1.02338	0.996474	1.00641	1.1129		Relative ratio	1	2.35919	0.922653	0.76949	0.852889	0.87197
p100	16279.3	16165.4	12138.1	14035.5	12896.2	14034.5		p100	12556.5	14043.6	10447	6230.88	8473.25	6031.1
Relative ratio	1	0.993005	0.745616	0.862167	0.792183	0.862105		Relative ratio	1	1.11843	0.832001	0.496227	0.674809	0.480317
cGAS	9100.64	8809.23	2828.6	5076.38	1987.65	4445.67		cGAS	4046.64	5033.12	1279.08	1782.5	824.062	1069.36
Relative ratio	1	0.967979	0.310813	0.557804	0.218407	0.488501		Relative ratio	1	1.24378	0.316085	0.440488	0.203641	0.264258
p53	4303.26	4682.38	8960.69	10573.3	10777.9	10732.3		p53	2990.43	7045.33	8769.81	10045.3	9615.23	10566.1
Relative ratio	1	1.0881	2.08231	2.45706	2.5046	2.49401		Relative ratio	1	2.35596	2.93263	3.35917	3.21534	3.53331
MEK1/2	9751.42	9081.83	7922.05	7775.76	7529.81	7873.59		ORC	7634.52	6497.33	8284.1	7706.57	8376.57	8092.33
Relative ratio	1	0.931334	0.8124	0.797398	0.772176	0.80743		Relative ratio	1	0.851046	1.08509	1.00944	1.0972	1.05997

## Sheet: Fig. 4b
Source Data to Fig. 4b
nuclei	lane 1	lane 2	lane 3	lane 4	lane 5	lane 6
RelB	6192.28	7093.4	4321.91	2176.2	3075.08	4629.91
Relative ratio	1	1.14552	0.697952	0.351439	0.4966	0.747691
p52	5812.83	9977.83	4176.57	6126.86	4018.69	8814.02
Relative ratio	1	1.71652	0.718508	1.05402	0.691348	1.5163
p100	6090.25	8503.08	4067.05	4431.25	4000.3	8219.78
Relative ratio	1	1.39618	0.667798	0.727597	0.656837	1.34966
Sting	4156.43	7972.03	16.536	109.021	216.849	1389.01
Relative ratio	1	1.918	0.00397842	0.0262295	0.052172	0.334184
p53	9583.45	11542.3	9180.81	9054.52	10425.2	11390.6
Relative ratio	1	1.2044	0.957986	0.944808	1.08784	1.18857
ORC	11142.8	11306.3	10875.3	10593.8	10880.8	10838.6
Relative ratio	1	1.01468	0.976001	0.95073	0.976487	0.972701
Cytosol
RelB	14933.4	13974.9	15325.7	12833.3	14718.1	12741.1
Relative ratio	1	0.935812	1.02627	0.859371	0.985586	0.853197
p52	8901.71	9059.76	8400.81	7267.69	7497.4	7935.62
Relative ratio	1	1.01776	0.94373	0.816437	0.842242	0.891471
p100	10270.3	9727.25	10324.7	10110	10384.3	10781.9
Relative ratio	1	0.947124	1.00529	0.984387	1.0111	1.04981
Sting	20133.5	22130.1	3852.56	1425.79	1455.2	2785.45
Relative ratio	1	1.09917	0.191351	0.0708167	0.0722777	0.138349
p53	8273.05	8635.47	8519.81	9907.1	10960.2	12231.2
Relative ratio	1	1.04381	1.02983	1.19751	1.3248	1.47844
MEK1/2	13351.8	12704.9	12889.5	11894.2	13594.7	13429
Relative ratio	1	0.951551	0.965376	0.890836	1.01819	1.00578

## Sheet: Fig. 4c
Source Data to Fig. 4c
	lane 1	lane 2	lane 3	lane 4
nuclei
RelB	13082	8819.15	8365.2	2787.59
Relative ratio	1	0.674141	0.639441	0.213085
p52	6623.57	12158.2	1500.72	2165.55
Relative ratio	1	1.8356	0.226573	0.326946
p100	16616.7	15542.2	10999.3	9931.93
Relative ratio	1	0.935337	0.661943	0.597709
Sting	8543.91	8806.88	174.263	6.121
Relative ratio	1	1.03078	0.0203962	0.000716417
p53	11694.6	19308.5	17791.4	24725.6
Relative ratio	1	1.65107	1.52134	2.11428
ORC	11765.4	11349.4	11304.1	9926.3
Relative ratio	1	0.964642	0.960788	0.843684
Cytosol
RelB	13224	16332.4	15878.9	15208.6
Relative ratio	1	1.23507	1.20077	1.15008
p52	9409.05	11493.1	9743.35	10872.3
Relative ratio	1	1.2215	1.03553	1.15552
p100	14577.3	18516.9	16877.5	16410.7
Relative ratio	1	1.32225	1.20271	1.1325
Sting	9590.03	11031.9	766.92	317.506
Relative ratio	1	1.15035	0.0799705	0.0331079
p53	1461.94	6837.01	512.284	5854.01
Relative ratio	1	4.67667	0.350414	4.00427
MEK1/2	12312.3	12154.4	13218.9	12889
Relative ratio	1	0.987171	1.07363	1.04683

## Sheet: Fig. 4d
Source Data to Fig. 4d
	lane 1	lane 2	lane 3	lane 4
RelB	17167.6	21241.2	9064.34	4398.71
Relative ratio	1	1.23728	0.527991	0.256222
p53	n/a	13828.8	25898.8	29188.8
Relative ratio	n/a	1	1.87281	2.11072
actin	15742.7	16928.2	15417.9	17958.6
Relative ratio	1	1.07531	0.979366	1.14076

## Sheet: Fig. 4e
Source Data to Fig. 4e
	Lane 1	Lane 2	Lane 3	Lane 4
Rel B	20312.4	27579.8	10270.2	10854.3
Relative ratio	1	1.35778	0.505612	0.534369
p53	n/a	7918.8	14467.9	17979.2
Relative ratio	n/a	1	1.82703	2.27044
actin	22109.7	22539.1	23583.8	20635
Relative ratio	1	1.01942	1.06667	0.9333

## Sheet: Fig. 4f
Source Data to Fig. 4f
	lane 1	lane 2	lane 3	lane 4
p53	n/a	17304.8	22398.7	17860.8
Relative ratio	n/a	1	1.29436	1.03213
RelB	43691	38880.7	7605.97	3988.1
Relative ratio	1	0.889901	0.174086	0.0912798
actin	19944.8	21654.9	21331.1	19597.8
Relative ratio	1	1.08575	1.06951	0.982603

## Sheet: Fig. 4h
Source Data to Fig. 4h
UMSCC-1-pBabe-shNT	UMSCC-1-R273H-shNT	UMSCC-1-R273H-shcGAS-1	UMSCC-1-R273H-shcGAS-2		ANOVA summary			Tukey's multiple comparisons test	Mean Diff.	95.00% CI of diff.	Below threshold?	Summary	Adjusted P Value
31	229	41	12		F	75.21		UMSCC-1-pBabe-shNT vs. UMSCC-1-R273H-shNT	-151.9	-183.2 to -120.6	Yes	****	<0.0001	A-B
22	193	35	29		P value	<0.0001		UMSCC-1-pBabe-shNT vs. UMSCC-1-R273H-shcGAS-1	-15.95	-46.37 to 14.47	No	ns	0.5012	A-C
13	101	7	31		P value summary	****		UMSCC-1-pBabe-shNT vs. UMSCC-1-R273H-shcGAS-2	5.15	-25.27 to 35.57	No	ns	0.9682	A-D
25	223	32	13		Significant diff. among means (P < 0.05)?	Yes		UMSCC-1-R273H-shNT vs. UMSCC-1-R273H-shcGAS-1	136	103.3 to 168.6	Yes	****	<0.0001	B-C
20	229	40	12		R squared	0.8591		UMSCC-1-R273H-shNT vs. UMSCC-1-R273H-shcGAS-2	157.1	124.4 to 189.7	Yes	****	<0.0001	B-D
28	121	39	18					UMSCC-1-R273H-shcGAS-1 vs. UMSCC-1-R273H-shcGAS-2	21.1	-10.68 to 52.88	No	ns	0.296	C-D
25	209	58	23
21	123	69	12
20	135	26	12
17		30	4
22
17

## Sheet: Fig. 4j
Source Data to Fig. 4j
	pBabe-shNT	R273H-shNT	R273H-shSting1	R273H-shsting2		ANOVA summary			Tukey's multiple comparisons test	Mean Diff.	95.00% CI of diff.	Below threshold?	Summary	Adjusted P Value
1	20	176	63	135		F	121.7		pBabe-shNT vs. R273H-shNT	-162	-192.4 to -131.6	Yes	****	<0.0001	A-B
2	31	183	67	160		P value	<0.0001		pBabe-shNT vs R273H-shSTING1	-42.67	-73.03 to -12.31	Yes	**	0.0086	A-C
3	29	207	78	156		P value summary	****		pBabe-shNT vs. R273H-shSTING2	-123.7	-154.0 to -93.31	Yes	****	<0.0001	A-D
						Significant diff. among means (P < 0.05)?	Yes		R273H-shNT vs. R273H-shSTING1	119.3	88.97 to 149.7	Yes	****	<0.0001	B-C
						R squared	0.9786		R273H-shNT vs. R273H-shSTING2	38.33	7.972 to 68.69	Yes	*	0.0157	B-D

## Sheet: Fig. 4l
Source Data to Fig. 4l
UMSCC-1-pBabe-shNT	UMSCC-1-G245D-shNT	UMSCC-1-G245D-shSting-1			ANOVA summary			Tukey's multiple comparisons test	Mean Diff.	95.00% CI of diff.	Below threshold?	Summary	Adjusted P Value
31	102	62			F	114.1		UMSCC-1-pBabe-shNT vs. UMSCC-1-G245D-shNT	-100.8	-118.5 to -83.05	Yes	****	<0.0001
22	126	27			P value	<0.0001		UMSCC-1-pBabe-shNTP vs. UMSCC-1-G245D-shSting-1	-11.15	-29.36 to 7.055	No	ns	0.3007
13	103	26			P value summary	****		UMSCC-1-G245D-shNT vs. UMSCC-1-G245D-shSting-1	89.65	71.07 to 108.2	Yes	****	<0.0001
25	149	47			Significant diff. among means (P < 0.05)?	Yes
20	94	38			R squared	0.8838
28	115	32
25	117	24
21	89	37
20	141	22
17	136	14
22	176
17

## Sheet: Fig. 4n
Source Data to Fig. 4n
	pbabe	mutp53(G245D)	mutp53(G245D)-shRelB1	mutp53(G245D)-shRelB2		ANOVA summary			Tukey's multiple comparisons test	Mean Diff.	95.00% CI of diff.	Significant?	Summary	Adjusted P Value
1	10	116	32	38		F	172.4		pbabe vs. mutp53(G245D)	-114.3	-131.9 to -96.74	Yes	****	<0.0001	A-B
2	15	131	21	28		P value	<0.0001		pbabe vs. mutp53(G245D)-shRelB1	-19	-36.59 to -1.411	Yes	*	0.0349	A-C
3	7	128	36	40		P value summary	****		pbabe vs. mutp53(G245D)-shRelB2	-24.67	-42.26 to -7.078	Yes	**	0.0087	A-D
						Significant diff. among means (P < 0.05)?	Yes		mutp53(G245D) vs. mutp53(G245D)-shRelB1	95.33	77.74 to 112.9	Yes	****	<0.0001	B-C
						R square	0.9848		mutp53(G245D) vs. mutp53(G245D)-shRelB2	89.67	72.08 to 107.3	Yes	****	<0.0001	B-D
									mutp53(G245D)-shRelB1 vs. mutp53(G245D)-shRelB2	-5.667	-23.26 to 11.92	No	ns	0.7368	C-D

[truncated: 4 more sheets: Fig. 4p, Fig. 4s, Fig. 4v, Fig. 4w]
