# Supplementary material for: Mutant p53 gains oncogenic functions through a chromosomal instability-induced cytosolic DNA response
Source: Nat Commun. 2024 Jan 2;15:180. doi: 10.1038/s41467-023-44239-2 (PMC10761733; doi:10.1038/s41467-023-44239-2)
Supplement: Supplementary file 9 — Source Data [file 41467_2023_44239_MOESM9_ESM.zip › source data/Source Data to Figure 5.xlsx]

## Sheet: Fig. 5a
Source Data to Fig. 5a
		pLVX-pLKO.1-NT
							tumor volume (mm^3)
	days
mouse tumor no.		1	2	3	4	5	6	7	8	9	10	11
	0	0	0	0	0	0	0	0	0	0	0	0
	7	0.5	9.15014	9.8415	8.88469	7.46361	28.15	29.1915	11.664	10.3125	9.28206	12.781
	10	6.50824	22.1475	47.1981	16.3024	57.8864	45.8326	34.8291	31.6958	18.9665	17.7608	32.856
	14	33.0272	31.4382	58.2071	54.995	157.95	63.6788	51.6912	102.85	38.7619	34.3035	61.5911
	17	48.1847	34.2838	101.353	83.625	198.649	95.9451	67.0347	211.974	42.1883	73.8752	99.1171
	20	58.8881	85.9423	147.988	117.094	274.948	158.672	98.0703	258.345	85.0291	148.509	162.409
	24	110.174	188.044	267.967	168.66	403.951	213.753	256.858	373.801	117.433	244.333	295.045
		R270H-pLKO.1-NT
							tumor volume (mm^3)
	days
mouse tumor no.		1	2	3	4	5	6	7	8	9	10	11
	0	0	0	0	0	0	0	0	0	0	0	0
	7	6.01034	14.8941	15.0963	11.0188	16.5551	10.854	15.6033	0.5	10.7484	24.8292	16.4862
	10	35.2733	52.963	37.2951	28.0668	40	50.67	23.1701	25.1223	38.0938	49.9047	31.926
	14	96.0925	176.093	81.5221	65.9787	79.6032	108.056	66.5482	86.6999	125.677	70.8238	56.7248
	17	150.631	199.066	181.437	159.744	128.449	142.345	93.6801	200.347	200.752	171.659	121.844
	20	281.262	311.369	194.234	227.042	204.485	337.383	144.483	304.49	299.93	237.565	174.17
	24	479.741	474.402	283.859	288.553	402.576	573.696	286.732	523.009	500.402	292.083	311.522
		R270H-shRelB-1
							tumor volume (mm^3)
	days
mouse tumor no.		1	2	3	4	5	6	7	8	9	10	11
	0	0	0	0	0	0	0	0	0	0	0	0
	7	0.5	13.2302	15.345	0.5	6.8	8.40436	0.75	2.8125	0.5	2.94	11.6496
	10	11.3118	63.0835	17.6418	19.4688	18.487	18	16.3819	23.958	19.112	15.7294	22.543
	14	37.4544	119.221	38.6783	28.8684	28.4931	34.5453	59.5834	82.9632	36.9844	11.9383	40.2011
	17	63.3445	203.001	79.7468	50.2539	59.8772	54.487	86.4531	131.537	59.2578	29.6131	62.0848
	20	125.2	282.499	99.1171	81.5933	70.9701	67.2594	181.322	169.402	135.521	45.245	87.4003
	24	232.772	300.395	186.749	146.716	114.69	125.285	229.598	300.874	211.251	102.727	188.864
							R270H-shRelB-2
							tumor volume (mm^3)
	days
mouse tumor no.		1	2	3	4	5	6	7	8	9	10	11
	0	0	0	0	0	0	0	0	0	0	0	0
	7	17.37	14.196	4	3.7845	4	8.08096	7.59115	14.4734	15.6899	10.206	24.2176
	10	32.2834	26.4275	27.1544	26.1214	12.2894	21.8786	13.6443	31.8369	25.0776	33.2648	35.4427
	14	55.9417	116.642	73.6164	53.1492	51.4259	64.9584	45.0702	57.8935	36.9535	92.8421	85.125
	17	81.6366	160.414	160.545	49.5652	58.0566	165.777	77.5098	97.1133	76.38	80.7134	102.966
	20	192.54	192.54	197.62	95.992	102.643	200.115	110.374	126.846	91.1248	134.544	139.164
	24	309.831	399.814	320.477	193.067	226.395	336.841	206.505	280.03	168.577	290.34	329.684
ANOVA summary			Tukey's multiple comparisons test	Mean Diff.	95.00% CI of diff.	Below threshold?	Summary	Adjusted P Value
F	11.08		pLVX-pLKO.1-NT vs. R270H-pLKO.1-NT	-161.5	-262.6 to -60.39	Yes	***	0.0006	A-B
P value	<0.0001		pLVX-pLKO.1-NT vs. R270H-shRelB-1	45.46	-55.65 to 146.6	No	ns	0.6272	A-C
P value summary	****		pLVX-pLKO.1-NT vs. R270H-shRelB-2	-38.32	-139.4 to 62.80	No	ns	0.7412	A-D
Significant diff. among means (P < 0.05)?	Yes		R270H-pLKO.1-NT vs. R270H-shRelB-1	207	105.9 to 308.1	Yes	****	<0.0001	B-C
R squared	0.4539		R270H-pLKO.1-NT vs. R270H-shRelB-2	123.2	22.06 to 224.3	Yes	*	0.0116	B-D
			R270H-shRelB-1 vs. R270H-shRelB-2	-83.79	-184.9 to 17.33	No	ns	0.135	C-D

## Sheet: Fig. 5b
Source Data to Fig. 5b
				pLVX-pLKO.1-NT
				tumor volume (mm^3)				ANOVA summary			Šídák's multiple comparisons test	Mean Diff.	95.00% CI of diff.	Below threshold?	Summary	Adjusted P Value
	days							F	0.01365		pLVX-pLKO.1-NT vs. R270H-pLKO.1-NT	4.143	-266.2 to 274.5	No	ns	>0.9999	A-B
mouse tumor no.		1	2	3	4	5		P value	0.9978		pLVX-pLKO.1-NT vs. R270H-shRelB-1	18.18	-252.2 to 288.5	No	ns	>0.9999	A-C
	0	0	0	0	0	0		P value summary	ns		pLVX-pLKO.1-NT vs. R270H-shRelB-2	6.524	-263.8 to 276.9	No	ns	>0.9999	A-D
	7	6	12.6878	6.87912	11.5999	12.3807		Significant diff. among means (P < 0.05)?	No		R270H-pLKO.1-NT vs. R270H-shRelB-1	14.04	-256.3 to 284.4	No	ns	>0.9999	B-C
	10	35.6926	45.9067	32.5822	47.3652	30.4187		R squared	0.001703		R270H-pLKO.1-NT vs. R270H-shRelB-2	2.381	-268.0 to 272.7	No	ns	>0.9999	B-D
	14	80.2195	112.617	84.8487	95.7711	119.291					R270H-shRelB-1 vs. R270H-shRelB-2	-11.66	-282.0 to 258.7	No	ns	>0.9999	C-D
	17	175.584	174.431	121.14	170.362	142.318
	20	355.577	430.303	235.993	347.638	292.92
	24	516.502	507.428	366.584	572.549	451.25
				R270H-pLKO.1-NT
				tumor volume (mm^3)
	days
mouse tumor no.		1	2	3	4	5
	0	0	0	0	0	0
	7	6	4.18271	12.8827	9.6774	9.06934
	10	20.4728	27.4281	31.0208	33.75	33.92
	14	72.4256	72.0512	90.7878	125.968	77.3576
	17	137.207	178.213	160.307	180.63	188.602
	20	301.752	286.81	410.264	339.728	292.957
	24	453.385	456.544	452.119	598.393	385.938
		R270H-shRelB-1
				tumor volume (mm^3)
	days
mouse tumor no.		1	2	3	4	5
	0	0	0	0	0	0
	7	8.46922	5.12	10.0618	8.36481	8.27229
	10	23.8025	26.1904	23.9095	21.33	30.056
	14	89.7843	89.908	68.2375	65.0549	101.967
	17	154.013	126.946	102.837	119.553	175.639
	20	360.559	271.465	252.35	310.134	406.805
	24	402.064	390.321	390.631	431.966	482.742
				R270H-shRelB-2
				tumor volume (mm^3)
	days
mouse tumor no.		1	2	3	4	5
	0	0	0	0	0	0
	7	9.90413	7.52988	15.4323	9.9375	13.4865
	10	31.0593	36.4561	43.5379	31.0703	50.8475
	14	83.489	90.1583	93.3233	78.0618	90.5119
	17	149.818	141.673	164.082	157.285	173.623
	20	330.513	293.427	332.262	223.627	324.953
	24	509.896	482.038	538.597	345.068	514.827

## Sheet: Fig. 5d
Source data to Fig. 5d
	Name	Group	TotalNuclei	X	Y	NuceliArea	Relb MFI Cell	Relb MIF Nuclei	CellArea	Ratio		Wilcoxon Signed Rank Test
1	42 HE_Scan1	plVX-pLKO.1	23540	13214.2	-5504.28	27.9254	11.4229	11.9554	43.6334	4.66171		Sum of signed ranks (W)	248848934	766630359
2	42 HE_Scan1	plVX-pLKO.1	23540	13223.5	-5502.74	7.23068	7.70968	7.7931	15.4587	1.08209		Sum of positive ranks	947268035	1907104958
3	42 HE_Scan1	plVX-pLKO.1	23540	13236.5	-5504.23	29.92	11.8211	11.975	54.3547	1.3019		Sum of negative ranks	-698419101	-1140474599
4	42 HE_Scan1	plVX-pLKO.1	23540	13247	-5503.8	12.4667	9.904	13.5	31.1667	36.3086		P value (two tailed)	<0.0001	<0.0001
5	42 HE_Scan1	plVX-pLKO.1	23540	13256.6	-5503.15	6.48268	8.14286	6.76923	17.4534	-16.8691		Exact or estimate?	Approximate	Approximate
6	42 HE_Scan1	plVX-pLKO.1	23540	13260.4	-5510.05	20.944	6.29797	6.05952	159.823	-3.78611		P value summary	****	****
7	42 HE_Scan1	plVX-pLKO.1	23540	13289.3	-5509.56	32.4134	7.098	6.61538	223.902	-6.79926		Significant (alpha=0.05)?	Yes	Yes
8	42 HE_Scan1	plVX-pLKO.1	23540	13301.5	-5504.2	18.9494	6.39437	6.64474	70.8108	3.91549
9	42 HE_Scan1	plVX-pLKO.1	23540	13313.6	-5503.94	8.97601	7.39073	10	37.6494	35.3047
10	42 HE_Scan1	plVX-pLKO.1	23540	13332.7	-5503.45	16.456	10.404	10.5152	24.684	1.06796
11	42 HE_Scan1	plVX-pLKO.1	23540	13342.5	-5503.97	7.48001	6.14925	9.56667	50.1161	55.5744
12	42 HE_Scan1	plVX-pLKO.1	23540	13354.8	-5506.43	11.22	6.75704	6.8	70.8108	0.635748
13	42 HE_Scan1	plVX-pLKO.1	23540	13374	-5505.65	16.456	9.91034	11.1212	72.3068	12.2182
14	42 HE_Scan1	plVX-pLKO.1	23540	13389.5	-5503.58	8.72668	9.64662	9.25714	33.1614	-4.03741
15	42 HE_Scan1	plVX-pLKO.1	23540	13396.2	-5503.65	14.7107	9.77027	7.28814	18.4507	-25.405
16	42 HE_Scan1	plVX-pLKO.1	23540	13404.4	-5506.85	8.22801	7.31075	7.90909	106.715	8.18443
17	42 HE_Scan1	plVX-pLKO.1	23540	13424.4	-5504.39	11.22	6.53741	7.37778	36.6521	12.8547
18	42 HE_Scan1	plVX-pLKO.1	23540	13441.7	-5503.14	19.448	6.49451	13.2949	22.6894	104.71
19	42 HE_Scan1	plVX-pLKO.1	23540	13450.2	-5504.64	17.952	9.2518	11.4028	34.6574	23.2493
20	42 HE_Scan1	plVX-pLKO.1	23540	13456.8	-5503.23	6.23334	9.47826	11.92	17.204	25.7615
21	42 HE_Scan1	plVX-pLKO.1	23540	13498.7	-5504.11	5.73468	12.9247	5.56522	36.4027	-56.9411
22	42 HE_Scan1	plVX-pLKO.1	23540	13512.3	-5506.92	58.5934	6.34988	6.46809	105.468	1.8615
23	42 HE_Scan1	plVX-pLKO.1	23540	13534.7	-5504.53	5.48534	11.8827	15.4545	44.6307	30.0594
24	42 HE_Scan1	plVX-pLKO.1	23540	13549.8	-5505.94	55.8508	6.81893	14.5982	121.176	114.084
25	42 HE_Scan1	plVX-pLKO.1	23540	13564.3	-5505.07	11.4694	6.8908	11.0217	86.7681	59.9485
26	42 HE_Scan1	plVX-pLKO.1	23540	13584.6	-5505.02	5.73468	9.39041	10.3913	36.4027	10.6587
27	42 HE_Scan1	plVX-pLKO.1	23540	13596.8	-5505.61	12.716	6.66421	10.9412	67.5694	64.1782
28	42 HE_Scan1	plVX-pLKO.1	23540	13604	-5504.92	14.212	9.51261	8.80702	29.6707	-7.4174
29	42 HE_Scan1	plVX-pLKO.1	23540	13610.7	-5504.93	15.2094	12.4757	7.77049	51.3627	-37.7151
30	42 HE_Scan1	plVX-pLKO.1	23540	13625.7	-5507.51	34.1587	7.10058	12.7445	128.906	79.4857
31	42 HE_Scan1	plVX-pLKO.1	23540	13639.2	-5505.82	46.8747	7.07524	9.0266	102.725	27.58
32	42 HE_Scan1	plVX-pLKO.1	23540	13659.1	-5508.37	16.7054	9.97547	12.9851	132.147	30.17
33	42 HE_Scan1	plVX-pLKO.1	23540	13674	-5506.4	26.928	14.8747	6.64815	103.473	-55.3057
34	42 HE_Scan1	plVX-pLKO.1	23540	13711.9	-5505.41	8.47735	9.69519	12.9118	46.6254	33.1771
35	42 HE_Scan1	plVX-pLKO.1	23540	13720.6	-5503.76	5.98401	9.30935	9.04167	34.6574	-2.87545
36	42 HE_Scan1	plVX-pLKO.1	23540	13738.4	-5504.39	18.2014	10.2771	6.0137	41.3894	-41.4845
37	42 HE_Scan1	plVX-pLKO.1	23540	13769.5	-5503.18	35.9041	8.64935	10.3472	38.3974	19.63
38	42 HE_Scan1	plVX-pLKO.1	23540	13789.3	-5507.37	21.1934	10.3306	8.05882	60.3388	-21.9906
39	42 HE_Scan1	plVX-pLKO.1	23540	13800.4	-5505.67	9.47468	8.75362	6.05263	86.0201	-30.8557
40	42 HE_Scan1	plVX-pLKO.1	23540	13809.2	-5504.84	11.22	12.0602	6.86667	41.3894	-43.0636
41	42 HE_Scan1	plVX-pLKO.1	23540	13818	-5504.27	41.3894	7.10112	6.42169	44.3814	-9.56802
42	42 HE_Scan1	plVX-pLKO.1	23540	13825.8	-5507.67	8.97601	8.11295	8.47222	90.5081	4.42841
43	42 HE_Scan1	plVX-pLKO.1	23540	13839.4	-5504.19	17.4534	10.027	11.4143	73.8028	13.8352
44	42 HE_Scan1	plVX-pLKO.1	23540	13853.9	-5505.78	9.22535	11.9966	8.83784	74.0521	-26.3307
45	42 HE_Scan1	plVX-pLKO.1	23540	13866.2	-5502.61	13.9627	13.7302	7.67857	15.708	-44.0751
46	42 HE_Scan1	plVX-pLKO.1	23540	13884	-5512.33	87.5161	8.11243	11.3504	168.55	39.9141
47	42 HE_Scan1	plVX-pLKO.1	23540	13885.3	-5503.82	12.9654	5.89474	12.4615	28.424	111.401
48	42 HE_Scan1	plVX-pLKO.1	23540	13901.3	-5506.62	52.3601	10.0573	9.7	69.5641	-3.5531
49	42 HE_Scan1	plVX-pLKO.1	23540	13920.1	-5507.6	24.4347	7.26087	5.20408	114.694	-28.327
50	42 HE_Scan1	plVX-pLKO.1	23540	13937	-5503.63	15.2094	5.89381	5.83607	28.1747	-0.979668
51	42 HE_Scan1	plVX-pLKO.1	23540	13943.9	-5503.52	11.22	5.74713	10.0667	21.692	75.16
52	42 HE_Scan1	plVX-pLKO.1	23540	13952.4	-5505.31	25.432	6.50467	12.6569	80.0361	94.5811
53	42 HE_Scan1	plVX-pLKO.1	23540	13966.1	-5509.61	16.456	6.47368	7.57576	156.332	17.0239
54	42 HE_Scan1	plVX-pLKO.1	23540	13981.5	-5503.88	7.72934	8.97794	8.22581	33.9094	-8.37759
55	42 HE_Scan1	plVX-pLKO.1	23540	13994.9	-5506.25	56.8481	8.93312	7.13158	78.2908	-20.167
56	42 HE_Scan1	plVX-pLKO.1	23540	14019.7	-5503.24	10.472	9.84545	12.4048	27.4267	25.9948
57	42 HE_Scan1	plVX-pLKO.1	23540	14026.1	-5506.9	14.4614	15.8341	12.431	52.6094	-21.4921
58	42 HE_Scan1	plVX-pLKO.1	23540	14069.8	-5507.14	10.472	10.3543	10.8333	158.327	4.62611
59	42 HE_Scan1	plVX-pLKO.1	23540	14086.7	-5505.07	30.668	8.2549	10.1057	38.1481	22.4205
60	42 HE_Scan1	plVX-pLKO.1	23540	14095.2	-5503.2	11.968	11.8774	6.1875	26.4294	-47.9051
61	42 HE_Scan1	plVX-pLKO.1	23540	14104.9	-5507.61	61.5854	9.53205	8.98785	77.7921	-5.70913
62	42 HE_Scan1	plVX-pLKO.1	23540	14120	-5504.34	20.196	10.1331	10.2716	73.0548	1.3668
63	42 HE_Scan1	plVX-pLKO.1	23540	14173.3	-5506.28	7.23068	9.425	10.6207	59.8401	12.6864
64	42 HE_Scan1	plVX-pLKO.1	23540	14188.1	-5504.58	35.9041	5.90533	12.6528	42.1374	114.26
65	42 HE_Scan1	plVX-pLKO.1	23540	13412.8	-5506.19	20.944	7.63158	15.9048	37.8987	108.407
66	42 HE_Scan1	plVX-pLKO.1	23540	13418.6	-5505.03	9.97335	7.01176	7	21.1934	-0.167785
67	42 HE_Scan1	plVX-pLKO.1	23540	13526.5	-5506.01	29.4214	7.26596	9.28814	46.8747	27.8309
68	42 HE_Scan1	plVX-pLKO.1	23540	13728.6	-5505.42	11.4694	16.4187	8.02174	39.8934	-51.1428
69	42 HE_Scan1	plVX-pLKO.1	23540	14157.9	-5508.24	54.1054	8.53798	12.7696	160.82	49.5621
70	42 HE_Scan1	plVX-pLKO.1	23540	13363.7	-5508.33	22.1907	6.21368	9	87.5161	44.8418
71	42 HE_Scan1	plVX-pLKO.1	23540	13578.4	-5506.75	49.3681	11.381	7.00505	52.3601	-38.4493
72	42 HE_Scan1	plVX-pLKO.1	23540	13761.4	-5509.43	17.7027	12.302	19.2535	98.2375	56.5069
73	42 HE_Scan1	plVX-pLKO.1	23540	13864.2	-5506.16	11.968	19.2414	6.72917	36.1534	-65.0276
74	42 HE_Scan1	plVX-pLKO.1	23540	14128.8	-5508.68	11.22	12.8591	7.57778	74.3014	-41.0705
75	42 HE_Scan1	plVX-pLKO.1	23540	13328.5	-5507.02	9.72401	9.88506	5.4359	43.3841	-45.0089
76	42 HE_Scan1	plVX-pLKO.1	23540	13684.4	-5507.42	9.97335	16.2798	17.9	48.1214	9.95226
77	42 HE_Scan1	plVX-pLKO.1	23540	13872	-5507.83	28.1747	13.229	12.4867	53.3574	-5.61076
78	42 HE_Scan1	plVX-pLKO.1	23540	13894.1	-5509.34	36.1534	8.38222	11.8552	112.2	41.4323
79	42 HE_Scan1	plVX-pLKO.1	23540	13975.7	-5510.52	87.7655	11.2824	7.0142	96.2428	-37.8305
80	42 HE_Scan1	plVX-pLKO.1	23540	14013.2	-5508.76	30.9174	7.2	15.3548	87.2668	113.262
81	42 HE_Scan1	plVX-pLKO.1	23540	14049.4	-5510.56	10.9707	8.61486	10.5682	181.266	22.6739
82	42 HE_Scan1	plVX-pLKO.1	23540	13221.7	-5508.25	35.1561	12.8768	6.7305	68.8161	-47.7317
83	42 HE_Scan1	plVX-pLKO.1	23540	13273	-5511.06	8.97601	7.22159	8.27778	131.648	14.6254
84	42 HE_Scan1	plVX-pLKO.1	23540	13382.2	-5506.35	13.464	8	12.4815	27.676	56.0185
85	42 HE_Scan1	plVX-pLKO.1	23540	13444.3	-5507.53	19.1987	6.69677	18.0909	38.6467	170.144
86	42 HE_Scan1	plVX-pLKO.1	23540	13753.6	-5508.14	24.684	8.48108	8.0404	46.1267	-5.196
87	42 HE_Scan1	plVX-pLKO.1	23540	13745.3	-5509.3	49.1187	7.27381	6.54822	62.8321	-9.97533
88	42 HE_Scan1	plVX-pLKO.1	23540	13471.5	-5510.28	26.18	7.54865	7.1619	92.2535	-5.12335
89	42 HE_Scan1	plVX-pLKO.1	23540	13691.8	-5510.13	14.7107	13.1612	12.1017	68.0681	-8.05002
90	42 HE_Scan1	plVX-pLKO.1	23540	13768.9	-5512.6	23.188	10.7111	9.16129	89.7601	-14.4693
91	42 HE_Scan1	plVX-pLKO.1	23540	13778.1	-5512.04	24.4347	8.73246	9.88776	113.696	13.2299
92	42 HE_Scan1	plVX-pLKO.1	23540	13844.6	-5509.19	24.4347	11.6373	6.23469	50.8641	-46.4247
93	42 HE_Scan1	plVX-pLKO.1	23540	13932.1	-5511.28	65.5748	7.55703	8.42205	93.9988	11.4466
94	42 HE_Scan1	plVX-pLKO.1	23540	13242.7	-5510.08	42.8854	9.08547	6.12209	58.3441	-32.6167
95	42 HE_Scan1	plVX-pLKO.1	23540	13341.1	-5509.9	49.8667	6.88943	7.49	101.479	8.71719
96	42 HE_Scan1	plVX-pLKO.1	23540	13431.1	-5510.96	32.6627	9.72308	12.0534	97.2401	23.9673
97	42 HE_Scan1	plVX-pLKO.1	23540	13860.4	-5512.58	46.3761	10.1425	10.5054	104.969	3.5776
98	42 HE_Scan1	plVX-pLKO.1	23540	13319.3	-5509.58	48.8694	8.2963	9.57653	74.0521	15.4314
99	42 HE_Scan1	plVX-pLKO.1	23540	13573.2	-5512.64	53.3574	10.2133	8.11682	74.8001	-20.5272
100	42 HE_Scan1	plVX-pLKO.1	23540	13722.6	-5509.67	6.98134	9.47531	9.42857	40.3921	-0.493253
101	42 HE_Scan1	plVX-pLKO.1	23540	13815.1	-5510.36	36.1534	17.8317	7.61379	50.3654	-57.3019
102	42 HE_Scan1	plVX-pLKO.1	23540	13910.5	-5512.4	17.204	8.48804	7.11594	104.221	-16.1651
103	42 HE_Scan1	plVX-pLKO.1	23540	13943	-5511.89	26.928	8.11133	20.537	125.415	153.189
104	42 HE_Scan1	plVX-pLKO.1	23540	13501	-5511.01	37.1507	7.45062	9.8255	40.3921	31.875
105	42 HE_Scan1	plVX-pLKO.1	23540	13708.8	-5512.76	22.44	7.08367	11.5778	62.5828	63.4433
106	42 HE_Scan1	plVX-pLKO.1	23540	14095.1	-5510.21	14.96	7.4876	9.76667	30.1694	30.4378
107	42 HE_Scan1	plVX-pLKO.1	23540	14181.2	-5513.79	20.944	9.74815	7.83333	134.64	-19.6429
108	42 HE_Scan1	plVX-pLKO.1	23540	13455.5	-5513.58	22.9387	5.86441	6.21739	117.686	6.0191
109	42 HE_Scan1	plVX-pLKO.1	23540	13506.7	-5511.72	22.44	6.45455	9.97778	38.3974	54.5853
110	42 HE_Scan1	plVX-pLKO.1	23540	13537.2	-5511.87	13.7134	8.15709	7.29091	65.0761	-10.6187
111	42 HE_Scan1	plVX-pLKO.1	23540	13649	-5513.98	24.9334	7.25681	15.32	128.158	111.112
112	42 HE_Scan1	plVX-pLKO.1	23540	13734.3	-5514.89	28.1747	8.76705	5.61947	131.648	-35.9024
113	42 HE_Scan1	plVX-pLKO.1	23540	14088.4	-5511.41	14.212	7.4086	7.22807	46.3761	-2.43679
114	42 HE_Scan1	plVX-pLKO.1	23540	14118.2	-5511.17	31.9147	15.8667	8.75781	56.1001	-44.8037
115	42 HE_Scan1	plVX-pLKO.1	23540	13397.7	-5513.11	17.4534	7.00893	6.74286	83.7761	-3.79618
116	42 HE_Scan1	plVX-pLKO.1	23540	13519.9	-5514.16	18.7	7.47022	9.04	79.5375	21.0138
117	42 HE_Scan1	plVX-pLKO.1	23540	13610.2	-5513.87	51.3627	10.1455	7.82524	149.102	-22.8697
118	42 HE_Scan1	plVX-pLKO.1	23540	13834.8	-5512.54	28.1747	8.37991	6.76991	57.0974	-19.2126
119	42 HE_Scan1	plVX-pLKO.1	23540	13248.1	-5516.24	72.0574	6.93388	7.04498	120.678	1.60225
120	42 HE_Scan1	plVX-pLKO.1	23540	13302.1	-5516.47	16.7054	5.53955	5.80597	122.922	4.80935
121	42 HE_Scan1	plVX-pLKO.1	23540	13480.5	-5512.42	18.2014	7.43925	20.7671	53.3574	179.156
122	42 HE_Scan1	plVX-pLKO.1	23540	13701.3	-5515.02	8.47735	9.92195	15.4412	102.227	55.6264
123	42 HE_Scan1	plVX-pLKO.1	23540	13792.2	-5511.87	30.1694	6.16084	7.95041	35.6547	29.0476
124	42 HE_Scan1	plVX-pLKO.1	23540	13809.8	-5514.16	40.6414	16.8493	5.80368	54.6041	-65.5554
125	42 HE_Scan1	plVX-pLKO.1	23540	13374.4	-5514.11	10.9707	7.5	6.75	98.2375	-10
126	42 HE_Scan1	plVX-pLKO.1	23540	13563.3	-5514.19	35.1561	7.96108	7.34752	83.2775	-7.707
127	42 HE_Scan1	plVX-pLKO.1	23540	13596.9	-5514.45	32.912	8.77904	8.28788	88.0148	-5.59467
128	42 HE_Scan1	plVX-pLKO.1	23540	13984.7	-5514.21	36.4027	9.38047	7.94521	74.0521	-15.3006
129	42 HE_Scan1	plVX-pLKO.1	23540	14170.2	-5513.68	16.9547	7.81757	7.5	36.9014	-4.06223
130	42 HE_Scan1	plVX-pLKO.1	23540	13554.4	-5513.46	46.3761	11.0126	7.93548	59.5908	-27.9415
131	42 HE_Scan1	plVX-pLKO.1	23540	14163.5	-5514.54	16.7054	5.60236	7.16418	63.3308	27.8778
132	42 HE_Scan1	plVX-pLKO.1	23540	14037.7	-5516.08	27.4267	9.72676	9.44545	88.5135	-2.89208
133	42 HE_Scan1	plVX-pLKO.1	23540	13329.1	-5516.43	6.98134	5.86807	8.35714	94.4975	42.4171
134	42 HE_Scan1	plVX-pLKO.1	23540	13353.2	-5516.16	44.6307	6.71534	10.5475	134.89	57.0655
135	42 HE_Scan1	plVX-pLKO.1	23540	13637	-5515.84	41.3894	8.38838	7.10843	81.5321	-15.2586
136	42 HE_Scan1	plVX-pLKO.1	23540	13685.2	-5515.91	73.8028	15.2533	6.70608	75.7974	-56.0352
137	42 HE_Scan1	plVX-pLKO.1	23540	13752.7	-5516.62	14.7107	11.2795	10.8305	91.0068	-3.98019
138	42 HE_Scan1	plVX-pLKO.1	23540	13798.5	-5517.63	39.3947	10.8329	14.1835	174.534	30.9308
139	42 HE_Scan1	plVX-pLKO.1	23540	14011.8	-5519.95	43.1347	8.26095	10.6474	142.37	28.8884
140	42 HE_Scan1	plVX-pLKO.1	23540	13410.7	-5521.41	37.1507	6.93814	8.6443	169.298	24.5909
141	42 HE_Scan1	plVX-pLKO.1	23540	13820.2	-5519.26	87.7655	8.56859	7.91477	125.415	-7.63038
142	42 HE_Scan1	plVX-pLKO.1	23540	13871.7	-5519.68	36.9014	5.86105	5.70946	118.434	-2.58645
143	42 HE_Scan1	plVX-pLKO.1	23540	13957.3	-5516.59	27.4267	9.76056	7.48182	70.8108	-23.3465
144	42 HE_Scan1	plVX-pLKO.1	23540	14059.9	-5517.44	12.9654	8	10.6538	60.0894	33.1731
145	42 HE_Scan1	plVX-pLKO.1	23540	14080.6	-5516.1	37.8987	10.4194	14.4408	54.1054	38.5958
146	42 HE_Scan1	plVX-pLKO.1	23540	14103.5	-5516.58	26.18	13.7617	15.4952	63.8294	12.5967
147	42 HE_Scan1	plVX-pLKO.1	23540	14110.5	-5517.4	37.8987	16.1307	7.03947	49.6174	-56.3596
148	42 HE_Scan1	plVX-pLKO.1	23540	13425.8	-5517.65	42.6361	7.98413	14.4269	94.2481	80.6948
149	42 HE_Scan1	plVX-pLKO.1	23540	13841.4	-5516.43	64.8268	8.18705	8.05385	69.3148	-1.62701
150	42 HE_Scan1	plVX-pLKO.1	23540	13879.3	-5518.76	10.7213	6.19128	4.7907	74.3014	-22.6218
151	42 HE_Scan1	plVX-pLKO.1	23540	13310.9	-5517.28	34.6574	6.17949	12.9281	58.3441	109.209
152	42 HE_Scan1	plVX-pLKO.1	23540	13319.4	-5517.28	22.1907	8.1746	10.5393	78.5401	28.9277
153	42 HE_Scan1	plVX-pLKO.1	23540	13467.6	-5518	6.48268	12.9431	7.88462	74.5508	-39.0827
154	42 HE_Scan1	plVX-pLKO.1	23540	13679.3	-5519.93	48.1214	12.8292	5.76166	119.68	-55.0894
155	42 HE_Scan1	plVX-pLKO.1	23540	13724.9	-5518.39	28.6734	13.3358	9.27826	100.232	-30.426
156	42 HE_Scan1	plVX-pLKO.1	23540	13828.1	-5515.74	27.4267	6.92063	7.40909	31.416	7.05796
157	42 HE_Scan1	plVX-pLKO.1	23540	14002.9	-5516.49	21.9414	8.91736	16.4432	30.1694	84.3953
158	42 HE_Scan1	plVX-pLKO.1	23540	14068.6	-5516.32	17.952	14.5345	10.2917	57.8454	-29.1914
159	42 HE_Scan1	plVX-pLKO.1	23540	14128	-5522.38	11.4694	9.77184	9.47826	139.876	-3.0043
160	42 HE_Scan1	plVX-pLKO.1	23540	13445.7	-5521	15.9574	7.60224	6.96875	89.0121	-8.33295
161	42 HE_Scan1	plVX-pLKO.1	23540	13527	-5519.91	43.8827	12.5808	9.59091	83.2775	-23.7657
162	42 HE_Scan1	plVX-pLKO.1	23540	13926.4	-5517.05	25.6814	9	6.30097	39.8934	-29.9892
163	42 HE_Scan1	plVX-pLKO.1	23540	14025.9	-5519.78	53.6067	6.73955	10.493	155.086	55.6932
164	42 HE_Scan1	plVX-pLKO.1	23540	14094.2	-5517.71	16.9547	8.46358	10.5	37.6494	24.061
165	42 HE_Scan1	plVX-pLKO.1	23540	14151.4	-5522.07	13.9627	12.399	8.01786	154.338	-35.3348
166	42 HE_Scan1	plVX-pLKO.1	23540	13284.8	-5520.44	35.4054	8.97406	5.92254	86.5188	-34.0039
167	42 HE_Scan1	plVX-pLKO.1	23540	13390.3	-5519.72	9.97335	6.24823	6.675	70.3121	6.83031
168	42 HE_Scan1	plVX-pLKO.1	23540	13512	-5519.43	40.6414	6.99677	6.1411	77.2934	-12.2295
169	42 HE_Scan1	plVX-pLKO.1	23540	13851.2	-5521.42	10.9707	10.0976	8.97727	132.895	-11.0946
170	42 HE_Scan1	plVX-pLKO.1	23540	13898.5	-5517.35	16.2067	11.015	8.56923	33.1614	-22.2043
171	42 HE_Scan1	plVX-pLKO.1	23540	13235.2	-5519.94	78.5401	8.89409	6.50794	101.229	-26.8285
172	42 HE_Scan1	plVX-pLKO.1	23540	13269.8	-5520.26	17.4534	9.65758	7.85714	82.2801	-18.6427
173	42 HE_Scan1	plVX-pLKO.1	23540	13437.3	-5520.45	43.8827	9.12085	7.6875	82.5295	-15.7151
174	42 HE_Scan1	plVX-pLKO.1	23540	13551.6	-5520.79	45.3787	7.52278	10.1154	103.972	34.4634
175	42 HE_Scan1	plVX-pLKO.1	23540	13570	-5517.86	18.4507	7.70652	8.78378	22.9387	13.9786
176	42 HE_Scan1	plVX-pLKO.1	23540	13621.5	-5520.09	87.5161	11.1882	11.1026	88.7628	-0.765433
177	42 HE_Scan1	plVX-pLKO.1	23540	14135	-5518.73	28.424	8.72139	8.95614	50.1161	2.69163
178	42 HE_Scan1	plVX-pLKO.1	23540	13215.6	-5520.22	35.6547	9.14062	9.48951	47.8721	3.81687
179	42 HE_Scan1	plVX-pLKO.1	23540	13541.7	-5520.66	38.1481	9.17669	8.20261	66.3228	-10.6147
180	42 HE_Scan1	plVX-pLKO.1	23540	13335.6	-5521.06	7.23068	6.13354	8.48276	80.2855	38.3012
181	42 HE_Scan1	plVX-pLKO.1	23540	13367.6	-5522.23	64.8268	6.48714	9.41538	145.362	45.1393
182	42 HE_Scan1	plVX-pLKO.1	23540	13505.4	-5522.73	22.9387	7.87164	10.1304	83.5268	28.6953
183	42 HE_Scan1	plVX-pLKO.1	23540	13661.8	-5520.74	11.7187	15.7809	10.234	70.5614	-35.1493
184	42 HE_Scan1	plVX-pLKO.1	23540	13911	-5523.52	59.5908	8.43011	12.9038	162.316	53.0676
185	42 HE_Scan1	plVX-pLKO.1	23540	14118.2	-5521.4	43.6334	11.0176	12.6229	70.8108	14.5699
186	42 HE_Scan1	plVX-pLKO.1	23540	14187.1	-5521.45	42.3867	13.3102	9.4	82.7788	-29.3777
187	42 HE_Scan1	plVX-pLKO.1	23540	13257.7	-5522.48	43.8827	8.17445	8.27841	101.479	1.27179
188	42 HE_Scan1	plVX-pLKO.1	23540	13746.7	-5524.48	43.8827	10.7339	7.27273	166.804	-32.2454
189	42 HE_Scan1	plVX-pLKO.1	23540	13778.1	-5522.2	36.9014	8.26248	7.38514	154.836	-10.6184
190	42 HE_Scan1	plVX-pLKO.1	23540	14050.9	-5521.71	35.4054	12.69	11.7042	110.205	-7.76845
191	42 HE_Scan1	plVX-pLKO.1	23540	13670.5	-5521.57	26.6787	17.9214	6.27103	57.0974	-65.0082
192	42 HE_Scan1	plVX-pLKO.1	23540	13933.8	-5521.1	33.4107	11.7795	6.33582	63.3308	-46.2133
193	42 HE_Scan1	plVX-pLKO.1	23540	13946.4	-5523.1	86.7681	7.02535	6.73276	88.5135	-4.16482
194	42 HE_Scan1	plVX-pLKO.1	23540	14144.4	-5525.74	19.9467	14.365	16.1125	99.7335	12.165
195	42 HE_Scan1	plVX-pLKO.1	23540	13293	-5521.34	31.416	5.75566	13.8016	55.1027	139.792
196	42 HE_Scan1	plVX-pLKO.1	23540	13630.2	-5522.44	36.4027	13.6494	9.9726	57.5961	-26.9372
197	42 HE_Scan1	plVX-pLKO.1	23540	13763.1	-5523.17	23.188	14.6705	10.0968	87.0175	-31.1763
198	42 HE_Scan1	plVX-pLKO.1	23540	13221	-5522.47	19.6974	6.3937	10.4051	31.6654	62.7393
199	42 HE_Scan1	plVX-pLKO.1	23540	13452.9	-5523.02	11.4694	6.28962	5.21739	45.6281	-17.0476
200	42 HE_Scan1	plVX-pLKO.1	23540	13477.1	-5523.53	18.2014	13.0141	5.69863	88.5135	-56.2118
201	42 HE_Scan1	plVX-pLKO.1	23540	13597.7	-5522.85	18.9494	10.671	14.9342	57.5961	39.9514
202	42 HE_Scan1	plVX-pLKO.1	23540	13649.7	-5521.4	39.6441	8.23239	7.10692	70.8108	-13.6713
203	42 HE_Scan1	plVX-pLKO.1	23540	14000	-5526.07	55.8508	8.62142	14.0179	165.308	62.5934
204	42 HE_Scan1	plVX-pLKO.1	23540	13381.2	-5523.75	6.23334	10.0106	8.2	70.8108	-18.0865
205	42 HE_Scan1	plVX-pLKO.1	23540	13487.9	-5524.23	35.4054	14.146	14.7324	80.2855	4.14558
206	42 HE_Scan1	plVX-pLKO.1	23540	13590	-5522.56	32.164	8.30061	7.79845	40.6414	-6.04972
207	42 HE_Scan1	plVX-pLKO.1	23540	14070.3	-5524.65	29.92	10.5648	12.375	113.447	17.1339
208	42 HE_Scan1	plVX-pLKO.1	23540	13572.6	-5522.41	13.9627	13.5329	14.0893	37.8987	4.1114
209	42 HE_Scan1	plVX-pLKO.1	23540	13697.9	-5524.35	7.97868	9.4162	9.6875	89.2615	2.88119
210	42 HE_Scan1	plVX-pLKO.1	23540	13716.7	-5522.62	37.4001	9.13613	6.02667	47.6227	-34.0348
211	42 HE_Scan1	plVX-pLKO.1	23540	13808.3	-5524.06	60.8374	7.54962	8.2459	65.3254	9.22276
212	42 HE_Scan1	plVX-pLKO.1	23540	13462.7	-5524.06	19.9467	7.1716	10.6625	42.1374	48.6768
213	42 HE_Scan1	plVX-pLKO.1	23540	13535.3	-5524.55	28.9227	9.08	13.4569	43.6334	48.2037
214	42 HE_Scan1	plVX-pLKO.1	23540	13610.2	-5523.7	11.968	11.6122	8.83333	85.5215	-23.9309
215	42 HE_Scan1	plVX-pLKO.1	23540	13841.3	-5523.08	13.464	13.472	8.03704	40.1427	-40.3429
216	42 HE_Scan1	plVX-pLKO.1	23540	13954.8	-5524.27	48.3707	6.27049	11.1289	60.8374	77.48
217	42 HE_Scan1	plVX-pLKO.1	23540	13976.1	-5526.01	14.4614	17.7782	15.5345	64.0788	-12.6207
218	42 HE_Scan1	plVX-pLKO.1	23540	14083.3	-5521.86	8.97601	11.2143	11.1111	20.944	-0.920028
219	42 HE_Scan1	plVX-pLKO.1	23540	13520.1	-5527.26	21.9414	8.65205	7.88636	85.2721	-8.84973
220	42 HE_Scan1	plVX-pLKO.1	23540	13558.6	-5527.1	20.6947	8.50511	7.84337	121.924	-7.78048
221	42 HE_Scan1	plVX-pLKO.1	23540	13988.4	-5525.51	11.968	10.9176	11.2708	66.5721	3.23542
222	42 HE_Scan1	plVX-pLKO.1	23540	14167.8	-5525.5	15.9574	13.5885	7	56.3494	-48.4858
223	42 HE_Scan1	plVX-pLKO.1	23540	13313.6	-5526.44	8.22801	6.52644	13.9091	103.723	113.119
224	42 HE_Scan1	plVX-pLKO.1	23540	13925.7	-5526.75	37.4001	6.26241	5.83333	70.3121	-6.85164
225	42 HE_Scan1	plVX-pLKO.1	23540	13962.1	-5527.5	30.1694	14.9297	19.7686	78.0415	32.4111
226	42 HE_Scan1	plVX-pLKO.1	23540	13356.7	-5525.81	40.1427	12.7615	8.50932	54.3547	-33.3202
227	42 HE_Scan1	plVX-pLKO.1	23540	13969.4	-5527.39	39.6441	11.2601	11.1195	73.8028	-1.24899
228	42 HE_Scan1	plVX-pLKO.1	23540	14108.5	-5526.98	52.3601	8.9202	6.5381	99.9828	-26.7046
229	42 HE_Scan1	plVX-pLKO.1	23540	14178.7	-5528.16	20.196	9.34697	10.6543	164.56	13.9869
230	42 HE_Scan1	plVX-pLKO.1	23540	13428.6	-5530.15	29.172	7.60999	12.6752	184.756	66.5603
231	42 HE_Scan1	plVX-pLKO.1	23540	14044	-5526.11	29.92	8.46053	16.5333	37.8987	95.4173
232	42 HE_Scan1	plVX-pLKO.1	23540	14084.9	-5528.4	36.4027	8.53943	10.7671	158.078	26.0871
233	42 HE_Scan1	plVX-pLKO.1	23540	13789.6	-5527.4	39.3947	10.0214	13.7089	104.969	36.7962
234	42 HE_Scan1	plVX-pLKO.1	23540	13883.5	-5528.4	7.23068	9.72553	5.58621	117.187	-42.5614
235	42 HE_Scan1	plVX-pLKO.1	23540	13240.3	-5529.17	65.5748	6.84967	10.3194	76.2961	50.6552
236	42 HE_Scan1	plVX-pLKO.1	23540	13417	-5528.31	42.6361	6.76555	9.04678	52.1107	33.7184
237	42 HE_Scan1	plVX-pLKO.1	23540	13502.1	-5530.53	22.44	8.11384	11.8889	111.702	46.5261
238	42 HE_Scan1	plVX-pLKO.1	23540	13814.2	-5526.86	13.464	5.86905	10.8889	20.944	85.5308
239	42 HE_Scan1	plVX-pLKO.1	23540	13214.4	-5528.98	14.212	8.42581	9.80702	77.2934	16.3926
240	42 HE_Scan1	plVX-pLKO.1	23540	13231.3	-5527.35	14.212	6.96552	20.4211	28.9227	193.174
241	42 HE_Scan1	plVX-pLKO.1	23540	13325.1	-5529.93	57.8454	5.92195	5.46983	102.227	-7.63471
242	42 HE_Scan1	plVX-pLKO.1	23540	13396.2	-5529.63	8.72668	10.115	12.0857	106.216	19.4828
243	42 HE_Scan1	plVX-pLKO.1	23540	13637.7	-5529.81	5.48534	16.8702	6.22727	65.3254	-63.0872
244	42 HE_Scan1	plVX-pLKO.1	23540	13727.7	-5529.73	18.7	10.4572	9.42667	75.7974	-9.85509
245	42 HE_Scan1	plVX-pLKO.1	23540	13799.7	-5529.49	22.44	8.93043	7.11111	57.3468	-20.3722
246	42 HE_Scan1	plVX-pLKO.1	23540	13821.8	-5528.03	9.22535	10.3816	7.78378	51.6121	-25.0236
247	42 HE_Scan1	plVX-pLKO.1	23540	13835.7	-5529.78	34.1587	16.628	6.50365	40.8907	-60.8875
248	42 HE_Scan1	plVX-pLKO.1	23540	13304.1	-5530.5	49.3681	6.77189	10.5303	122.423	55.5001
249	42 HE_Scan1	plVX-pLKO.1	23540	13339.3	-5530.01	21.9414	7.59524	7.02273	83.7761	-7.53776
250	42 HE_Scan1	plVX-pLKO.1	23540	13370.2	-5530.48	59.5908	5.87838	7.99163	92.2535	35.9496
251	42 HE_Scan1	plVX-pLKO.1	23540	13604.6	-5529.48	20.6947	10.0331	10.4217	37.6494	3.87292
252	42 HE_Scan1	plVX-pLKO.1	23540	13618.9	-5529.46	30.1694	12.1096	16.5868	75.0494	36.9717
253	42 HE_Scan1	plVX-pLKO.1	23540	13650.2	-5528.51	54.8534	8.74617	5.18636	113.946	-40.7013
254	42 HE_Scan1	plVX-pLKO.1	23540	13673.2	-5528.75	29.92	11.9534	7.03333	58.8428	-41.1603
255	42 HE_Scan1	plVX-pLKO.1	23540	13577.6	-5529.75	5.23601	9.40079	9.38095	62.8321	-0.21106
256	42 HE_Scan1	plVX-pLKO.1	23540	13587.5	-5528.51	17.952	16.8984	8.86111	31.9147	-47.5625
257	42 HE_Scan1	plVX-pLKO.1	23540	13712.9	-5530.15	28.424	11.6751	8.5614	88.2641	-26.6698
258	42 HE_Scan1	plVX-pLKO.1	23540	13900.7	-5529.39	29.92	7.91429	9.15	34.9067	15.6137
259	42 HE_Scan1	plVX-pLKO.1	23540	13938.2	-5532.18	12.9654	16.4013	16.6538	78.2908	1.53996
260	42 HE_Scan1	plVX-pLKO.1	23540	14020.7	-5529.35	8.72668	6.33119	11.2571	77.5428	77.8045
261	42 HE_Scan1	plVX-pLKO.1	23540	14118.7	-5535.16	60.3388	6.80794	9.5124	194.73	39.7251
262	42 HE_Scan1	plVX-pLKO.1	23540	13266.1	-5531.82	43.6334	8.98035	5.54286	114.195	-38.2779
263	42 HE_Scan1	plVX-pLKO.1	23540	13291	-5531.66	12.9654	9.44886	21.6538	131.648	129.169
264	42 HE_Scan1	plVX-pLKO.1	23540	13350.3	-5530.81	24.684	6.89697	11.8586	82.2801	71.9391
265	42 HE_Scan1	plVX-pLKO.1	23540	13528.1	-5530.83	12.9654	6.54194	8.40385	77.2934	28.4612
266	42 HE_Scan1	plVX-pLKO.1	23540	13772.2	-5533.39	32.912	10.6984	5.64394	128.158	-47.2452
267	42 HE_Scan1	plVX-pLKO.1	23540	13892.8	-5536.18	105.219	7.88764	6.22512	133.144	-21.0776
268	42 HE_Scan1	plVX-pLKO.1	23540	13224.8	-5531.72	27.676	6.99206	7.52252	94.2481	7.58659
269	42 HE_Scan1	plVX-pLKO.1	23540	13541.8	-5531.6	68.5668	7.09354	6.29455	111.951	-11.2637
270	42 HE_Scan1	plVX-pLKO.1	23540	13628.6	-5533.1	60.3388	9.0166	8.20661	120.179	-8.98328
271	42 HE_Scan1	plVX-pLKO.1	23540	13842.8	-5530.72	13.9627	13.0807	7.80357	55.6014	-40.3429
272	42 HE_Scan1	plVX-pLKO.1	23540	13255	-5532.04	32.6627	10.1552	16	69.0654	57.5542
273	42 HE_Scan1	plVX-pLKO.1	23540	13449.4	-5530.49	8.72668	6.78445	19.1714	70.5614	182.579
274	42 HE_Scan1	plVX-pLKO.1	23540	13700.3	-5532.91	81.0335	8.92517	8.49538	146.608	-4.81543
275	42 HE_Scan1	plVX-pLKO.1	23540	13464.6	-5531.15	12.2174	7.05714	14.3673	78.5401	103.586
276	42 HE_Scan1	plVX-pLKO.1	23540	14076	-5535.03	43.6334	7.68108	6.20571	92.2535	-19.2078
277	42 HE_Scan1	plVX-pLKO.1	23540	13438.7	-5532.36	30.668	8.21505	10.187	46.3761	24.004
278	42 HE_Scan1	plVX-pLKO.1	23540	13486.3	-5532.18	8.47735	15.0314	15.2059	71.5588	1.16106
279	42 HE_Scan1	plVX-pLKO.1	23540	13598.5	-5531.52	20.4454	11.5473	14	36.9014	21.2405
280	42 HE_Scan1	plVX-pLKO.1	23540	13990.5	-5533.46	23.6867	8.42587	21.2842	79.0388	152.606
281	42 HE_Scan1	plVX-pLKO.1	23540	13234.4	-5532.46	7.72934	7.81651	9.80645	27.1774	25.4581
282	42 HE_Scan1	plVX-pLKO.1	23540	13552.3	-5533.75	12.4667	13.0485	12.24	56.5988	-6.19581
283	42 HE_Scan1	plVX-pLKO.1	23540	13721.5	-5533.3	23.936	7.90338	10.0625	51.6121	27.3189
284	42 HE_Scan1	plVX-pLKO.1	23540	13862.2	-5534.57	6.98134	11.0114	7.5	109.707	-31.8885
285	42 HE_Scan1	plVX-pLKO.1	23540	13952.2	-5532.16	22.9387	10.1901	10.163	65.5748	-0.265655
286	42 HE_Scan1	plVX-pLKO.1	23540	13247.3	-5532.83	42.1374	10.9336	7.3787	52.6094	-32.5139
287	42 HE_Scan1	plVX-pLKO.1	23540	13360.6	-5534.25	22.9387	6.6378	7.93478	63.3308	19.5394
288	42 HE_Scan1	plVX-pLKO.1	23540	13495.2	-5532.56	19.1987	8.96748	12.8052	30.668	42.7959
289	42 HE_Scan1	plVX-pLKO.1	23540	13589	-5534.18	13.464	8.28626	7.22222	65.3254	-12.841
290	42 HE_Scan1	plVX-pLKO.1	23540	13685.5	-5533.45	12.2174	13.8617	11.8367	46.8747	-14.6084
291	42 HE_Scan1	plVX-pLKO.1	23540	13763.1	-5534.46	50.8641	7.13663	9.54902	85.7708	33.803
292	42 HE_Scan1	plVX-pLKO.1	23540	13806.6	-5532	34.1587	11.1513	6.47445	37.8987	-41.94
293	42 HE_Scan1	plVX-pLKO.1	23540	13904.7	-5532.56	5.98401	15.9837	10.625	30.668	-33.5262
294	42 HE_Scan1	plVX-pLKO.1	23540	13981.9	-5535.1	23.4374	8.39789	7.84043	70.8108	-6.63812
295	42 HE_Scan1	plVX-pLKO.1	23540	13533.6	-5534.93	15.9574	5.76692	7.98438	33.1614	38.4514
296	42 HE_Scan1	plVX-pLKO.1	23540	13753.5	-5534.32	40.6414	11.284	6.55215	82.5295	-41.9341
297	42 HE_Scan1	plVX-pLKO.1	23540	13816	-5535.41	14.7107	9.90402	6.08475	111.702	-38.5629
298	42 HE_Scan1	plVX-pLKO.1	23540	13277	-5534.43	14.96	7.15723	13.35	79.2881	86.5246
299	42 HE_Scan1	plVX-pLKO.1	23540	13828.1	-5533.47	17.952	9.46729	10.0139	53.3574	5.77355
300	42 HE_Scan1	plVX-pLKO.1	23540	14061.6	-5536.37	12.716	8.71429	9.45098	108.211	8.45387
301	42 HE_Scan1	plVX-pLKO.1	23540	13379	-5536.41	6.48268	7.18333	19.5385	164.56	171.997
302	42 HE_Scan1	plVX-pLKO.1	23540	13668.9	-5534.67	12.4667	8.42534	12.32	55.1027	46.2256
303	42 HE_Scan1	plVX-pLKO.1	23540	13691.8	-5536.83	33.9094	8.90955	9.84559	49.6174	10.506
304	42 HE_Scan1	plVX-pLKO.1	23540	13782.7	-5533.5	35.1561	9.46486	7.03546	46.1267	-25.6676
305	42 HE_Scan1	plVX-pLKO.1	23540	14028.1	-5533.77	16.9547	5.79333	5.69118	37.4001	-1.76335
306	42 HE_Scan1	plVX-pLKO.1	23540	13420.4	-5534.31	40.6414	6.33516	15.4294	45.3787	143.552
307	42 HE_Scan1	plVX-pLKO.1	23540	13659.4	-5534.09	22.1907	11.7953	14.9213	31.6654	26.5028
308	42 HE_Scan1	plVX-pLKO.1	23540	13922.3	-5534.9	5.48534	12.7	12.4091	34.9067	-2.29062
309	42 HE_Scan1	plVX-pLKO.1	23540	13929.2	-5537.12	23.4374	17.8288	7.80851	83.0281	-56.2029
310	42 HE_Scan1	plVX-pLKO.1	23540	14051	-5539.89	19.448	8.56434	8.15385	160.82	-4.79307
311	42 HE_Scan1	plVX-pLKO.1	23540	14107.1	-5534.9	28.9227	15.7689	18.2672	52.8587	15.8437
312	42 HE_Scan1	plVX-pLKO.1	23540	14140.5	-5536.77	10.2227	7.74074	6.65854	74.0521	-13.9806
313	42 HE_Scan1	plVX-pLKO.1	23540	14169.7	-5540.12	94.9961	9.47578	7.13648	175.032	-24.6871
314	42 HE_Scan1	plVX-pLKO.1	23540	13515.4	-5537.2	17.204	8.16712	6.30435	91.0068	-22.8082
315	42 HE_Scan1	plVX-pLKO.1	23540	14095.5	-5537.13	18.4507	8.77966	10.8649	73.5534	23.7504
316	42 HE_Scan1	plVX-pLKO.1	23540	13459.5	-5537.55	7.72934	8.83658	16.3548	64.0788	85.0812
317	42 HE_Scan1	plVX-pLKO.1	23540	13650.1	-5535.25	37.1507	15.0435	6.78523	68.8161	-54.8958
318	42 HE_Scan1	plVX-pLKO.1	23540	13792.5	-5537.21	33.9094	6.26403	6.92647	75.5481	10.5754
319	42 HE_Scan1	plVX-pLKO.1	23540	13849.5	-5536.13	14.212	12.4123	7.96491	56.8481	-35.8304
320	42 HE_Scan1	plVX-pLKO.1	23540	13885.9	-5536.47	26.928	9.63	7.93519	49.8667	-17.5993
321	42 HE_Scan1	plVX-pLKO.1	23540	13413.7	-5538.45	15.9574	6.02034	9.15625	73.5534	52.0886
322	42 HE_Scan1	plVX-pLKO.1	23540	13479.6	-5536.59	34.1587	12.1121	6.13139	55.6014	-49.378
323	42 HE_Scan1	plVX-pLKO.1	23540	13678.5	-5536.56	15.4587	9.39423	13.6452	51.8614	45.2504
324	42 HE_Scan1	plVX-pLKO.1	23540	13573.4	-5537.68	20.6947	8.38333	12.6747	29.92	51.1893
325	42 HE_Scan1	plVX-pLKO.1	23540	13584.4	-5537.73	37.1507	11.3654	6.16107	38.8961	-45.7909
326	42 HE_Scan1	plVX-pLKO.1	23540	13602.9	-5537.69	9.47468	9.4798	8.31579	49.3681	-12.2788
327	42 HE_Scan1	plVX-pLKO.1	23540	13837.9	-5537.74	29.6707	17.6239	10.5546	54.3547	-40.1117
328	42 HE_Scan1	plVX-pLKO.1	23540	13960.3	-5536.76	13.2147	10.25	13.5849	48.8694	32.5357
329	42 HE_Scan1	plVX-pLKO.1	23540	14184.7	-5537.2	44.6307	8.07531	5.10615	59.5908	-36.7685
330	42 HE_Scan1	plVX-pLKO.1	23540	13320.6	-5541.96	48.1214	9.03704	6.43523	262.548	-28.7905
331	42 HE_Scan1	plVX-pLKO.1	23540	13436.2	-5541.2	14.4614	6.68622	12.0862	85.0228	80.763
332	42 HE_Scan1	plVX-pLKO.1	23540	13444.4	-5538.44	7.48001	13.67	8.36667	50.6147	-38.7952
333	42 HE_Scan1	plVX-pLKO.1	23540	14132.7	-5540	15.708	10.6561	21.1429	78.2908	98.4117
334	42 HE_Scan1	plVX-pLKO.1	23540	13399.5	-5538.55	14.212	8.33562	10.2456	72.8054	22.9137
335	42 HE_Scan1	plVX-pLKO.1	23540	13804.5	-5538.05	29.92	12.5132	8.45	66.0734	-32.4714
336	42 HE_Scan1	plVX-pLKO.1	23540	13970.2	-5539.46	25.9307	10.6413	14.7788	55.6014	38.8825
337	42 HE_Scan1	plVX-pLKO.1	23540	14004.2	-5539.83	8.22801	8.08543	8.75758	99.2348	8.31309
338	42 HE_Scan1	plVX-pLKO.1	23540	14125.4	-5540.93	28.6734	15.8905	12.5043	68.3174	-21.3093
339	42 HE_Scan1	plVX-pLKO.1	23540	13348.9	-5538.62	21.692	9.88462	6.8046	58.3441	-31.1597
340	42 HE_Scan1	plVX-pLKO.1	23540	13471.1	-5540.11	22.44	5.9939	11.1222	81.7815	85.5589
341	42 HE_Scan1	plVX-pLKO.1	23540	13259.7	-5539.11	42.3867	5.07865	6.91176	66.5721	36.0945
342	42 HE_Scan1	plVX-pLKO.1	23540	13407.1	-5539.59	32.164	6.62759	16.7209	36.1534	152.293
343	42 HE_Scan1	plVX-pLKO.1	23540	13635.9	-5539.6	50.8641	9.8244	6.72059	83.7761	-31.5929
344	42 HE_Scan1	plVX-pLKO.1	23540	13902.8	-5541.88	21.4427	10.0127	4.45349	118.184	-55.5214
345	42 HE_Scan1	plVX-pLKO.1	23540	14042.3	-5539.77	22.1907	15.94	10.2921	49.8667	-35.432
346	42 HE_Scan1	plVX-pLKO.1	23540	13240.4	-5541.06	32.4134	6.48134	5.55385	126.911	-14.3102
347	42 HE_Scan1	plVX-pLKO.1	23540	13340.6	-5544.46	49.1187	6.24238	9.93401	171.791	59.1382
348	42 HE_Scan1	plVX-pLKO.1	23540	13525.1	-5538.68	6.48268	5.51389	6.76923	35.9041	22.7669
349	42 HE_Scan1	plVX-pLKO.1	23540	13226.5	-5541.16	11.4694	6.37825	5.8913	105.468	-7.63448
350	42 HE_Scan1	plVX-pLKO.1	23540	13294.1	-5540.98	5.98401	6.83465	4.5	63.3308	-34.159
351	42 HE_Scan1	plVX-pLKO.1	23540	13541.9	-5539.74	58.0948	7.9497	7.30472	84.2748	-8.1133
352	42 HE_Scan1	plVX-pLKO.1	23540	13565.6	-5540.25	19.6974	7.40102	16.1392	49.1187	118.068
353	42 HE_Scan1	plVX-pLKO.1	23540	13709	-5543.33	64.3281	8.02651	6.31008	103.473	-21.3845
354	42 HE_Scan1	plVX-pLKO.1	23540	13719.7	-5543.46	95.2455	8.14414	5.98953	138.38	-26.456
355	42 HE_Scan1	plVX-pLKO.1	23540	13870.5	-5544.44	48.3707	5.07776	7.1134	160.322	40.0894
356	42 HE_Scan1	plVX-pLKO.1	23540	14151.4	-5543.17	38.1481	13.3684	7.0915	85.2721	-46.9533
357	42 HE_Scan1	plVX-pLKO.1	23540	13365.4	-5541.97	11.968	8.27666	8.29167	86.5188	0.181349
358	42 HE_Scan1	plVX-pLKO.1	23540	14144.5	-5542.15	36.1534	6.95652	14.6	51.6121	109.875
359	42 HE_Scan1	plVX-pLKO.1	23540	13486.3	-5542.56	6.23334	9.19079	8.56	75.7974	-6.86328
360	42 HE_Scan1	plVX-pLKO.1	23540	13501.9	-5542.02	18.9494	5.91304	5.77632	51.6121	-2.31231
361	42 HE_Scan1	plVX-pLKO.1	23540	13508.5	-5541.34	21.9414	11.7107	10.0341	39.6441	-14.3168
362	42 HE_Scan1	plVX-pLKO.1	23540	13745.4	-5541.3	31.9147	6.22273	12.2109	54.8534	96.2313
363	42 HE_Scan1	plVX-pLKO.1	23540	13785.2	-5545.06	23.188	8.01046	15.8817	166.804	98.2622
364	42 HE_Scan1	plVX-pLKO.1	23540	13956.2	-5543.48	22.1907	14.4431	5.85393	85.5215	-59.4691
365	42 HE_Scan1	plVX-pLKO.1	23540	13304.9	-5542.86	33.6601	11.2083	12.8444	89.7601	14.5973
366	42 HE_Scan1	plVX-pLKO.1	23540	13390.4	-5543.67	17.4534	6.34677	6.48571	92.7521	2.18915
367	42 HE_Scan1	plVX-pLKO.1	23540	13774.4	-5546.41	27.1774	10.0551	16.9174	94.9961	68.247
368	42 HE_Scan1	plVX-pLKO.1	23540	14034.2	-5544.33	31.6654	8.03047	7.08661	139.128	-11.7534
369	42 HE_Scan1	plVX-pLKO.1	23540	14189.8	-5542.65	27.9254	13.1638	8.17857	28.9227	-37.8707
370	42 HE_Scan1	plVX-pLKO.1	23540	13275.6	-5543.99	11.4694	6.78035	15.6304	86.2695	130.526
371	42 HE_Scan1	plVX-pLKO.1	23540	13422.9	-5542.61	14.7107	13.3264	8.88136	60.3388	-33.3554
372	42 HE_Scan1	plVX-pLKO.1	23540	13495	-5542.05	12.4667	4.41221	10.4	32.6627	135.709
373	42 HE_Scan1	plVX-pLKO.1	23540	13621.9	-5542.6	30.4187	13.5045	8.80328	55.3521	-34.8123
374	42 HE_Scan1	plVX-pLKO.1	23540	13671.3	-5542.99	88.7628	11.4036	7.09551	98.2375	-37.7781
375	42 HE_Scan1	plVX-pLKO.1	23540	13685.9	-5546.14	39.1454	10.2908	13	168.051	26.3264
376	42 HE_Scan1	plVX-pLKO.1	23540	13854.4	-5548.19	34.1587	10.5683	6.13869	138.63	-41.9144
377	42 HE_Scan1	plVX-pLKO.1	23540	13736.4	-5542.45	9.22535	7.275	14.4595	39.8934	98.7555
378	42 HE_Scan1	plVX-pLKO.1	23540	13756.1	-5541.41	16.9547	12.0476	8.04412	36.6521	-33.2306
379	42 HE_Scan1	plVX-pLKO.1	23540	13843.8	-5543.57	6.23334	11.5049	5	77.0441	-56.5401
380	42 HE_Scan1	plVX-pLKO.1	23540	13910.4	-5543.33	15.708	12.1379	12.8095	57.8454	5.53301
381	42 HE_Scan1	plVX-pLKO.1	23540	13998.7	-5545.19	20.196	9.7659	16.0741	86.2695	64.594
382	42 HE_Scan1	plVX-pLKO.1	23540	14103.5	-5542.34	28.9227	10.6226	19.9397	52.8587	87.709
383	42 HE_Scan1	plVX-pLKO.1	23540	14180.3	-5544.02	44.3814	8.91892	10.6011	83.0281	18.8611
384	42 HE_Scan1	plVX-pLKO.1	23540	13463.7	-5543.4	19.9467	8.51266	9.9125	39.3947	16.4442
385	42 HE_Scan1	plVX-pLKO.1	23540	13353.8	-5546.75	6.73201	6.13713	13.2593	118.184	116.05
386	42 HE_Scan1	plVX-pLKO.1	23540	13453.7	-5543.56	29.92	8.32468	6.38333	38.3974	-23.3203
387	42 HE_Scan1	plVX-pLKO.1	23540	13553.4	-5542.42	17.4534	6.72789	6.54286	36.6521	-2.75025
388	42 HE_Scan1	plVX-pLKO.1	23540	13764.9	-5544.38	9.97335	9.05519	10.05	76.7948	10.986
389	42 HE_Scan1	plVX-pLKO.1	23540	13980.8	-5543.47	29.172	16.52	8.40171	62.3334	-49.1422
390	42 HE_Scan1	plVX-pLKO.1	23540	13382	-5545.04	29.4214	6.49593	10.8814	61.3361	67.5102
391	42 HE_Scan1	plVX-pLKO.1	23540	13731.1	-5545.11	22.1907	7.37745	9.78652	50.8641	32.6544
392	42 HE_Scan1	plVX-pLKO.1	23540	13652.3	-5545.79	22.6894	9.6975	13.6923	99.7335	41.1942
393	42 HE_Scan1	plVX-pLKO.1	23540	13798.3	-5546.04	10.9707	7.6391	9.11364	66.3228	19.3025
394	42 HE_Scan1	plVX-pLKO.1	23540	14091	-5544.72	6.23334	13.3905	7.48	52.3601	-44.1394
395	42 HE_Scan1	plVX-pLKO.1	23540	13702.6	-5545.81	27.676	10.2235	7.89189	42.3867	-22.8066
396	42 HE_Scan1	plVX-pLKO.1	23540	14070.8	-5546.31	54.1054	10.1125	8.70046	79.7868	-13.9633
397	42 HE_Scan1	plVX-pLKO.1	23540	13525.3	-5544.78	16.2067	7.26667	6.30769	37.4001	-13.1969
398	42 HE_Scan1	plVX-pLKO.1	23540	13583.5	-5548.1	11.4694	8.92804	14.4348	100.481	61.6792
399	42 HE_Scan1	plVX-pLKO.1	23540	13591.7	-5546.76	16.456	11.427	9.37879	70.0628	-17.9247
400	42 HE_Scan1	plVX-pLKO.1	23540	13602.7	-5544.71	8.72668	8.29371	6.8	35.6547	-18.0101
401	42 HE_Scan1	plVX-pLKO.1	23540	13969.3	-5545.73	28.6734	12.0591	12.4261	50.6147	3.04312
402	42 HE_Scan1	plVX-pLKO.1	23540	13250.3	-5547.09	7.23068	6.30579	11.4828	90.5081	82.0988
403	42 HE_Scan1	plVX-pLKO.1	23540	13403.8	-5546.28	27.676	13.3595	6.15315	60.3388	-53.9418
404	42 HE_Scan1	plVX-pLKO.1	23540	13538.3	-5546.23	42.1374	8.02278	6.68047	98.4868	-16.7312
405	42 HE_Scan1	plVX-pLKO.1	23540	13815.3	-5548.37	8.72668	9.20069	6.77143	72.0574	-26.4031
406	42 HE_Scan1	plVX-pLKO.1	23540	14107.9	-5547.86	10.7213	6.73851	12.4186	86.7681	84.2932
407	42 HE_Scan1	plVX-pLKO.1	23540	13264.6	-5546.8	20.6947	6.7451	11	50.8641	63.0814
408	42 HE_Scan1	plVX-pLKO.1	23540	13445.4	-5547.17	16.9547	7.24336	11.1765	56.3494	54.2995
409	42 HE_Scan1	plVX-pLKO.1	23540	13750.5	-5546.98	24.9334	8.77419	14.95	30.9174	70.386
410	42 HE_Scan1	plVX-pLKO.1	23540	13917.2	-5548.02	18.9494	8.90606	11.2237	82.2801	26.023
411	42 HE_Scan1	plVX-pLKO.1	23540	13374.7	-5547.42	22.1907	7.26512	8.16854	53.6067	12.4351
412	42 HE_Scan1	plVX-pLKO.1	23540	13556	-5546.52	5.73468	9.57377	9.6087	30.4187	0.3648
413	42 HE_Scan1	plVX-pLKO.1	23540	13663.3	-5547.9	42.3867	8.51765	5.65294	84.7735	-33.6326
414	42 HE_Scan1	plVX-pLKO.1	23540	14083	-5547.78	17.952	15.4292	6.44444	59.8401	-58.2321
415	42 HE_Scan1	plVX-pLKO.1	23540	14096.7	-5550.01	8.22801	7.55442	9.15152	73.3041	21.1412
416	42 HE_Scan1	plVX-pLKO.1	23540	13414.5	-5548.61	13.464	8.39494	17.2407	98.4868	105.371
417	42 HE_Scan1	plVX-pLKO.1	23540	13499	-5548.51	34.6574	6.26904	8.8705	49.1187	41.4971
418	42 HE_Scan1	plVX-pLKO.1	23540	13608.1	-5548.41	13.464	15.9623	13.8519	52.8587	-13.2213
419	42 HE_Scan1	plVX-pLKO.1	23540	13628.5	-5547.32	8.47735	10.8839	9.82353	38.6467	-9.74232
420	42 HE_Scan1	plVX-pLKO.1	23540	13756.3	-5547.4	21.4427	16.5549	15.3023	40.8907	-7.56606
421	42 HE_Scan1	plVX-pLKO.1	23540	13297.4	-5548.38	38.6467	12.9794	8.77419	60.5881	-32.3992
422	42 HE_Scan1	plVX-pLKO.1	23540	13826.9	-5547.81	21.1934	8.04762	17.2118	41.8881	113.874
423	42 HE_Scan1	plVX-pLKO.1	23540	13835.6	-5548.86	34.4081	13.1333	8.18841	63.5801	-37.6517
424	42 HE_Scan1	plVX-pLKO.1	23540	13937.3	-5548.52	22.44	14.767	17.9778	51.3627	21.743
425	42 HE_Scan1	plVX-pLKO.1	23540	13987.2	-5551.84	13.2147	8.91262	10.3396	154.088	16.011
426	42 HE_Scan1	plVX-pLKO.1	23540	14023.1	-5550.43	8.22801	11.4912	19.4545	85.2721	69.2991
427	42 HE_Scan1	plVX-pLKO.1	23540	13426.1	-5550.92	88.7628	11.125	7.93258	95.7441	-28.6959
428	42 HE_Scan1	plVX-pLKO.1	23540	13564	-5550.76	52.8587	9.18327	7.91509	140.126	-13.8097
429	42 HE_Scan1	plVX-pLKO.1	23540	13860.3	-5549.8	15.4587	12.9843	7.67742	47.6227	-40.8715
430	42 HE_Scan1	plVX-pLKO.1	23540	14014	-5550.27	33.9094	8.47667	6.42647	74.8001	-24.1863
431	42 HE_Scan1	plVX-pLKO.1	23540	14057.2	-5549.96	12.2174	8.3649	6.57143	89.5108	-21.4405
432	42 HE_Scan1	plVX-pLKO.1	23540	13473.8	-5548.23	22.44	6.68421	12.2778	42.6361	83.6833
433	42 HE_Scan1	plVX-pLKO.1	23540	13491.1	-5551.16	50.6147	7.7491	8.78325	69.5641	13.3454
434	42 HE_Scan1	plVX-pLKO.1	23540	13575.3	-5549.06	16.456	14.5477	18.5909	49.6174	27.7924
435	42 HE_Scan1	plVX-pLKO.1	23540	13894.4	-5551.62	36.1534	8.99174	8.16552	120.678	-9.18864
436	42 HE_Scan1	plVX-pLKO.1	23540	14132.5	-5548.4	29.172	7.09375	13.0855	47.8721	84.4648
437	42 HE_Scan1	plVX-pLKO.1	23540	13284.3	-5548.91	43.8827	7.5	10.2159	45.8774	36.2121
438	42 HE_Scan1	plVX-pLKO.1	23540	13326.9	-5550.16	14.212	6.80859	13.1228	63.8294	92.7389
439	42 HE_Scan1	plVX-pLKO.1	23540	13439.2	-5549.6	20.196	10.7456	11.2963	42.1374	5.12522
440	42 HE_Scan1	plVX-pLKO.1	23540	13451.9	-5550.22	14.7107	10.9643	6.84746	41.8881	-37.5476
441	42 HE_Scan1	plVX-pLKO.1	23540	13464.7	-5555.12	79.7868	6.78635	7.93125	281.248	16.8707
442	42 HE_Scan1	plVX-pLKO.1	23540	13481.3	-5550.51	5.48534	10.9382	8.72727	64.5774	-20.2131
443	42 HE_Scan1	plVX-pLKO.1	23540	13507.1	-5548.65	19.448	10.7143	13.1154	33.1614	22.4103
444	42 HE_Scan1	plVX-pLKO.1	23540	13598.2	-5554.38	22.9387	9.33259	6.56522	112.45	-29.6528
445	42 HE_Scan1	plVX-pLKO.1	23540	14118.7	-5550.16	14.7107	8.21184	7.38983	80.0361	-10.01
446	42 HE_Scan1	plVX-pLKO.1	23540	14159.9	-5549.68	50.1161	10.6848	6.1592	68.8161	-42.3554
447	42 HE_Scan1	plVX-pLKO.1	23540	13269.5	-5550.23	34.1587	5.68387	7.92701	38.6467	39.4649
448	42 HE_Scan1	plVX-pLKO.1	23540	13310.7	-5552.22	5.98401	6.78218	13.125	100.731	93.5219
449	42 HE_Scan1	plVX-pLKO.1	23540	13364.3	-5550.74	16.456	9.35016	17.8485	79.0388	90.8897
450	42 HE_Scan1	plVX-pLKO.1	23540	13945.8	-5548.88	26.928	11.6686	11.4352	42.8854	-2.00041
451	42 HE_Scan1	plVX-pLKO.1	23540	13845.9	-5550.91	14.212	9.74494	10.2807	61.5854	5.49785
452	42 HE_Scan1	plVX-pLKO.1	23540	14144.2	-5550.06	29.92	8.36111	9.36667	44.8801	12.0266
453	42 HE_Scan1	plVX-pLKO.1	23540	14183.7	-5550.95	36.4027	10.9706	7.49315	76.2961	-31.6978
454	42 HE_Scan1	plVX-pLKO.1	23540	13803.8	-5551.85	30.4187	15.1213	12.7869	67.8188	-15.4381
455	42 HE_Scan1	plVX-pLKO.1	23540	13528.7	-5551.26	8.97601	12.5484	7.63889	30.9174	-39.1245
456	42 HE_Scan1	plVX-pLKO.1	23540	13733.1	-5556.45	18.2014	10.2696	4.9726	149.85	-51.5792
457	42 HE_Scan1	plVX-pLKO.1	23540	13968.1	-5551.22	11.7187	13.0417	12.1277	35.9041	-7.00836
458	42 HE_Scan1	plVX-pLKO.1	23540	13551	-5554.15	10.472	11.2962	7.52381	64.8268	-33.3949
459	42 HE_Scan1	plVX-pLKO.1	23540	13624	-5553.38	33.4107	7.32389	9.33582	61.5854	27.4709
460	42 HE_Scan1	plVX-pLKO.1	23540	13698.5	-5552.46	10.2227	9.10887	9.43902	61.8348	3.62453
461	42 HE_Scan1	plVX-pLKO.1	23540	13230	-5553.35	9.47468	6.89722	8.71053	89.7601	26.2904
462	42 HE_Scan1	plVX-pLKO.1	23540	13286.5	-5555.89	8.22801	8.61614	15.7879	101.977	83.2362
463	42 HE_Scan1	plVX-pLKO.1	23540	13544	-5553.09	8.47735	13.8583	16.4706	59.8401	18.8497
464	42 HE_Scan1	plVX-pLKO.1	23540	13641.2	-5556.17	6.73201	6.09862	12.7778	126.412	109.519
465	42 HE_Scan1	plVX-pLKO.1	23540	13708.3	-5553.17	22.6894	8.69668	6.38462	52.6094	-26.5856
466	42 HE_Scan1	plVX-pLKO.1	23540	13254	-5554.53	24.1854	4.85714	9.07216	94.2481	86.7799
467	42 HE_Scan1	plVX-pLKO.1	23540	13403.4	-5551.75	7.72934	15.0246	5.80645	30.4187	-61.3537
468	42 HE_Scan1	plVX-pLKO.1	23540	13761.7	-5553	29.4214	11.2663	5.55085	49.6174	-50.7307
469	42 HE_Scan1	plVX-pLKO.1	23540	13961.9	-5552.74	14.96	15.5517	7.05	43.3841	-54.6674
470	42 HE_Scan1	plVX-pLKO.1	23540	14037.6	-5552.43	11.22	6.3278	13.8	60.0894	118.085
471	42 HE_Scan1	plVX-pLKO.1	23540	14089.6	-5552.65	24.4347	11.1849	15.4796	29.6707	38.3976
472	42 HE_Scan1	plVX-pLKO.1	23540	14137.1	-5554.63	27.4267	10.6325	9.58182	82.7788	-9.88205
473	42 HE_Scan1	plVX-pLKO.1	23540	13389.6	-5554.12	22.9387	9.29467	6.90217	79.5375	-25.7405
474	42 HE_Scan1	plVX-pLKO.1	23540	13650.1	-5553.54	7.97868	7.45274	7.0625	50.1161	-5.23615
475	42 HE_Scan1	plVX-pLKO.1	23540	13718.6	-5551.46	15.2094	6.02128	20.2295	23.4374	235.967
476	42 HE_Scan1	plVX-pLKO.1	23540	13819.4	-5554.03	12.9654	6.29851	10.8654	33.4107	72.5073
477	42 HE_Scan1	plVX-pLKO.1	23540	14126.1	-5553.79	31.6654	10.6541	8.88189	46.1267	-16.6337
478	42 HE_Scan1	plVX-pLKO.1	23540	13537.4	-5552.68	5.98401	10.9423	10.625	25.9307	-2.89982
479	42 HE_Scan1	plVX-pLKO.1	23540	13906.2	-5554.79	14.96	12.6762	10.7	96.2428	-15.5896
480	42 HE_Scan1	plVX-pLKO.1	23540	14003.7	-5554.85	11.968	12.1845	6.14583	58.0948	-49.5604
481	42 HE_Scan1	plVX-pLKO.1	23540	14065.9	-5558.55	24.9334	10.149	7.85	133.892	-22.6523
482	42 HE_Scan1	plVX-pLKO.1	23540	14154.4	-5553.72	17.7027	15.0642	11.0563	27.1774	-26.6053
483	42 HE_Scan1	plVX-pLKO.1	23540	13275.5	-5554.9	40.6414	7.81395	9.82209	53.6067	25.6993
484	42 HE_Scan1	plVX-pLKO.1	23540	13610.1	-5555.12	6.48268	11.1082	14.1538	66.8214	27.4179
485	42 HE_Scan1	plVX-pLKO.1	23540	13954.3	-5559.22	26.6787	8.36523	7.85047	156.332	-6.15361
486	42 HE_Scan1	plVX-pLKO.1	23540	14176.6	-5558.8	55.6014	11.1765	9.50224	156.831	-14.9799
487	42 HE_Scan1	plVX-pLKO.1	23540	13296.3	-5557.52	27.9254	9.45057	9.98214	108.46	5.62472
488	42 HE_Scan1	plVX-pLKO.1	23540	13376	-5556.27	16.2067	7.29483	9.43077	82.0308	29.2801
489	42 HE_Scan1	plVX-pLKO.1	23540	13673.4	-5555.46	36.1534	11.7823	16.5379	61.8348	40.363
490	42 HE_Scan1	plVX-pLKO.1	23540	13783.3	-5556	42.6361	13.9493	12.4211	88.5135	-10.9557
491	42 HE_Scan1	plVX-pLKO.1	23540	13827.9	-5561.71	34.4081	6.92042	7.66667	238.114	10.7833
492	42 HE_Scan1	plVX-pLKO.1	23540	13920.6	-5555.48	19.1987	7.15254	8.55844	73.5534	19.6559
493	42 HE_Scan1	plVX-pLKO.1	23540	13265.3	-5559.39	20.6947	5.7836	11.8434	142.868	104.775
494	42 HE_Scan1	plVX-pLKO.1	23540	13356.3	-5554.11	15.708	12.8333	7.50794	23.936	-41.4966
495	42 HE_Scan1	plVX-pLKO.1	23540	13448.7	-5555.43	11.22	11.8639	13.2889	36.6521	12.0107
496	42 HE_Scan1	plVX-pLKO.1	23540	13573	-5556.73	13.7134	9.57895	14.7091	61.5854	53.5564
497	42 HE_Scan1	plVX-pLKO.1	23540	13664.6	-5554.12	9.22535	9.3432	5.45946	42.1374	-41.5675
498	42 HE_Scan1	plVX-pLKO.1	23540	13723.1	-5556.55	21.4427	9.95021	8.60465	60.0894	-13.5229
499	42 HE_Scan1	plVX-pLKO.1	23540	13932.4	-5558.23	74.3014	7.41778	8.09732	168.3	9.16093
500	42 HE_Scan1	plVX-pLKO.1	23540	13397.5	-5556.19	10.2227	13.2937	6.58537	35.6547	-50.4625
501	42 HE_Scan1	plVX-pLKO.1	23540	13686.9	-5558.03	81.2828	8.75085	5.22699	147.107	-40.2687
502	42 HE_Scan1	plVX-pLKO.1	23540	13880.2	-5559.6	5.73468	8.39246	11.913	244.596	41.9494
503	42 HE_Scan1	plVX-pLKO.1	23540	13767.8	-5557.72	31.9147	15.9615	9.4375	64.8268	-40.8735
504	42 HE_Scan1	plVX-pLKO.1	23540	13837	-5557.24	5.98401	8.23636	13.5	54.8534	63.9073
505	42 HE_Scan1	plVX-pLKO.1	23540	13998.1	-5557.56	13.9627	8.68027	17.1429	36.6521	97.4922
506	42 HE_Scan1	plVX-pLKO.1	23540	13217.1	-5557.33	13.2147	13.2888	13.8113	57.8454	3.93209
507	42 HE_Scan1	plVX-pLKO.1	23540	13429.8	-5558.28	8.22801	9.03915	13.3333	70.0628	47.5066
508	42 HE_Scan1	plVX-pLKO.1	23540	13438.3	-5556.01	12.9654	5.60465	9.44231	42.8854	68.4727
509	42 HE_Scan1	plVX-pLKO.1	23540	13531.8	-5558.29	15.2094	11.3482	9.85246	78.0415	-13.1808
510	42 HE_Scan1	plVX-pLKO.1	23540	13715.2	-5557.31	25.6814	9.57068	7.06796	47.6227	-26.1499
511	42 HE_Scan1	plVX-pLKO.1	23540	13814	-5559.55	21.4427	9.31534	13.9535	87.7655	49.7904
512	42 HE_Scan1	plVX-pLKO.1	23540	14150.5	-5557.33	43.8827	14.8579	11.8466	47.3734	-20.2674
513	42 HE_Scan1	plVX-pLKO.1	23540	13324.8	-5557.85	15.708	11.9758	5.46032	92.7521	-54.4054
514	42 HE_Scan1	plVX-pLKO.1	23540	13350.6	-5558.86	20.4454	10.8755	11.5244	66.0734	5.96681
515	42 HE_Scan1	plVX-pLKO.1	23540	13404.8	-5557.03	27.676	7.16575	7.24324	45.1294	1.0815
516	42 HE_Scan1	plVX-pLKO.1	23540	13591.2	-5558.69	32.4134	7.64141	15.3077	49.3681	100.325
517	42 HE_Scan1	plVX-pLKO.1	23540	13865.8	-5560.17	14.4614	7.06599	7.74138	98.2375	9.55831
518	42 HE_Scan1	plVX-pLKO.1	23540	14054.7	-5557.81	21.9414	14.5703	15.4432	63.8294	5.99074
519	42 HE_Scan1	plVX-pLKO.1	23540	14099.2	-5560.74	57.3468	7.23165	8.88261	108.709	22.8296
520	42 HE_Scan1	plVX-pLKO.1	23540	13413.2	-5558.85	34.4081	8.29032	11.1449	61.8348	34.433
521	42 HE_Scan1	plVX-pLKO.1	23540	13420.7	-5559.77	19.448	15	7.51282	53.6067	-49.9145
522	42 HE_Scan1	plVX-pLKO.1	23540	13557.2	-5558.82	10.472	7.24554	6.54762	55.8508	-9.63237
523	42 HE_Scan1	plVX-pLKO.1	23540	13657.3	-5561.49	28.9227	7.70657	7.31897	106.216	-5.02957
524	42 HE_Scan1	plVX-pLKO.1	23540	14116.2	-5559.59	54.8534	8.8545	6.81364	94.2481	-23.0489
525	42 HE_Scan1	plVX-pLKO.1	23540	14167.6	-5560.95	62.5828	10.6386	6.56175	71.0601	-38.3213
526	42 HE_Scan1	plVX-pLKO.1	23540	13365.1	-5558.32	14.96	8.68095	13.5167	52.3601	55.7049
527	42 HE_Scan1	plVX-pLKO.1	23540	13583.9	-5559.01	20.196	9.57087	12.8025	63.3308	33.765
528	42 HE_Scan1	plVX-pLKO.1	23540	13849.2	-5563.33	14.4614	8.71123	7.27586	93.2508	-16.4772
529	42 HE_Scan1	plVX-pLKO.1	23540	13973	-5559.55	29.92	6.84351	9.75	65.3254	42.4707
530	42 HE_Scan1	plVX-pLKO.1	23540	14042	-5559.48	21.1934	5.61261	8.18824	83.0281	45.8899
531	42 HE_Scan1	plVX-pLKO.1	23540	13444	-5560.01	33.9094	6.67692	9.39706	48.6201	40.7394
532	42 HE_Scan1	plVX-pLKO.1	23540	13703.8	-5559.47	8.72668	9.58333	7.14286	71.8081	-25.4658
533	42 HE_Scan1	plVX-pLKO.1	23540	14087.3	-5557.95	44.3814	12.162	8.40449	44.6307	-30.8955
534	42 HE_Scan1	plVX-pLKO.1	23540	14107.1	-5559.39	16.9547	14.1029	12.2941	43.6334	-12.8253
535	42 HE_Scan1	plVX-pLKO.1	23540	13314.2	-5564.72	28.9227	7.08709	8.51724	160.322	20.1796
536	42 HE_Scan1	plVX-pLKO.1	23540	13480.1	-5562.08	25.432	7.91107	14.9902	126.163	89.4839
537	42 HE_Scan1	plVX-pLKO.1	23540	13760.1	-5563.68	22.44	10.217	6.7	185.006	-34.4229
538	42 HE_Scan1	plVX-pLKO.1	23540	13223.1	-5562.37	6.73201	8.29075	6.62963	56.5988	-20.0358
539	42 HE_Scan1	plVX-pLKO.1	23540	13358.1	-5560.36	24.4347	12.4516	13.102	46.3761	5.22364
540	42 HE_Scan1	plVX-pLKO.1	23540	13385.1	-5561.1	7.23068	7.31169	12.3103	95.9935	68.3653
541	42 HE_Scan1	plVX-pLKO.1	23540	13507.5	-5561.79	30.4187	9.22075	9.46721	132.147	2.67287
542	42 HE_Scan1	plVX-pLKO.1	23540	13774.6	-5562.8	31.416	14.3246	17.2698	95.2455	20.5607
543	42 HE_Scan1	plVX-pLKO.1	23540	13793	-5561.41	49.6174	11.4971	6.39196	85.7708	-44.4037
544	42 HE_Scan1	plVX-pLKO.1	23540	13914.3	-5561.29	37.6494	10.1008	6.70861	59.3414	-33.5837
545	42 HE_Scan1	plVX-pLKO.1	23540	13231.8	-5562.52	49.3681	6.66667	7.44949	105.468	11.7424
546	42 HE_Scan1	plVX-pLKO.1	23540	13493.3	-5562.95	99.7335	7.87295	8.8525	121.675	12.442
547	42 HE_Scan1	plVX-pLKO.1	23540	13965	-5562.48	37.6494	8.03236	14.0662	77.0441	75.1194
548	42 HE_Scan1	plVX-pLKO.1	23540	13249.7	-5564.15	24.4347	6.41473	7.87755	128.656	22.8041
549	42 HE_Scan1	plVX-pLKO.1	23540	13336.1	-5560.5	22.9387	11.3694	11.3478	55.3521	-0.189485
550	42 HE_Scan1	plVX-pLKO.1	23540	13981.4	-5564.89	57.8454	7.01647	9.72414	166.555	38.5902
551	42 HE_Scan1	plVX-pLKO.1	23540	14125.7	-5563.41	44.8801	7.26096	13.95	125.166	92.1235
552	42 HE_Scan1	plVX-pLKO.1	23540	13345.6	-5564.17	32.164	14.6856	7.7907	83.2775	-46.9502
553	42 HE_Scan1	plVX-pLKO.1	23540	13545.9	-5563.84	74.8001	7.80778	7.06333	115.442	-9.53462
554	42 HE_Scan1	plVX-pLKO.1	23540	13565.3	-5562.84	44.1321	11.2036	11.1921	83.2775	-0.102667
555	42 HE_Scan1	plVX-pLKO.1	23540	13678.7	-5562.27	44.6307	9.57339	8.3743	54.3547	-12.5253
556	42 HE_Scan1	plVX-pLKO.1	23540	13278.6	-5564.12	10.7213	8.63194	8.55814	143.616	-0.855021
557	42 HE_Scan1	plVX-pLKO.1	23540	13620.4	-5563.8	58.8428	6.77885	7.36017	129.654	8.57555
558	42 HE_Scan1	plVX-pLKO.1	23540	14187.3	-5562.5	13.7134	9.58594	11.1273	63.8294	16.0791
559	42 HE_Scan1	plVX-pLKO.1	23540	13452.5	-5562.75	12.4667	7.37368	14.76	47.3734	100.171
560	42 HE_Scan1	plVX-pLKO.1	23540	13648.3	-5565.5	41.1401	6.97516	14.3697	120.428	106.013
561	42 HE_Scan1	plVX-pLKO.1	23540	13667.6	-5562.22	15.4587	8.31472	7.24194	49.1187	-12.9022
562	42 HE_Scan1	plVX-pLKO.1	23540	13902.7	-5564.2	26.6787	8.8326	7.95327	113.198	-9.95549
563	42 HE_Scan1	plVX-pLKO.1	23540	13399.6	-5563.84	23.6867	9	9.58947	59.8401	6.54971
564	42 HE_Scan1	plVX-pLKO.1	23540	14012.8	-5566.92	63.0814	8.6846	8.12253	134.391	-6.47205
565	42 HE_Scan1	plVX-pLKO.1	23540	14150.5	-5563.94	31.9147	10.1616	9.20312	57.0974	-9.43207
566	42 HE_Scan1	plVX-pLKO.1	23540	13407.8	-5564.91	17.7027	11.995	7.50704	50.3654	-37.4155
567	42 HE_Scan1	plVX-pLKO.1	23540	13855.7	-5565.41	23.6867	14.702	10.7789	49.3681	-26.6839
568	42 HE_Scan1	plVX-pLKO.1	23540	14001.4	-5564.68	18.4507	9.03953	14.973	63.0814	65.6389
569	42 HE_Scan1	plVX-pLKO.1	23540	14085.9	-5566.38	6.23334	6.9007	7.8	178.274	13.032
570	42 HE_Scan1	plVX-pLKO.1	23540	13437.7	-5567.7	37.8987	7.0543	8.97368	110.205	27.2087
571	42 HE_Scan1	plVX-pLKO.1	23540	13517.8	-5564.65	7.48001	6.06452	9.7	38.6467	59.9468
572	42 HE_Scan1	plVX-pLKO.1	23540	13528.1	-5567.6	99.7335	9.97964	5.52	110.205	-44.6874
573	42 HE_Scan1	plVX-pLKO.1	23540	13580.9	-5565.08	23.936	7.83258	8.11458	55.1027	3.6004
574	42 HE_Scan1	plVX-pLKO.1	23540	13722.8	-5564.43	67.3201	10.4226	7.91852	83.7761	-24.0256
575	42 HE_Scan1	plVX-pLKO.1	23540	13696.9	-5565.18	54.3547	7.67391	6.45413	68.8161	-15.8952
576	42 HE_Scan1	plVX-pLKO.1	23540	13709.3	-5566.25	7.23068	10.2821	13.2759	69.8134	29.1157
577	42 HE_Scan1	plVX-pLKO.1	23540	14027.2	-5566.77	19.1987	8.84385	15.5584	75.0494	75.9238
578	42 HE_Scan1	plVX-pLKO.1	23540	13597.7	-5566.12	7.72934	7.11594	6.87097	68.8161	-3.44261
579	42 HE_Scan1	plVX-pLKO.1	23540	13323.4	-5567.7	13.9627	6.0786	5.5	57.0974	-9.51868
580	42 HE_Scan1	plVX-pLKO.1	23540	13839.7	-5564.84	32.4134	10.6565	9.43077	32.6627	-11.5021
581	42 HE_Scan1	plVX-pLKO.1	23540	14034.9	-5564.88	13.2147	8.36364	8.90566	16.456	6.48072
582	42 HE_Scan1	plVX-pLKO.1	23540	14044.6	-5566.31	31.9147	12.6853	6.82031	62.5828	-46.2343
583	42 HE_Scan1	plVX-pLKO.1	23540	14075.1	-5567.56	6.98134	7.78909	8.21429	68.5668	5.45885
584	42 HE_Scan1	plVX-pLKO.1	23540	13329.2	-5566.88	22.44	6.32308	5.8	32.4134	-8.27251
585	42 HE_Scan1	plVX-pLKO.1	23540	13415.5	-5565.32	7.48001	11.5859	11.9667	24.684	3.28684
586	42 HE_Scan1	plVX-pLKO.1	23540	13446.3	-5567.62	35.9041	7.49084	6.97917	68.0681	-6.83068
587	42 HE_Scan1	plVX-pLKO.1	23540	13472.7	-5568.28	20.6947	6.87987	6.49398	76.7948	-5.60903
588	42 HE_Scan1	plVX-pLKO.1	23540	13736.4	-5567.01	23.4374	9.04198	11.0638	65.3254	22.3606
589	42 HE_Scan1	plVX-pLKO.1	23540	13744.1	-5566.98	31.9147	12.1872	12.1562	46.6254	-0.253675
590	42 HE_Scan1	plVX-pLKO.1	23540	13292.6	-5567.02	32.4134	7.75	7.52308	32.912	-2.92804
591	42 HE_Scan1	plVX-pLKO.1	23540	13922.8	-5568.51	14.96	14.6486	12.6167	96.4921	-13.8711
592	42 HE_Scan1	plVX-pLKO.1	23540	14146	-5568.29	19.9467	10.7832	10.275	56.3494	-4.71276
593	42 HE_Scan1	plVX-pLKO.1	23540	13212.1	-5567.21	8.97601	10.8716	6.16667	27.1774	-43.2771
594	42 HE_Scan1	plVX-pLKO.1	23540	13299.8	-5568.12	15.4587	7.17597	5.95161	58.0948	-17.0619
595	42 HE_Scan1	plVX-pLKO.1	23540	13670.9	-5568.36	15.9574	8.19318	13.2188	109.707	61.3384
596	42 HE_Scan1	plVX-pLKO.1	23540	14131.5	-5569.65	39.6441	9.44656	14.1761	104.969	50.0663
597	42 HE_Scan1	plVX-pLKO.1	23540	13339.5	-5567.61	17.952	9.70833	7.83333	29.92	-19.3133
598	42 HE_Scan1	plVX-pLKO.1	23540	13356.9	-5568.18	11.968	6.61397	17.875	67.8188	170.261
599	42 HE_Scan1	plVX-pLKO.1	23540	13571.4	-5571.83	36.9014	8.59854	6.72973	102.476	-21.734
600	42 HE_Scan1	plVX-pLKO.1	23540	13607.2	-5568.59	9.47468	7.71914	10.5789	80.7841	37.0483
601	42 HE_Scan1	plVX-pLKO.1	23540	13778.8	-5570.84	14.4614	13.1759	8.77586	72.3068	-33.3944
602	42 HE_Scan1	plVX-pLKO.1	23540	13457.3	-5569.75	9.97335	8.26974	8.675	75.7974	4.90056
603	42 HE_Scan1	plVX-pLKO.1	23540	13811.4	-5568.5	23.188	18.3778	6.86022	33.6601	-62.6711
604	42 HE_Scan1	plVX-pLKO.1	23540	13909.7	-5571.11	50.1161	6.62393	6.62189	116.688	-0.0308137
605	42 HE_Scan1	plVX-pLKO.1	23540	13936.3	-5570.91	59.8401	7.01876	9.36667	172.788	33.4519
606	42 HE_Scan1	plVX-pLKO.1	23540	13894.7	-5572.19	25.432	7.39087	8.28431	125.664	12.0884
607	42 HE_Scan1	plVX-pLKO.1	23540	13968.8	-5570.48	43.6334	6.35079	9.11429	95.2455	43.5143
608	42 HE_Scan1	plVX-pLKO.1	23540	14051	-5572.93	34.1587	8.1448	12.0292	146.359	47.6917
609	42 HE_Scan1	plVX-pLKO.1	23540	14113.7	-5569.49	54.1054	6.74359	5.67742	58.3441	-15.8101
610	42 HE_Scan1	plVX-pLKO.1	23540	13368.2	-5571.13	24.4347	6.14667	5.57143	93.5001	-9.35854
611	42 HE_Scan1	plVX-pLKO.1	23540	13420	-5569.64	6.73201	12.9163	11.037	56.5988	-14.5495
612	42 HE_Scan1	plVX-pLKO.1	23540	13879.4	-5569.13	6.98134	12.2013	20.6786	38.3974	69.4784
613	42 HE_Scan1	plVX-pLKO.1	23540	13957.2	-5570.14	14.4614	9.01014	12.069	73.8028	33.9488
614	42 HE_Scan1	plVX-pLKO.1	23540	14175	-5570.5	21.692	10.9848	8.21839	82.0308	-25.184
615	42 HE_Scan1	plVX-pLKO.1	23540	13289.6	-5570.43	25.6814	10.536	11.9709	31.1667	13.6188
616	42 HE_Scan1	plVX-pLKO.1	23540	13485.5	-5568.46	10.7213	12.1266	10.4186	19.6974	-14.0846
617	42 HE_Scan1	plVX-pLKO.1	23540	13729	-5571.79	7.72934	6.87308	11.3226	64.8268	64.7382
618	42 HE_Scan1	plVX-pLKO.1	23540	13862.9	-5571.58	40.8907	7.28082	6.13415	72.8054	-15.7493
619	42 HE_Scan1	plVX-pLKO.1	23540	14103.2	-5571.19	27.676	12.2648	8.75676	63.0814	-28.6027
620	42 HE_Scan1	plVX-pLKO.1	23540	13386.1	-5571.3	30.1694	9.39405	9.90083	67.0708	5.39463
621	42 HE_Scan1	plVX-pLKO.1	23540	13717.7	-5571.7	40.3921	9.30952	11.0988	73.3041	19.2195
622	42 HE_Scan1	plVX-pLKO.1	23540	13784.6	-5571.85	28.1747	7.30114	9.36283	43.8827	28.238
623	42 HE_Scan1	plVX-pLKO.1	23540	13793.2	-5571.41	35.4054	12.0418	6.92958	95.4948	-42.4539
624	42 HE_Scan1	plVX-pLKO.1	23540	13886	-5574.37	72.5561	13.1047	8.09966	99.9828	-38.1929
625	42 HE_Scan1	plVX-pLKO.1	23540	14020.4	-5569.64	9.97335	17.8488	10.85	21.4427	-39.2117
626	42 HE_Scan1	plVX-pLKO.1	23540	14035.3	-5572.91	29.4214	8.40129	6.33051	116.19	-24.6484
627	42 HE_Scan1	plVX-pLKO.1	23540	13261.1	-5572.18	49.3681	7.82979	12.1515	93.7495	55.196
628	42 HE_Scan1	plVX-pLKO.1	23540	13507.2	-5573.32	6.48268	6.81739	21.8077	86.0201	219.883
629	42 HE_Scan1	plVX-pLKO.1	23540	13515.1	-5571.69	26.6787	6.50382	9.52336	65.3254	46.4273
630	42 HE_Scan1	plVX-pLKO.1	23540	13755.9	-5570.43	28.1747	6.96377	14.0885	34.4081	102.311
631	42 HE_Scan1	plVX-pLKO.1	23540	13838.4	-5571.77	22.9387	13.7627	8.68478	58.8428	-36.8963
632	42 HE_Scan1	plVX-pLKO.1	23540	14164.2	-5573.67	13.464	12.7657	5.53704	98.9855	-56.6258
633	42 HE_Scan1	plVX-pLKO.1	23540	13216.5	-5572.82	20.944	11.4508	6.14286	73.5534	-46.3546
634	42 HE_Scan1	plVX-pLKO.1	23540	13400.9	-5571.25	30.1694	11.3941	15.4463	76.5454	35.5634
635	42 HE_Scan1	plVX-pLKO.1	23540	13950.4	-5575.06	60.5881	8.36111	13.6667	125.664	63.4551
636	42 HE_Scan1	plVX-pLKO.1	23540	14095.5	-5572.11	24.4347	12.5583	10.6224	51.3627	-15.4146
637	42 HE_Scan1	plVX-pLKO.1	23540	13227.5	-5570.58	8.22801	9.0813	9.39394	30.668	3.44266
638	42 HE_Scan1	plVX-pLKO.1	23540	13429.5	-5576.08	33.6601	9.71429	6.6	191.987	-32.0588
639	42 HE_Scan1	plVX-pLKO.1	23540	13553.2	-5571.84	35.4054	8.4233	8.30282	87.7655	-1.4303
640	42 HE_Scan1	plVX-pLKO.1	23540	13640.4	-5573.11	45.8774	9.17174	7.375	114.694	-19.59
641	42 HE_Scan1	plVX-pLKO.1	23540	13997.7	-5572.32	24.1854	9.25	9.72165	55.8508	5.09891
642	42 HE_Scan1	plVX-pLKO.1	23540	13305.6	-5573.89	42.6361	10.6745	13.4503	63.5801	26.0038
643	42 HE_Scan1	plVX-pLKO.1	23540	13826.8	-5574.25	24.4347	11.6194	11.8776	105.468	2.22185
644	42 HE_Scan1	plVX-pLKO.1	23540	13287.2	-5575.34	54.1054	6.94974	6.4424	94.2481	-7.30012
645	42 HE_Scan1	plVX-pLKO.1	23540	13483	-5573.56	33.4107	7.81818	7.67164	38.3974	-1.87435
646	42 HE_Scan1	plVX-pLKO.1	23540	13564.3	-5574.68	30.9174	8.44872	7.65323	58.3441	-9.41554
647	42 HE_Scan1	plVX-pLKO.1	23540	13659.3	-5573.07	18.2014	14.3519	7.34247	67.3201	-48.8396
648	42 HE_Scan1	plVX-pLKO.1	23540	13329.5	-5574.74	49.6174	8.0184	8.79899	81.2828	9.73498
649	42 HE_Scan1	plVX-pLKO.1	23540	13337.9	-5573.34	22.9387	10.1722	11.7065	37.6494	15.0836
650	42 HE_Scan1	plVX-pLKO.1	23540	13415.6	-5574.42	20.6947	9.06637	10.4578	56.3494	15.3475
651	42 HE_Scan1	plVX-pLKO.1	23540	13594.4	-5575.4	37.1507	7.21739	10.5772	114.694	46.5513
652	42 HE_Scan1	plVX-pLKO.1	23540	13695.7	-5576.97	16.2067	7.79468	13.3231	131.15	70.9253
653	42 HE_Scan1	plVX-pLKO.1	23540	13845.2	-5575	9.97335	10.5692	10.45	48.6201	-1.12809
654	42 HE_Scan1	plVX-pLKO.1	23540	13252.5	-5573.86	22.9387	8.89809	20.1739	39.1454	126.722
655	42 HE_Scan1	plVX-pLKO.1	23540	13467.9	-5576.29	21.692	8.89914	7.35632	86.5188	-17.3367
656	42 HE_Scan1	plVX-pLKO.1	23540	13524.1	-5575.51	28.424	8.97884	14.886	94.2481	65.7895
657	42 HE_Scan1	plVX-pLKO.1	23540	13677	-5573.32	16.9547	7.30693	7	50.3654	-4.20054
658	42 HE_Scan1	plVX-pLKO.1	23540	13705.4	-5574.36	15.708	14.0099	10.5873	75.2988	-24.43
659	42 HE_Scan1	plVX-pLKO.1	23540	13854.5	-5575.9	6.48268	10.7341	9.07692	86.2695	-15.4385
660	42 HE_Scan1	plVX-pLKO.1	23540	14137.1	-5574.98	27.676	14.1616	9.86486	57.0974	-30.3406
661	42 HE_Scan1	plVX-pLKO.1	23540	13232	-5576.39	38.3974	6.94802	9.61688	100.731	38.4119
662	42 HE_Scan1	plVX-pLKO.1	23540	13580.2	-5575.59	70.0628	10.9296	6.61922	70.8108	-39.4376
663	42 HE_Scan1	plVX-pLKO.1	23540	13990.7	-5575.34	29.92	6.37727	14.3	54.8534	124.234
664	42 HE_Scan1	plVX-pLKO.1	23540	14007	-5575	8.97601	14.6886	7.16667	41.6387	-51.2094
665	42 HE_Scan1	plVX-pLKO.1	23540	14120.3	-5575.71	31.1667	11	6.472	47.3734	-41.1636
666	42 HE_Scan1	plVX-pLKO.1	23540	13312.6	-5576.13	22.44	6.82609	13.5222	51.6121	98.0962
667	42 HE_Scan1	plVX-pLKO.1	23540	13817.5	-5579.36	76.0468	10.5422	6.75738	103.473	-35.9015
668	42 HE_Scan1	plVX-pLKO.1	23540	13980.5	-5583.23	24.4347	6.24838	9.77551	346.325	56.4487
669	42 HE_Scan1	plVX-pLKO.1	23540	13270.2	-5576.2	47.3734	7.05329	7.38421	79.5375	4.6917
670	42 HE_Scan1	plVX-pLKO.1	23540	13360.6	-5575.81	22.9387	7.02674	10.163	46.6254	44.6339
671	42 HE_Scan1	plVX-pLKO.1	23540	13765.4	-5576.55	15.4587	7.26693	15.4194	125.166	112.185
672	42 HE_Scan1	plVX-pLKO.1	23540	13807.3	-5579.69	13.2147	8.56966	7.56604	161.07	-11.7113
673	42 HE_Scan1	plVX-pLKO.1	23540	14146.9	-5575	21.1934	6.95035	7.11765	35.1561	2.40696
674	42 HE_Scan1	plVX-pLKO.1	23540	13244.4	-5578.09	15.9574	7.64655	15.1719	86.7681	98.4146
675	42 HE_Scan1	plVX-pLKO.1	23540	13352.3	-5577.62	20.196	6.13861	8.01235	75.5481	30.5237
676	42 HE_Scan1	plVX-pLKO.1	23540	13632.2	-5576.93	45.6281	13.5533	9.87432	49.1187	-27.1446
677	42 HE_Scan1	plVX-pLKO.1	23540	13652.4	-5578.69	41.8881	10.0223	12.5238	100.481	24.959
678	42 HE_Scan1	plVX-pLKO.1	23540	13875.3	-5577.38	52.1107	13.137	7.12919	85.5215	-45.7321
679	42 HE_Scan1	plVX-pLKO.1	23540	14023.1	-5576.84	29.6707	7.77005	6.94118	93.2508	-10.6676
680	42 HE_Scan1	plVX-pLKO.1	23540	13547.9	-5577.63	40.8907	7.75786	5.35976	79.2881	-30.9119
681	42 HE_Scan1	plVX-pLKO.1	23540	13607.6	-5576.23	30.9174	13.4913	7.28226	43.1347	-46.0227
682	42 HE_Scan1	plVX-pLKO.1	23540	14013	-5576.8	14.4614	19.0677	21.3276	33.1614	11.8521
683	42 HE_Scan1	plVX-pLKO.1	23540	13377.9	-5577.55	52.8587	7.38889	7.54245	67.3201	2.07831
684	42 HE_Scan1	plVX-pLKO.1	23540	13447.9	-5578.55	10.9707	9.36013	6.13636	77.5428	-34.4415
685	42 HE_Scan1	plVX-pLKO.1	23540	13457.8	-5579.87	36.4027	12.3542	8.18493	119.68	-33.7476
686	42 HE_Scan1	plVX-pLKO.1	23540	13501	-5578.11	57.3468	8.03203	10.1261	70.0628	26.0714
687	42 HE_Scan1	plVX-pLKO.1	23540	13601.2	-5579.97	40.1427	8.23246	7.31056	56.8481	-11.1983
688	42 HE_Scan1	plVX-pLKO.1	23540	14064.6	-5578.81	27.676	8.22691	6.98198	94.4975	-15.1324
689	42 HE_Scan1	plVX-pLKO.1	23540	14092.6	-5581.64	15.2094	10.4384	17.6066	133.643	68.6705
690	42 HE_Scan1	plVX-pLKO.1	23540	14113.3	-5579.06	47.1241	8.92718	9.27513	102.725	3.89762
691	42 HE_Scan1	plVX-pLKO.1	23540	14173.4	-5579.44	10.9707	7.82421	15.8409	86.5188	102.46
692	42 HE_Scan1	plVX-pLKO.1	23540	13319.8	-5576.17	17.952	13.3254	10.2222	31.416	-23.2877
693	42 HE_Scan1	plVX-pLKO.1	23540	13615.6	-5577.93	44.8801	9.14407	7.65	58.8428	-16.3392
694	42 HE_Scan1	plVX-pLKO.1	23540	13798.1	-5576.9	8.22801	12.1389	15.4848	35.9041	27.564
695	42 HE_Scan1	plVX-pLKO.1	23540	13477.6	-5580.29	25.9307	10.973	5.68269	110.704	-48.2119
696	42 HE_Scan1	plVX-pLKO.1	23540	14042	-5579.28	31.416	8.62115	9.01587	56.5988	4.5786
697	42 HE_Scan1	plVX-pLKO.1	23540	14079.9	-5581.54	31.416	9.12343	7.46825	139.378	-18.1421
698	42 HE_Scan1	plVX-pLKO.1	23540	13538.4	-5578.01	6.48268	9.55224	6.5	33.4107	-31.9531
699	42 HE_Scan1	plVX-pLKO.1	23540	13775.1	-5584.16	15.4587	6.41304	15.5323	137.632	142.198
700	42 HE_Scan1	plVX-pLKO.1	23540	13926.8	-5579.94	10.2227	11.0343	12.0976	80.0361	9.63628
701	42 HE_Scan1	plVX-pLKO.1	23540	14182.7	-5578.6	24.1854	12.7414	10.3299	57.8454	-18.9264
702	42 HE_Scan1	plVX-pLKO.1	23540	13223.8	-5581.92	29.172	11.0056	8.53846	89.7601	-22.4168
703	42 HE_Scan1	plVX-pLKO.1	23540	13400.3	-5578.4	21.692	11.8239	13.9425	43.8827	17.9186
704	42 HE_Scan1	plVX-pLKO.1	23540	13488.4	-5579.31	26.928	7.37824	6.53704	48.1214	-11.4011
705	42 HE_Scan1	plVX-pLKO.1	23540	13666.2	-5579.61	20.944	15.0248	7.30952	80.2855	-51.3504
706	42 HE_Scan1	plVX-pLKO.1	23540	13745.3	-5578.79	20.4454	9.14674	13.3293	45.8774	45.727
707	42 HE_Scan1	plVX-pLKO.1	23540	13388.2	-5582.12	11.7187	6.73469	11	61.0868	63.3333
708	42 HE_Scan1	plVX-pLKO.1	23540	13676.5	-5579.93	6.48268	8.3875	8.5	59.8401	1.34128
709	42 HE_Scan1	plVX-pLKO.1	23540	13712.3	-5580.98	31.1667	8.66221	17.504	74.5508	102.073
710	42 HE_Scan1	plVX-pLKO.1	23540	13753.7	-5579.77	12.716	12.4874	8.7451	49.6174	-29.9688
711	42 HE_Scan1	plVX-pLKO.1	23540	13907.6	-5580.36	20.4454	12.1592	19.1829	83.0281	57.7652
712	42 HE_Scan1	plVX-pLKO.1	23540	13406.8	-5580.88	30.9174	15.9948	12.4839	47.8721	-21.9504
713	42 HE_Scan1	plVX-pLKO.1	23540	13624.1	-5577.95	5.98401	10.0349	12.9167	21.4427	28.7177
714	42 HE_Scan1	plVX-pLKO.1	23540	13730.9	-5580.16	14.7107	8.41667	12.3559	56.8481	46.8032
715	42 HE_Scan1	plVX-pLKO.1	23540	13785	-5580.64	35.9041	6.87739	12.5417	65.0761	82.3607
716	42 HE_Scan1	plVX-pLKO.1	23540	13838.8	-5579.63	13.464	15.9738	8.22222	47.6227	-48.5269
717	42 HE_Scan1	plVX-pLKO.1	23540	14055.2	-5583.53	28.9227	7.53378	8.37069	110.704	11.1087
718	42 HE_Scan1	plVX-pLKO.1	23540	14102.2	-5581.07	36.6521	15.5804	6.70068	83.7761	-56.9928
719	42 HE_Scan1	plVX-pLKO.1	23540	14155	-5578.46	29.92	12.58	13.8417	37.4001	10.0291
720	42 HE_Scan1	plVX-pLKO.1	23540	13213	-5582.16	12.716	7.44	8.15686	43.6334	9.63525
721	42 HE_Scan1	plVX-pLKO.1	23540	13533.9	-5581.25	22.6894	18.1768	6.73626	45.1294	-62.9403
722	42 HE_Scan1	plVX-pLKO.1	23540	13558.1	-5582.52	5.48534	7.31387	12.0909	68.3174	65.3148
723	42 HE_Scan1	plVX-pLKO.1	23540	13968.2	-5580.94	30.1694	4.67196	16.0744	47.1241	244.061
724	42 HE_Scan1	plVX-pLKO.1	23540	13250.6	-5582.1	17.4534	8.23034	7.62857	44.3814	-7.31156
725	42 HE_Scan1	plVX-pLKO.1	23540	13324.6	-5580.25	9.72401	9.98851	9.61538	21.692	-3.73551
726	42 HE_Scan1	plVX-pLKO.1	23540	13683.9	-5581.83	21.692	8.67188	16.6322	63.8294	91.7946
727	42 HE_Scan1	plVX-pLKO.1	23540	13275.8	-5584.12	53.1081	10.8953	6.14085	111.951	-43.6378
728	42 HE_Scan1	plVX-pLKO.1	23540	13792	-5581.67	16.7054	14.6235	8.1791	40.3921	-44.0686
729	42 HE_Scan1	plVX-pLKO.1	23540	13826.6	-5581.68	13.7134	10.5364	10.0727	54.8534	-4.40035
730	42 HE_Scan1	plVX-pLKO.1	23540	13303.2	-5582.79	18.2014	8.5991	18.8904	55.3521	119.679
731	42 HE_Scan1	plVX-pLKO.1	23540	13514.5	-5582.38	20.196	11.7095	15.716	36.9014	34.2167
732	42 HE_Scan1	plVX-pLKO.1	23540	13587.8	-5583.11	15.708	10.7124	8.12698	58.0948	-24.1351
733	42 HE_Scan1	plVX-pLKO.1	23540	13932.7	-5585.61	16.9547	13.3193	4.44118	82.7788	-66.656
734	42 HE_Scan1	plVX-pLKO.1	23540	13946	-5582.55	8.22801	5.11336	8.36364	61.5854	63.5644
735	42 HE_Scan1	plVX-pLKO.1	23540	14141.4	-5583.07	25.6814	10.3137	8.13592	50.8641	-21.1156
736	42 HE_Scan1	plVX-pLKO.1	23540	13258.5	-5584.39	25.432	8.67332	9.90196	99.9828	14.1658
737	42 HE_Scan1	plVX-pLKO.1	23540	13689.2	-5585.73	14.7107	6.89024	4.88136	61.3361	-29.1555
738	42 HE_Scan1	plVX-pLKO.1	23540	14033.1	-5582.43	26.18	8.42745	8.38095	63.5801	-0.551752
739	42 HE_Scan1	plVX-pLKO.1	23540	13318.8	-5582.63	13.464	10.2167	20.8704	44.8801	104.278
740	42 HE_Scan1	plVX-pLKO.1	23540	13522.6	-5584.14	17.7027	8.40643	13.493	85.2721	60.5075
741	42 HE_Scan1	plVX-pLKO.1	23540	13576.7	-5583.03	16.2067	8	12.5538	48.1214	56.9231
742	42 HE_Scan1	plVX-pLKO.1	23540	13958.8	-5583.15	17.7027	13.931	7.95775	50.6147	-42.8776
743	42 HE_Scan1	plVX-pLKO.1	23540	14005.3	-5582.56	13.9627	16.986	12.5714	35.6547	-25.9895
744	42 HE_Scan1	plVX-pLKO.1	23540	14011.4	-5582.14	27.4267	11.0619	10.2909	28.1747	-6.97018
745	42 HE_Scan1	plVX-pLKO.1	23540	13237.8	-5586.96	33.4107	8.21134	15.4403	145.112	88.0363
746	42 HE_Scan1	plVX-pLKO.1	23540	13360.5	-5582.97	11.4694	11.8325	9.58696	52.1107	-18.978
747	42 HE_Scan1	plVX-pLKO.1	23540	13382.7	-5584.28	14.7107	7.87059	11.1017	42.3867	41.0529
748	42 HE_Scan1	plVX-pLKO.1	23540	13543.1	-5583.35	35.6547	10.2899	9.34266	42.1374	-9.20592
749	42 HE_Scan1	plVX-pLKO.1	23540	13885.2	-5583.48	42.3867	9.83891	6.77647	82.0308	-31.1258
750	42 HE_Scan1	plVX-pLKO.1	23540	14131.3	-5585.19	16.456	7.29659	9.57576	94.9961	31.2361
751	42 HE_Scan1	plVX-pLKO.1	23540	14156.3	-5584.1	17.204	10.5719	8.3913	71.0601	-20.6266
752	42 HE_Scan1	plVX-pLKO.1	23540	13420.5	-5584.51	29.4214	7.95906	7.08475	42.6361	-10.9852
753	42 HE_Scan1	plVX-pLKO.1	23540	13435.9	-5584.47	13.2147	8.04396	15.566	68.0681	93.5122
754	42 HE_Scan1	plVX-pLKO.1	23540	13507.5	-5586.21	15.708	7.71386	13.0952	82.7788	69.7626
755	42 HE_Scan1	plVX-pLKO.1	23540	13606.3	-5586.26	15.9574	8.88713	15.5156	110.455	74.5853
756	42 HE_Scan1	plVX-pLKO.1	23540	13622.5	-5585.18	11.968	6.56027	10.1875	111.702	55.2909
757	42 HE_Scan1	plVX-pLKO.1	23540	13761.8	-5583.88	46.6254	10.6844	6.43316	60.8374	-39.7894
758	42 HE_Scan1	plVX-pLKO.1	23540	13895.5	-5585.49	20.4454	10.6071	12.1829	90.7575	14.8559
759	42 HE_Scan1	plVX-pLKO.1	23540	13345	-5584.89	22.9387	10.4608	11.0652	50.8641	5.77809
760	42 HE_Scan1	plVX-pLKO.1	23540	13567.2	-5585.45	33.6601	10.9169	10.3481	78.0415	-5.21012
761	42 HE_Scan1	plVX-pLKO.1	23540	13637	-5587	21.692	6.79279	10.9195	138.38	60.7519
762	42 HE_Scan1	plVX-pLKO.1	23540	13856.4	-5585.25	11.22	15.0222	7.55556	44.8801	-49.7041
763	42 HE_Scan1	plVX-pLKO.1	23540	14086.6	-5584.8	17.952	8.62832	9.98611	28.1747	15.7365
764	42 HE_Scan1	plVX-pLKO.1	23540	14166.9	-5586.88	13.7134	7.68193	7.52727	103.473	-2.01323
765	42 HE_Scan1	plVX-pLKO.1	23540	13328.7	-5584.13	31.6654	7.86986	7.33071	36.4027	-6.85087
766	42 HE_Scan1	plVX-pLKO.1	23540	13648.1	-5588.15	44.1321	9.80053	6.98305	93.7495	-28.7482
767	42 HE_Scan1	plVX-pLKO.1	23540	13726.7	-5588.03	15.2094	7.76955	8.44262	60.5881	8.663
768	42 HE_Scan1	plVX-pLKO.1	23540	14021.6	-5584.61	41.6387	11.5204	6.78443	48.8694	-41.1095
769	42 HE_Scan1	plVX-pLKO.1	23540	13940.2	-5587.06	34.9067	8.29365	9.18571	62.8321	10.756
770	42 HE_Scan1	plVX-pLKO.1	23540	13667.1	-5589.84	16.9547	8.94111	9.52941	207.446	6.57979
771	42 HE_Scan1	plVX-pLKO.1	23540	13731.9	-5586.47	13.7134	9.05495	7.34545	45.3787	-18.8791
772	42 HE_Scan1	plVX-pLKO.1	23540	13834.4	-5589.12	56.3494	9.67217	9.64159	196.226	-0.316164
773	42 HE_Scan1	plVX-pLKO.1	23540	13964.3	-5586.17	15.9574	12.8095	7.51562	36.6521	-41.3278
774	42 HE_Scan1	plVX-pLKO.1	23540	13489.3	-5586.78	12.716	7.26457	6.62745	55.6014	-8.77027
775	42 HE_Scan1	plVX-pLKO.1	23540	13701.5	-5586.81	26.928	12.1458	7.81481	59.8401	-35.6585
776	42 HE_Scan1	plVX-pLKO.1	23540	13912.7	-5586.32	15.2094	9.43169	13.082	45.6281	38.7022
777	42 HE_Scan1	plVX-pLKO.1	23540	14046	-5585.86	15.4587	6.84076	10.4355	39.1454	52.5485
778	42 HE_Scan1	plVX-pLKO.1	23540	14065.5	-5589.66	7.23068	8.15646	10.2759	109.956	25.9843
779	42 HE_Scan1	plVX-pLKO.1	23540	14185.7	-5587.84	15.2094	13.9444	10.9016	62.8321	-21.8209
780	42 HE_Scan1	plVX-pLKO.1	23540	13310.5	-5586.71	23.4374	5.9171	7.26596	48.1214	22.796
781	42 HE_Scan1	plVX-pLKO.1	23540	13409.2	-5589.64	22.1907	8.49902	12.9663	126.911	52.5622
782	42 HE_Scan1	plVX-pLKO.1	23540	13534.1	-5587.58	18.2014	13.7511	12.8904	59.0921	-6.25875
783	42 HE_Scan1	plVX-pLKO.1	23540	13452.6	-5588.28	39.1454	8.53681	5.96178	81.2828	-30.1638
784	42 HE_Scan1	plVX-pLKO.1	23540	13592.3	-5590.5	27.9254	7.57404	13.3929	122.922	76.8259
785	42 HE_Scan1	plVX-pLKO.1	23540	13467.9	-5588.07	18.4507	8.48259	9.04054	50.1161	6.57763
786	42 HE_Scan1	plVX-pLKO.1	23540	13752.7	-5589.22	17.952	8.7301	10.75	128.407	23.1372
787	42 HE_Scan1	plVX-pLKO.1	23540	14000.8	-5588.36	21.4427	11.0536	13.7907	55.8508	24.7624
788	42 HE_Scan1	plVX-pLKO.1	23540	14016.5	-5589.56	18.4507	14.5501	6.44595	92.0041	-55.6984
789	42 HE_Scan1	plVX-pLKO.1	23540	14028.9	-5587.9	12.9654	9.61809	6.44231	49.6174	-33.0188
790	42 HE_Scan1	plVX-pLKO.1	23540	14177.7	-5591.06	31.6654	7.95918	9.70079	109.956	21.8817
791	42 HE_Scan1	plVX-pLKO.1	23540	13580.7	-5591.17	33.9094	8.11783	14.8971	78.2908	83.5103
792	42 HE_Scan1	plVX-pLKO.1	23540	13696.6	-5593.42	42.6361	7.60748	15.2982	106.715	101.095
793	42 HE_Scan1	plVX-pLKO.1	23540	13794.8	-5588.59	11.968	15.4479	10.5208	71.8081	-31.8948
794	42 HE_Scan1	plVX-pLKO.1	23540	13813.4	-5588	13.464	12.2222	8.18519	35.9041	-33.0303
795	42 HE_Scan1	plVX-pLKO.1	23540	13377	-5590.61	11.968	13.5048	6.54167	78.5401	-51.5603
796	42 HE_Scan1	plVX-pLKO.1	23540	13864.5	-5591.26	7.23068	10.4325	12.3793	171.791	18.6609
797	42 HE_Scan1	plVX-pLKO.1	23540	13992.8	-5591.7	40.8907	8.94798	9.92683	86.2695	10.9394
798	42 HE_Scan1	plVX-pLKO.1	23540	14114.1	-5591.03	61.3361	7.96887	7.54878	128.158	-5.27165
799	42 HE_Scan1	plVX-pLKO.1	23540	13324.9	-5592.16	9.97335	8.0973	9.35	138.38	15.4706
800	42 HE_Scan1	plVX-pLKO.1	23540	13556.5	-5590.87	16.7054	7.57191	10.2239	74.5508	35.0239
801	42 HE_Scan1	plVX-pLKO.1	23540	13571.7	-5590.72	13.9627	9.15789	6.73214	47.3734	-26.4881
802	42 HE_Scan1	plVX-pLKO.1	23540	13220.1	-5594.27	31.1667	7.28571	15.032	139.627	106.322
803	42 HE_Scan1	plVX-pLKO.1	23540	13268.1	-5590.78	32.912	5.51587	8.54545	62.8321	54.9248
804	42 HE_Scan1	plVX-pLKO.1	23540	13288.1	-5591.04	24.1854	6.73123	9.09278	63.0814	35.0836
805	42 HE_Scan1	plVX-pLKO.1	23540	13428.5	-5589.78	25.6814	8.63004	6.99029	68.0681	-19.0004
806	42 HE_Scan1	plVX-pLKO.1	23540	13495.9	-5593.18	27.1774	8.03073	13.5688	89.2615	68.9611
807	42 HE_Scan1	plVX-pLKO.1	23540	13612.4	-5594.07	22.9387	9.7332	6.20652	126.163	-36.2335
808	42 HE_Scan1	plVX-pLKO.1	23540	14102.8	-5589.78	22.1907	10.3656	9.1236	46.3761	-11.9819
809	42 HE_Scan1	plVX-pLKO.1	23540	13442.5	-5592.96	41.8881	7.96462	7.27976	105.717	-8.59878
810	42 HE_Scan1	plVX-pLKO.1	23540	14137.2	-5592.17	68.8161	8.10465	5.69203	150.099	-29.7684
811	42 HE_Scan1	plVX-pLKO.1	23540	13387.3	-5591.46	23.936	9.92832	4.55208	69.5641	-54.1505
812	42 HE_Scan1	plVX-pLKO.1	23540	13400.4	-5592.69	30.4187	8.04516	9.86066	38.6467	22.5663
813	42 HE_Scan1	plVX-pLKO.1	23540	13529.7	-5592.74	33.1614	12.7	12.5489	72.3068	-1.18998
814	42 HE_Scan1	plVX-pLKO.1	23540	13884.2	-5591.05	20.4454	13.9143	15.0976	52.3601	8.50403
815	42 HE_Scan1	plVX-pLKO.1	23540	13967.1	-5591.73	21.692	12.9813	11.1149	66.8214	-14.3776
816	42 HE_Scan1	plVX-pLKO.1	23540	13250.7	-5593.87	15.4587	8.8061	7.90323	114.444	-10.2528
817	42 HE_Scan1	plVX-pLKO.1	23540	13305.1	-5592.49	14.212	9.75862	10.1228	43.3841	3.73194
818	42 HE_Scan1	plVX-pLKO.1	23540	13314.3	-5592.17	10.7213	5.56522	5.7907	34.4081	4.0516
819	42 HE_Scan1	plVX-pLKO.1	23540	13917.4	-5595.25	12.2174	7.13019	9.5102	264.294	33.3794
820	42 HE_Scan1	plVX-pLKO.1	23540	14002.4	-5595.65	47.6227	9.47619	8.42408	89.0121	-11.1026
821	42 HE_Scan1	plVX-pLKO.1	23540	14088.6	-5591.31	27.4267	8.46154	13.1	35.6547	54.8182
822	42 HE_Scan1	plVX-pLKO.1	23540	13809.5	-5593.14	58.3441	10.2954	8.00855	59.0921	-22.2121
823	42 HE_Scan1	plVX-pLKO.1	23540	14045.9	-5592.66	49.6174	8.02212	8.59799	56.3494	7.17847
824	42 HE_Scan1	plVX-pLKO.1	23540	13297.6	-5594.01	12.9654	5.6087	8.96154	68.8161	59.7794
825	42 HE_Scan1	plVX-pLKO.1	23540	13365.1	-5593.19	18.9494	13.3529	10.9079	55.1027	-18.3109
826	42 HE_Scan1	plVX-pLKO.1	23540	13709.4	-5593.28	19.1987	6.49765	7.12987	106.216	9.72994
827	42 HE_Scan1	plVX-pLKO.1	23540	14035.2	-5596.07	31.6654	6.78783	5.32283	143.367	-21.5826
828	42 HE_Scan1	plVX-pLKO.1	23540	14151.2	-5594.93	20.196	7.53191	9.54321	93.7495	26.7036
829	42 HE_Scan1	plVX-pLKO.1	23540	13482.5	-5595.02	37.8987	12.2798	15.9737	48.1214	30.0811
830	42 HE_Scan1	plVX-pLKO.1	23540	13522.1	-5594.39	22.1907	10.6384	12.9663	44.1321	21.8818
831	42 HE_Scan1	plVX-pLKO.1	23540	13822.9	-5594.97	50.1161	10.673	6.05473	52.6094	-43.2705
832	42 HE_Scan1	plVX-pLKO.1	23540	13417.5	-5595.08	10.9707	10.2311	12.4773	56.1001	21.9542
833	42 HE_Scan1	plVX-pLKO.1	23540	13539.9	-5595.24	43.8827	13.1818	7.64205	54.8534	-42.0259
834	42 HE_Scan1	plVX-pLKO.1	23540	13851.8	-5595.66	10.472	13.6842	10.4048	52.1107	-23.9652
835	42 HE_Scan1	plVX-pLKO.1	23540	13896.1	-5595.55	23.188	10.8163	10.6882	73.3041	-1.18482
836	42 HE_Scan1	plVX-pLKO.1	23540	14188.4	-5596.45	15.708	14.0615	10.7778	64.8268	-23.3528
837	42 HE_Scan1	plVX-pLKO.1	23540	13261.7	-5600.15	11.968	6.4	8.125	147.107	26.9531
838	42 HE_Scan1	plVX-pLKO.1	23540	13488.1	-5594.82	19.6974	8.07639	15.1139	35.9041	87.1372
839	42 HE_Scan1	plVX-pLKO.1	23540	13505.6	-5594.75	15.2094	9.02913	9.5082	51.3627	5.30583
840	42 HE_Scan1	plVX-pLKO.1	23540	13622.3	-5595.07	28.424	8.24581	13.7719	44.6307	67.0173
841	42 HE_Scan1	plVX-pLKO.1	23540	13684.9	-5595.36	5.98401	7.94839	9.95833	38.6467	25.2875
842	42 HE_Scan1	plVX-pLKO.1	23540	13938.1	-5595.97	26.6787	5.3481	13.1682	118.184	146.222
843	42 HE_Scan1	plVX-pLKO.1	23540	13230.1	-5597.13	25.9307	8.59945	9.25962	90.2588	7.67686
844	42 HE_Scan1	plVX-pLKO.1	23540	13278.9	-5596.1	28.424	6.68687	5.57018	98.7361	-16.6998
845	42 HE_Scan1	plVX-pLKO.1	23540	13340.9	-5597.33	15.708	12.2611	8.07937	50.6147	-34.1056
846	42 HE_Scan1	plVX-pLKO.1	23540	13462.9	-5594.93	18.2014	11.3175	16.2466	31.416	43.5532
847	42 HE_Scan1	plVX-pLKO.1	23540	13477.9	-5598.04	34.9067	9.03213	9.45714	62.0841	4.70558
848	42 HE_Scan1	plVX-pLKO.1	23540	13803.3	-5595.53	33.9094	9.82353	8.78676	38.1481	-10.5539
849	42 HE_Scan1	plVX-pLKO.1	23540	13838.2	-5597.65	20.196	12.029	14.6914	68.8161	22.133
850	42 HE_Scan1	plVX-pLKO.1	23540	13239.9	-5596.12	22.44	14.6605	8.11111	53.6067	-44.6736
851	42 HE_Scan1	plVX-pLKO.1	23540	13424.2	-5596.49	10.2227	13.2486	7.56098	43.1347	-42.9298
852	42 HE_Scan1	plVX-pLKO.1	23540	13655.1	-5596.79	41.3894	9.80592	9.45181	75.7974	-3.61122
853	42 HE_Scan1	plVX-pLKO.1	23540	13724.4	-5598.15	62.0841	8.60472	8.70683	84.5241	1.18665
854	42 HE_Scan1	plVX-pLKO.1	23540	13748	-5597.37	29.92	10.4918	11.0417	60.8374	5.24089
855	42 HE_Scan1	plVX-pLKO.1	23540	13781.6	-5596.56	18.7	14.0312	12.9867	88.0148	-7.44411
856	42 HE_Scan1	plVX-pLKO.1	23540	14052.1	-5596.49	35.6547	9.01961	8.68531	50.8641	-3.70629
857	42 HE_Scan1	plVX-pLKO.1	23540	14104.5	-5597.78	48.8694	10.5283	6.67347	79.2881	-36.614
858	42 HE_Scan1	plVX-pLKO.1	23540	13349.3	-5596.46	13.9627	12.7581	12.9107	46.3761	1.1965
859	42 HE_Scan1	plVX-pLKO.1	23540	13453.6	-5596.66	19.9467	6.12741	13.2125	64.5774	115.629
860	42 HE_Scan1	plVX-pLKO.1	23540	13472.5	-5597.92	29.92	13.5584	9	38.3974	-33.6207
861	42 HE_Scan1	plVX-pLKO.1	23540	13552.2	-5597.23	15.708	7.62903	13.8413	61.8348	81.4289
862	42 HE_Scan1	plVX-pLKO.1	23540	13737.4	-5596.75	23.4374	6.60643	11.0957	62.0841	67.9538
863	42 HE_Scan1	plVX-pLKO.1	23540	13793.8	-5598.23	37.6494	9.93349	13.0066	108.709	30.9371
864	42 HE_Scan1	plVX-pLKO.1	23540	14071.2	-5596.29	14.212	10.0682	7.94737	32.912	-21.0645
865	42 HE_Scan1	plVX-pLKO.1	23540	13433.6	-5596.54	7.48001	9.04867	9.8	56.3494	8.30318
866	42 HE_Scan1	plVX-pLKO.1	23540	13600.9	-5600.49	29.92	9.05109	6.09167	170.794	-32.6969
867	42 HE_Scan1	plVX-pLKO.1	23540	13717.9	-5597.35	6.73201	7.29371	6.59259	35.6547	-9.61258
868	42 HE_Scan1	plVX-pLKO.1	23540	13573.6	-5596.03	5.23601	12.7724	27.8095	30.668	117.732
869	42 HE_Scan1	plVX-pLKO.1	23540	13755.3	-5596.31	18.2014	6.45872	8.24658	27.1774	27.6814
870	42 HE_Scan1	plVX-pLKO.1	23540	14164.4	-5597.89	13.7134	14.8826	11.0727	53.1081	-25.5997
871	42 HE_Scan1	plVX-pLKO.1	23540	13359.6	-5600.69	10.2227	6.34555	14.3415	95.2455	126.008
872	42 HE_Scan1	plVX-pLKO.1	23540	13372	-5599.79	22.9387	9.28369	8.47826	70.3121	-8.67572
873	42 HE_Scan1	plVX-pLKO.1	23540	13769.2	-5601.35	79.7868	5.03918	8.6	120.927	70.6628
874	42 HE_Scan1	plVX-pLKO.1	23540	13902.9	-5598.91	13.464	8.62051	7.31481	48.6201	-15.1464
875	42 HE_Scan1	plVX-pLKO.1	23540	13308.1	-5600.25	36.4027	10.0551	5.32877	99.4841	-47.0045
876	42 HE_Scan1	plVX-pLKO.1	23540	13512.4	-5600.01	15.4587	7.97305	9.01613	92.5028	13.0826
877	42 HE_Scan1	plVX-pLKO.1	23540	13691.4	-5603.3	81.5321	9.04342	7.74924	189.494	-14.3108
878	42 HE_Scan1	plVX-pLKO.1	23540	13883.4	-5598.52	28.1747	9.36726	8.9823	56.3494	-4.10959
879	42 HE_Scan1	plVX-pLKO.1	23540	13989.5	-5598.51	17.4534	10.72	9.57143	37.4001	-10.7143
880	42 HE_Scan1	plVX-pLKO.1	23540	14141	-5598.3	17.7027	9.82323	17.9155	49.3681	82.3788
881	42 HE_Scan1	plVX-pLKO.1	23540	13213.5	-5600.89	30.9174	11.91	8.52419	52.6094	-28.428
882	42 HE_Scan1	plVX-pLKO.1	23540	13388.7	-5597.65	26.928	9.15676	10.0648	46.1267	9.91681
883	42 HE_Scan1	plVX-pLKO.1	23540	13731	-5601.09	21.4427	7.92784	8.72093	48.3707	10.0039
884	42 HE_Scan1	plVX-pLKO.1	23540	13813.8	-5604.1	10.2227	7.50664	10.7805	150.099	43.6126
885	42 HE_Scan1	plVX-pLKO.1	23540	13866.5	-5602.25	28.424	8.26143	11.0789	136.386	34.1045
886	42 HE_Scan1	plVX-pLKO.1	23540	13977.6	-5599.94	20.944	7.67192	6.10714	79.0388	-20.3962
887	42 HE_Scan1	plVX-pLKO.1	23540	14085.6	-5600.29	40.1427	9.14754	9.82609	76.0468	7.4178
888	42 HE_Scan1	plVX-pLKO.1	23540	13269.9	-5599.55	16.2067	6.77436	9.2	48.6201	35.8062
889	42 HE_Scan1	plVX-pLKO.1	23540	13287	-5601.07	38.3974	8.49013	7.00649	75.7974	-17.4749
890	42 HE_Scan1	plVX-pLKO.1	23540	13326.8	-5600.01	18.2014	8.66667	10.7808	74.8001	24.3941
891	42 HE_Scan1	plVX-pLKO.1	23540	13965.3	-5602.24	109.208	7.22371	8.82648	130.402	22.1877
892	42 HE_Scan1	plVX-pLKO.1	23540	14125.4	-5601.05	37.8987	12.6418	14.1908	83.5268	12.253
893	42 HE_Scan1	plVX-pLKO.1	23540	13467.3	-5600.61	33.9094	11.1421	8.64706	47.3734	-22.393
894	42 HE_Scan1	plVX-pLKO.1	23540	13582.9	-5600.72	32.912	7.71642	8.09091	83.5268	4.85317
895	42 HE_Scan1	plVX-pLKO.1	23540	13876.9	-5604.35	24.9334	8.94667	7.54	112.2	-15.7228
896	42 HE_Scan1	plVX-pLKO.1	23540	14011.3	-5601.22	11.7187	12.7143	8.6383	90.7575	-32.0583
897	42 HE_Scan1	plVX-pLKO.1	23540	14042.1	-5602.92	26.928	15.0356	7.37037	63.0814	-50.9804
898	42 HE_Scan1	plVX-pLKO.1	23540	14159.7	-5603.79	22.9387	8.2006	16.1522	83.2775	96.9633
899	42 HE_Scan1	plVX-pLKO.1	23540	14173.6	-5604.56	34.1587	6.55632	14.219	216.92	116.874
900	42 HE_Scan1	plVX-pLKO.1	23540	13383.4	-5601.98	36.6521	9.60352	7.12925	56.5988	-25.7642
901	42 HE_Scan1	plVX-pLKO.1	23540	13411.9	-5603.04	50.6147	11.2706	8.15764	115.192	-27.62
902	42 HE_Scan1	plVX-pLKO.1	23540	13531.5	-5602.74	5.23601	11.2203	8.47619	73.5534	-24.4569
903	42 HE_Scan1	plVX-pLKO.1	23540	13668.8	-5601.5	62.5828	7.87151	6.78088	89.2615	-13.8554
904	42 HE_Scan1	plVX-pLKO.1	23540	14113.7	-5602.51	67.8188	8.14966	12.0956	109.956	48.4183
905	42 HE_Scan1	plVX-pLKO.1	23540	13245.1	-5603.09	36.4027	8.05322	7.5274	89.0121	-6.52936
906	42 HE_Scan1	plVX-pLKO.1	23540	13432	-5603.17	10.9707	7.23019	8.06818	66.0734	11.5902
907	42 HE_Scan1	plVX-pLKO.1	23540	13953.5	-5601.25	53.6067	12.0961	8.46047	70.0628	-30.0562
908	42 HE_Scan1	plVX-pLKO.1	23540	13295.1	-5602.24	37.4001	6.62555	7.18667	56.5988	8.46897
909	42 HE_Scan1	plVX-pLKO.1	23540	13491.4	-5606.32	119.431	9.56313	6.31733	197.472	-33.9408
910	42 HE_Scan1	plVX-pLKO.1	23540	13560.7	-5602.19	17.7027	11.0884	13.507	53.6067	21.8127
911	42 HE_Scan1	plVX-pLKO.1	23540	13707.6	-5599.86	21.4427	6.78378	6.22093	27.676	-8.29704
912	42 HE_Scan1	plVX-pLKO.1	23540	13741.9	-5603.41	36.1534	18.9475	8.42069	80.7841	-55.5579
913	42 HE_Scan1	plVX-pLKO.1	23540	13760.1	-5602.98	26.6787	9.20398	7.65421	50.1161	-16.8381
914	42 HE_Scan1	plVX-pLKO.1	23540	13799.6	-5604.16	26.928	15.8504	12.7315	63.3308	-19.6772
915	42 HE_Scan1	plVX-pLKO.1	23540	14029.7	-5605.67	40.6414	6.86137	19.5031	160.072	184.244
916	42 HE_Scan1	plVX-pLKO.1	23540	13376.9	-5603.89	30.1694	8.82353	8.17355	38.1481	-7.36639
917	42 HE_Scan1	plVX-pLKO.1	23540	13448.9	-5602.59	8.72668	6.2053	12.2286	37.6494	97.0666
918	42 HE_Scan1	plVX-pLKO.1	23540	13805.9	-5603.29	29.4214	8.98089	14.8983	39.1454	65.8889
919	42 HE_Scan1	plVX-pLKO.1	23540	13347.8	-5603.34	14.96	9.36102	9.36667	78.0415	0.0602958
920	42 HE_Scan1	plVX-pLKO.1	23540	13550	-5602.86	30.668	9.48148	11.9268	33.6601	25.7908
921	42 HE_Scan1	plVX-pLKO.1	23540	13678.1	-5603.38	11.968	7.14894	6.29167	58.5934	-11.9916
922	42 HE_Scan1	plVX-pLKO.1	23540	13927	-5603.31	10.2227	11.1399	11.9024	73.0548	6.84481
923	42 HE_Scan1	plVX-pLKO.1	23540	13420.2	-5602.89	9.22535	12.9362	9.35135	23.4374	-27.7116
924	42 HE_Scan1	plVX-pLKO.1	23540	13524.7	-5602.72	17.7027	11.8208	9.78873	26.4294	-17.1903
925	42 HE_Scan1	plVX-pLKO.1	23540	13828	-5603.99	13.7134	6.23488	7.54545	70.0628	21.0201
926	42 HE_Scan1	plVX-pLKO.1	23540	13908.2	-5603.17	7.97868	7.84848	14.125	24.684	79.971
927	42 HE_Scan1	plVX-pLKO.1	23540	14051.2	-5602.83	38.6467	8.56034	13.2387	57.8454	54.6516
928	42 HE_Scan1	plVX-pLKO.1	23540	13276.6	-5604.68	10.7213	14.6244	7.67442	51.1134	-47.5232
929	42 HE_Scan1	plVX-pLKO.1	23540	13425.6	-5606.25	26.18	6.55172	8.47619	57.8454	29.3734
930	42 HE_Scan1	plVX-pLKO.1	23540	13712.6	-5604.56	34.6574	6.73098	6.31655	91.7548	-6.15708
931	42 HE_Scan1	plVX-pLKO.1	23540	13783.6	-5609.32	26.928	11.7561	6.98148	233.127	-40.6142
932	42 HE_Scan1	plVX-pLKO.1	23540	13857	-5606.11	6.73201	10.5848	11.0741	82.2801	4.62194
933	42 HE_Scan1	plVX-pLKO.1	23540	13995.1	-5606.22	54.3547	9.47878	6.53211	146.858	-31.087
934	42 HE_Scan1	plVX-pLKO.1	23540	13398.9	-5605.55	47.8721	8.07353	10.2552	50.8641	27.0226
935	42 HE_Scan1	plVX-pLKO.1	23540	13620.2	-5607.58	25.1827	8.41768	8.31683	205.95	-1.198
936	42 HE_Scan1	plVX-pLKO.1	23540	13650.1	-5608.1	20.6947	10.7372	14	150.847	30.3879
937	42 HE_Scan1	plVX-pLKO.1	23540	13238.6	-5611.1	15.708	8.8484	10.0476	179.271	13.5529
938	42 HE_Scan1	plVX-pLKO.1	23540	13885.5	-5605.1	25.6814	8.53889	5.82524	44.8801	-31.7799
939	42 HE_Scan1	plVX-pLKO.1	23540	13936.7	-5603.86	9.72401	11.1038	10.8462	26.4294	-2.32011
940	42 HE_Scan1	plVX-pLKO.1	23540	14093.7	-5609.61	83.5268	6.68111	11.1851	143.866	67.4134
941	42 HE_Scan1	plVX-pLKO.1	23540	13224.1	-5608.79	29.172	7.58726	15.265	105.717	101.192
942	42 HE_Scan1	plVX-pLKO.1	23540	13299.6	-5609.06	17.7027	7.63636	8.33803	85.0228	9.18846
943	42 HE_Scan1	plVX-pLKO.1	23540	14071.6	-5608.99	81.7815	7.79271	7.64024	109.457	-1.95653
944	42 HE_Scan1	plVX-pLKO.1	23540	13323.8	-5606.93	27.9254	8.03147	9.74107	71.3094	21.2863
945	42 HE_Scan1	plVX-pLKO.1	23540	13405.8	-5605.77	15.708	8.5619	7.88889	26.18	-7.86059
946	42 HE_Scan1	plVX-pLKO.1	23540	13917.3	-5608.38	25.432	7.78231	8.80392	109.956	13.1273
947	42 HE_Scan1	plVX-pLKO.1	23540	14061.2	-5609.33	9.97335	9.55966	8.8	87.7655	-7.94651
948	42 HE_Scan1	plVX-pLKO.1	23540	14187.1	-5609.95	19.9467	8.64304	13.85	94.9961	60.2445
949	42 HE_Scan1	plVX-pLKO.1	23540	13518.3	-5607.39	17.204	11.4673	11.8841	53.3574	3.63441
950	42 HE_Scan1	plVX-pLKO.1	23540	13585.8	-5608.37	57.8454	11.6842	7.93103	85.2721	-32.1218
951	42 HE_Scan1	plVX-pLKO.1	23540	13728.3	-5609.26	51.6121	11.452	7.14976	98.7361	-37.5677
952	42 HE_Scan1	plVX-pLKO.1	23540	13902.4	-5607.43	14.212	10.9937	8.2807	39.3947	-24.6776
953	42 HE_Scan1	plVX-pLKO.1	23540	13256.7	-5610.63	7.23068	7.2063	15.1379	87.0175	110.065
954	42 HE_Scan1	plVX-pLKO.1	23540	13940.3	-5608.34	22.44	11.5982	12.4778	54.6041	7.58399
955	42 HE_Scan1	plVX-pLKO.1	23540	14005.8	-5608.24	8.72668	8.43529	15.9143	42.3867	88.6631
956	42 HE_Scan1	plVX-pLKO.1	23540	14121.2	-5608.5	14.7107	6.81421	5.69492	45.6281	-16.4259
957	42 HE_Scan1	plVX-pLKO.1	23540	13510.9	-5607.54	11.7187	9.3169	9.23404	35.4054	-0.889339
958	42 HE_Scan1	plVX-pLKO.1	23540	13956.1	-5609.38	31.416	9.64794	11.873	66.5721	23.0627
959	42 HE_Scan1	plVX-pLKO.1	23540	14053.9	-5609.6	28.9227	8.84722	9.99138	35.9041	12.9324
960	42 HE_Scan1	plVX-pLKO.1	23540	13333.6	-5609.44	6.73201	13.9224	6.85185	57.8454	-50.7855
961	42 HE_Scan1	plVX-pLKO.1	23540	13361.5	-5608.12	17.7027	9.05479	8.85915	36.4027	-2.16062
962	42 HE_Scan1	plVX-pLKO.1	23540	13839.2	-5610.16	35.4054	10.5132	9.80282	66.0734	-6.75713
963	42 HE_Scan1	plVX-pLKO.1	23540	13847.2	-5613.25	52.8587	8.72435	7.11321	123.919	-18.4672
964	42 HE_Scan1	plVX-pLKO.1	23540	14137.6	-5609.04	16.2067	14.4583	7.84615	47.8721	-45.7327
965	42 HE_Scan1	plVX-pLKO.1	23540	13368.6	-5612.46	18.2014	9.30943	13.4795	121.675	44.7936
966	42 HE_Scan1	plVX-pLKO.1	23540	13451.7	-5608.62	12.2174	13.7593	9.61224	26.928	-30.1398
967	42 HE_Scan1	plVX-pLKO.1	23540	13527.9	-5608.35	14.96	9.66964	9.58333	27.9254	-0.892582
968	42 HE_Scan1	plVX-pLKO.1	23540	13702.1	-5613.1	16.7054	7.81716	11	110.455	40.7161
969	42 HE_Scan1	plVX-pLKO.1	23540	13930.4	-5610.18	42.1374	9.12375	6.02367	74.5508	-33.9781
970	42 HE_Scan1	plVX-pLKO.1	23540	14101.2	-5609.38	11.22	10.7634	11.7111	32.6627	8.80536
971	42 HE_Scan1	plVX-pLKO.1	23540	14108.6	-5612.91	48.1214	7.24573	6.05181	116.688	-16.4775
972	42 HE_Scan1	plVX-pLKO.1	23540	14155.1	-5611.13	27.676	13.1202	9.36036	58.0948	-28.6567
973	42 HE_Scan1	plVX-pLKO.1	23540	13213	-5610.18	10.7213	10.9253	7.65116	43.3841	-29.9683
974	42 HE_Scan1	plVX-pLKO.1	23540	13267.3	-5614.44	18.7	8.23122	21.04	169.298	155.612
975	42 HE_Scan1	plVX-pLKO.1	23540	13280.5	-5610.12	7.97868	15.7321	16.6875	55.8508	6.07264
976	42 HE_Scan1	plVX-pLKO.1	23540	13306.6	-5610.89	31.416	8.79381	10	48.3707	13.7163
977	42 HE_Scan1	plVX-pLKO.1	23540	13389.6	-5610.44	9.47468	6.85449	7.42105	80.5348	8.26558
978	42 HE_Scan1	plVX-pLKO.1	23540	13505.8	-5612.11	67.8188	7.25402	5.90074	77.5428	-18.6556
979	42 HE_Scan1	plVX-pLKO.1	23540	13550.3	-5611.99	16.2067	9.45517	14.1077	72.3068	49.2061
980	42 HE_Scan1	plVX-pLKO.1	23540	13563.8	-5610.45	29.172	16.5314	15.2906	75.5481	-7.50546
981	42 HE_Scan1	plVX-pLKO.1	23540	13600.5	-5608.91	8.22801	10.8397	10.4242	38.8961	-3.83313
982	42 HE_Scan1	plVX-pLKO.1	23540	14011.7	-5611.78	14.96	15.168	17.2333	93.5001	13.6164
983	42 HE_Scan1	plVX-pLKO.1	23540	13249.2	-5610.47	13.7134	11.1845	11.8364	41.8881	5.82805
984	42 HE_Scan1	plVX-pLKO.1	23540	13379	-5611.23	58.3441	11.0127	9.52137	58.8428	-13.542
985	42 HE_Scan1	plVX-pLKO.1	23540	13419.7	-5610.28	16.7054	7.77444	7.28358	33.1614	-6.31369
986	42 HE_Scan1	plVX-pLKO.1	23540	13716.1	-5610.59	25.432	6.57192	11.1667	72.8054	69.9149
987	42 HE_Scan1	plVX-pLKO.1	23540	13948.8	-5613.12	10.9707	7.59127	8.88636	125.664	17.0603
988	42 HE_Scan1	plVX-pLKO.1	23540	14081.9	-5612.05	55.8508	7.31683	7.65179	75.5481	4.57786
989	42 HE_Scan1	plVX-pLKO.1	23540	13442.8	-5610.89	50.3654	8.07905	6.73267	63.0814	-16.6651
990	42 HE_Scan1	plVX-pLKO.1	23540	14020.9	-5611.97	9.22535	11.4533	12.6757	56.1001	10.6724
991	42 HE_Scan1	plVX-pLKO.1	23540	13318.2	-5611.09	27.1774	9.23267	9.33028	50.3654	1.05714
992	42 HE_Scan1	plVX-pLKO.1	23540	13462.1	-5611.87	23.6867	9.04908	8.49474	40.6414	-6.12596
993	42 HE_Scan1	plVX-pLKO.1	23540	13480.6	-5613.61	27.9254	7.72997	6.9375	84.0255	-10.2519
994	42 HE_Scan1	plVX-pLKO.1	23540	13543.4	-5612.41	30.668	11.387	7.17073	57.3468	-37.0268
995	42 HE_Scan1	plVX-pLKO.1	23540	13824.1	-5611.89	39.1454	7.12828	6.73885	85.5215	-5.46312
996	42 HE_Scan1	plVX-pLKO.1	23540	13350.3	-5616.21	31.1667	11.9853	7.04	118.683	-41.2613
997	42 HE_Scan1	plVX-pLKO.1	23540	13406.9	-5612	24.4347	12.4977	15.1224	53.1081	21.0023
998	42 HE_Scan1	plVX-pLKO.1	23540	13748	-5612.98	25.9307	8.71207	11.5865	80.5348	32.994
999	42 HE_Scan1	plVX-pLKO.1	23540	13986.1	-5612.94	24.1854	8.89583	9.45361	71.8081	6.27007
1000	42 HE_Scan1	plVX-pLKO.1	23540	14047.6	-5612.43	6.73201	10.0446	9.81481	55.8508	-2.28807
1001	42 HE_Scan1	plVX-pLKO.1	23540	14145.5	-5611.99	30.9174	7.75203	10.1694	61.3361	31.1831
1002	42 HE_Scan1	plVX-pLKO.1	23540	13434.3	-5613.33	19.448	9.30149	9.69231	83.5268	4.20164
1003	42 HE_Scan1	plVX-pLKO.1	23540	13634.5	-5613.43	45.6281	7.48387	12.2459	61.8348	63.6306
1004	42 HE_Scan1	plVX-pLKO.1	23540	13661.1	-5612.48	43.1347	7.64286	9.6474	48.8694	26.2276
1005	42 HE_Scan1	plVX-pLKO.1	23540	13834.1	-5616.58	34.6574	9.06905	7.34532	104.72	-19.0067
1006	42 HE_Scan1	plVX-pLKO.1	23540	13888.3	-5611.4	24.684	13.7301	12.5556	40.6414	-8.55426
1007	42 HE_Scan1	plVX-pLKO.1	23540	13971.8	-5612.7	10.9707	5.73846	4.43182	48.6201	-22.7699
1008	42 HE_Scan1	plVX-pLKO.1	23540	13592.7	-5616.37	35.9041	10.7792	7.74306	177.276	-28.1666
1009	42 HE_Scan1	plVX-pLKO.1	23540	13798.4	-5613.11	11.4694	14.7052	16.9783	43.1347	15.4575
1010	42 HE_Scan1	plVX-pLKO.1	23540	14027.6	-5615.33	28.9227	8.09278	7.5	72.5561	-7.32484
1011	42 HE_Scan1	plVX-pLKO.1	23540	14116.4	-5614.24	23.4374	6.77439	7.1383	40.8907	5.37181
1012	42 HE_Scan1	plVX-pLKO.1	23540	14130.5	-5615.98	15.9574	7.59517	5.75	93.0015	-24.294
1013	42 HE_Scan1	plVX-pLKO.1	23540	13398.9	-5616.43	45.1294	7.32782	7.44199	90.5081	1.55797
1014	42 HE_Scan1	plVX-pLKO.1	23540	13536.3	-5616.47	20.944	11.553	6.19048	65.8241	-46.4169
1015	42 HE_Scan1	plVX-pLKO.1	23540	13685.5	-5615.68	54.6041	9.33761	9.06393	58.3441	-2.93094
1016	42 HE_Scan1	plVX-pLKO.1	23540	13869.5	-5615.51	32.6627	8.1021	7.42748	83.0281	-8.3265
1017	42 HE_Scan1	plVX-pLKO.1	23540	14160.8	-5617.23	15.2094	10.7101	14.4426	101.479	34.8508
1018	42 HE_Scan1	plVX-pLKO.1	23540	14178.3	-5617.74	65.5748	6.7477	8.06464	135.388	19.5169
1019	42 HE_Scan1	plVX-pLKO.1	23540	13412.9	-5615.68	52.1107	7.84038	10.8565	53.1081	38.4686
1020	42 HE_Scan1	plVX-pLKO.1	23540	13858.5	-5615.86	23.4374	9.06832	7.89362	120.428	-12.9539
1021	42 HE_Scan1	plVX-pLKO.1	23540	13899	-5616.35	11.4694	9.96226	9.34783	105.717	-6.16765
1022	42 HE_Scan1	plVX-pLKO.1	23540	13756.9	-5614.14	15.2094	14.9181	8.52459	42.6361	-42.8575
1023	42 HE_Scan1	plVX-pLKO.1	23540	13335.7	-5616.15	34.9067	10.8255	7.62143	52.8587	-29.5973
1024	42 HE_Scan1	plVX-pLKO.1	23540	13487.2	-5614.47	11.22	8.4321	7.48889	20.196	-11.1859
1025	42 HE_Scan1	plVX-pLKO.1	23540	13679	-5614.55	6.48268	8.19355	7.76923	30.9174	-5.17868
1026	42 HE_Scan1	plVX-pLKO.1	23540	13996	-5617.95	24.9334	8.13592	12.43	128.407	52.7792
1027	42 HE_Scan1	plVX-pLKO.1	23540	14037.3	-5616.04	12.2174	14.0988	6.93878	60.5881	-50.7845
1028	42 HE_Scan1	plVX-pLKO.1	23540	13225.4	-5617.71	23.936	6.49597	9.02083	61.8348	38.8682
1029	42 HE_Scan1	plVX-pLKO.1	23540	13233	-5617.06	14.4614	6.88797	17.2586	60.0894	150.562
1030	42 HE_Scan1	plVX-pLKO.1	23540	13325.2	-5615.51	37.1507	7.82468	10.7248	38.3974	37.0642
1031	42 HE_Scan1	plVX-pLKO.1	23540	13384.7	-5617.38	33.1614	12.3873	12.4962	70.8108	0.879259
1032	42 HE_Scan1	plVX-pLKO.1	23540	13425.5	-5621.43	160.322	7.57061	7.1633	259.556	-5.38013
1033	42 HE_Scan1	plVX-pLKO.1	23540	13497.7	-5616.65	14.212	8.52632	12.5439	66.3228	47.1193
1034	42 HE_Scan1	plVX-pLKO.1	23540	13577.4	-5619.25	21.4427	8.22395	6.31395	112.45	-23.2248
1035	42 HE_Scan1	plVX-pLKO.1	23540	13626.4	-5617.47	26.4294	9.74922	7.17925	79.5375	-26.3608
1036	42 HE_Scan1	plVX-pLKO.1	23540	13673.6	-5616.63	28.6734	7.4497	9.62609	42.1374	29.2144
1037	42 HE_Scan1	plVX-pLKO.1	23540	13763.8	-5616.76	33.9094	14.0744	8.50735	60.3388	-39.5543
1038	42 HE_Scan1	plVX-pLKO.1	23540	13772.4	-5617.39	18.9494	6.17407	7.38158	67.3201	19.5577
1039	42 HE_Scan1	plVX-pLKO.1	23540	13978.1	-5616.42	27.1774	7.67005	6.0367	49.1187	-21.2952
1040	42 HE_Scan1	plVX-pLKO.1	23540	14074.6	-5618.92	26.4294	7.90681	7.49057	69.5641	-5.26437
1041	42 HE_Scan1	plVX-pLKO.1	23540	13613.1	-5618.72	10.7213	6.20719	7.93023	117.935	27.7589
1042	42 HE_Scan1	plVX-pLKO.1	23540	13712.6	-5619.71	8.22801	6.13626	11.1212	113.447	81.2375
1043	42 HE_Scan1	plVX-pLKO.1	23540	13733.8	-5617.16	20.944	9.24437	12.0119	77.5428	29.9375
1044	42 HE_Scan1	plVX-pLKO.1	23540	13911.4	-5616.17	37.1507	12.6541	9.80537	72.8054	-22.5124
1045	42 HE_Scan1	plVX-pLKO.1	23540	13875.3	-5619	31.6654	11.0783	11.5669	57.3468	4.41106
1046	42 HE_Scan1	plVX-pLKO.1	23540	13311.4	-5617.4	24.684	7.61622	15.7778	46.1267	107.16
1047	42 HE_Scan1	plVX-pLKO.1	23540	13515.3	-5618.47	43.1347	15.9775	7.50289	55.3521	-53.0408
1048	42 HE_Scan1	plVX-pLKO.1	23540	13794.9	-5619.27	56.1001	8.39858	7.58222	70.0628	-9.72015
1049	42 HE_Scan1	plVX-pLKO.1	23540	14169	-5619.76	19.9467	10.0315	5.7375	79.0388	-42.8054
1050	42 HE_Scan1	plVX-pLKO.1	23540	13318.7	-5617.31	22.9387	11.8268	13.4022	31.6654	13.3206
1051	42 HE_Scan1	plVX-pLKO.1	23540	13567.2	-5619.2	8.72668	16.2513	11.0571	48.6201	-31.9614
1052	42 HE_Scan1	plVX-pLKO.1	23540	13653.5	-5620.3	34.6574	12.6397	8.43885	107.961	-33.2355
1053	42 HE_Scan1	plVX-pLKO.1	23540	13744.2	-5618	17.7027	17.3694	19.6338	39.1454	13.0366
1054	42 HE_Scan1	plVX-pLKO.1	23540	13813.7	-5619.37	35.1561	14.316	9.20567	76.5454	-35.6964
1055	42 HE_Scan1	plVX-pLKO.1	23540	14143	-5618.29	22.9387	8.68027	11.0978	36.6521	27.8511
1056	42 HE_Scan1	plVX-pLKO.1	23540	14150	-5622.07	12.716	7.72098	8.27451	111.702	7.16914
1057	42 HE_Scan1	plVX-pLKO.1	23540	13212.6	-5617.85	10.7213	10.7923	8.86047	32.4134	-17.9002
1058	42 HE_Scan1	plVX-pLKO.1	23540	13358	-5621.64	19.6974	9.66092	13.038	86.7681	34.9558
1059	42 HE_Scan1	plVX-pLKO.1	23540	13940.7	-5619.27	21.4427	12.1545	17.1744	61.3361	41.3012
1060	42 HE_Scan1	plVX-pLKO.1	23540	14069.1	-5622.91	14.7107	11.0451	16.1356	127.16	46.0883
1061	42 HE_Scan1	plVX-pLKO.1	23540	14102	-5619.44	15.2094	6.58952	10.1148	57.0974	53.4976
1062	42 HE_Scan1	plVX-pLKO.1	23540	13303	-5618.16	11.968	11.8883	9.1875	44.6307	-22.7179
1063	42 HE_Scan1	plVX-pLKO.1	23540	13645	-5619.45	28.424	13.7981	11.1667	51.8614	-19.0708
1064	42 HE_Scan1	plVX-pLKO.1	23540	13955.3	-5621.27	22.44	11.5523	12.6	154.836	9.06886
1065	42 HE_Scan1	plVX-pLKO.1	23540	14188.4	-5619.68	7.97868	14.34	16.4375	49.8667	14.6269
1066	42 HE_Scan1	plVX-pLKO.1	23540	13329.8	-5623.13	36.9014	8.81988	13.1689	80.2855	49.3096
1067	42 HE_Scan1	plVX-pLKO.1	23540	13932.1	-5620.61	5.48534	11.9123	8.86364	71.0601	-25.5924
1068	42 HE_Scan1	plVX-pLKO.1	23540	14016.9	-5619.58	9.22535	14.5662	8.56757	54.6041	-41.1819
1069	42 HE_Scan1	plVX-pLKO.1	23540	14090.2	-5619.9	18.2014	6.51266	14.2192	78.7895	118.331
1070	42 HE_Scan1	plVX-pLKO.1	23540	13443.2	-5621.35	18.2014	10.7149	11.863	60.3388	10.7154
1071	42 HE_Scan1	plVX-pLKO.1	23540	13780.5	-5619.29	22.1907	15.6347	6.75281	41.6387	-56.8089
1072	42 HE_Scan1	plVX-pLKO.1	23540	13890	-5619.86	36.4027	11.6597	8.34247	47.6227	-28.4503
1073	42 HE_Scan1	plVX-pLKO.1	23540	13923.8	-5624.01	71.3094	9.07074	13.0804	155.086	44.2046
1074	42 HE_Scan1	plVX-pLKO.1	23540	14121.6	-5624.24	21.4427	6.94653	15.4651	125.914	122.631
1075	42 HE_Scan1	plVX-pLKO.1	23540	13507.9	-5623.97	9.22535	7.71454	10.1622	142.37	31.7275
1076	42 HE_Scan1	plVX-pLKO.1	23540	13526	-5622.93	28.6734	7.7076	11.5304	85.2721	49.5982
1077	42 HE_Scan1	plVX-pLKO.1	23540	13825.9	-5623.4	15.2094	8.30313	15.7705	151.346	89.9343
1078	42 HE_Scan1	plVX-pLKO.1	23540	14048.4	-5620.16	19.9467	9.47059	11.6125	42.3867	22.6165
1079	42 HE_Scan1	plVX-pLKO.1	23540	13255.6	-5621.54	30.1694	8.87065	8.2562	50.1161	-6.92676
1080	42 HE_Scan1	plVX-pLKO.1	23540	13391.8	-5621.78	33.6601	7.24242	9.24444	49.3681	27.643
1081	42 HE_Scan1	plVX-pLKO.1	23540	14061.5	-5624.81	17.952	8.21774	11.1389	92.7521	35.5468
1082	42 HE_Scan1	plVX-pLKO.1	23540	13216.3	-5622.8	6.48268	7.83986	8.84615	70.0628	12.8356
1083	42 HE_Scan1	plVX-pLKO.1	23540	13375.3	-5625.6	77.0441	8.69559	6.58252	163.812	-24.3004
1084	42 HE_Scan1	plVX-pLKO.1	23540	13404.8	-5621.78	20.4454	8.31004	9.89024	57.0974	19.0155
1085	42 HE_Scan1	plVX-pLKO.1	23540	13754.6	-5621.71	44.8801	7.93359	6.73889	63.8294	-15.0588
1086	42 HE_Scan1	plVX-pLKO.1	23540	13908.5	-5622.2	36.4027	12.8908	12.3219	73.0548	-4.41298
1087	42 HE_Scan1	plVX-pLKO.1	23540	13973.8	-5620.47	10.2227	7.77477	7.09756	27.676	-8.7104
1088	42 HE_Scan1	plVX-pLKO.1	23540	13987.3	-5621.06	13.9627	7.18519	7.60714	26.928	5.87261
1089	42 HE_Scan1	plVX-pLKO.1	23540	13365.2	-5622.8	14.212	16.8889	15.5789	58.3441	-7.75623
1090	42 HE_Scan1	plVX-pLKO.1	23540	13483.3	-5621.31	23.936	13.5395	6.88542	37.8987	-49.1456
1091	42 HE_Scan1	plVX-pLKO.1	23540	13743.1	-5625.79	9.97335	12.4201	6.2	113.946	-50.081
1092	42 HE_Scan1	plVX-pLKO.1	23540	14114	-5624.77	43.8827	11.2143	8.35227	66.3228	-25.5211
1093	42 HE_Scan1	plVX-pLKO.1	23540	13543	-5625.56	29.4214	6.35469	7.36441	108.959	15.8893
1094	42 HE_Scan1	plVX-pLKO.1	23540	13681.6	-5623.54	29.172	9.08247	21.1368	72.5561	132.72
1095	42 HE_Scan1	plVX-pLKO.1	23540	13787.6	-5624	23.6867	13.1625	8.52632	70.5614	-35.2229
1096	42 HE_Scan1	plVX-pLKO.1	23540	13802	-5626.36	47.6227	6.76201	5.94764	108.959	-12.0433
1097	42 HE_Scan1	plVX-pLKO.1	23540	13250.5	-5625.64	15.2094	9.4537	15.3934	80.7841	62.8298
1098	42 HE_Scan1	plVX-pLKO.1	23540	13558.5	-5623	29.92	9.33451	8.975	70.8108	-3.85138
1099	42 HE_Scan1	plVX-pLKO.1	23540	13637.6	-5623.51	55.6014	12.1023	5.92825	65.8241	-51.0154
1100	42 HE_Scan1	plVX-pLKO.1	23540	13968.8	-5624.52	33.6601	9.34601	9	65.5748	-3.7022
1101	42 HE_Scan1	plVX-pLKO.1	23540	14038.3	-5624.66	19.9467	13.1614	6.9125	94.2481	-47.4789
1102	42 HE_Scan1	plVX-pLKO.1	23540	13241.3	-5624.09	10.472	8.1162	12.0952	70.8108	49.0259
1103	42 HE_Scan1	plVX-pLKO.1	23540	13274.6	-5626.53	16.2067	7.57878	8.43077	159.823	11.2417
1104	42 HE_Scan1	plVX-pLKO.1	23540	13294.1	-5624.48	33.6601	13.8267	13.0815	74.8001	-5.38948
1105	42 HE_Scan1	plVX-pLKO.1	23540	13769.7	-5624.18	29.4214	7.93631	12.5508	39.1454	58.1447
1106	42 HE_Scan1	plVX-pLKO.1	23540	14028.7	-5623.69	44.6307	14.2	13.6145	61.0868	-4.12306
1107	42 HE_Scan1	plVX-pLKO.1	23540	13842.9	-5627.9	31.9147	10.0355	9.77344	147.356	-2.61167
1108	42 HE_Scan1	plVX-pLKO.1	23540	13883.3	-5628.79	17.204	9.38748	9.07246	167.303	-3.35572
1109	42 HE_Scan1	plVX-pLKO.1	23540	13262.4	-5624.33	7.48001	9.69519	9.63333	46.6254	-0.637985
1110	42 HE_Scan1	plVX-pLKO.1	23540	13302.6	-5623.46	24.9334	9.232	8.41	31.1667	-8.90381
1111	42 HE_Scan1	plVX-pLKO.1	23540	13313.8	-5624.58	24.4347	10.1137	12.3469	96.4921	22.0814
1112	42 HE_Scan1	plVX-pLKO.1	23540	13622.7	-5626.9	7.48001	8.08124	8.16667	168.799	1.05709
1113	42 HE_Scan1	plVX-pLKO.1	23540	13670.8	-5626.24	103.723	6.70323	9.01442	115.94	34.4789
1114	42 HE_Scan1	plVX-pLKO.1	23540	14097.3	-5626.77	27.9254	7.93269	7.79464	77.7921	-1.74026
1115	42 HE_Scan1	plVX-pLKO.1	23540	13550.2	-5625.23	32.912	10.0949	14.3561	34.1587	42.2112
1116	42 HE_Scan1	plVX-pLKO.1	23540	13584.5	-5625.94	42.3867	11.4669	9.35294	71.5588	-18.4353
1117	42 HE_Scan1	plVX-pLKO.1	23540	13603.4	-5628.81	73.0548	9.06061	8.7099	181.016	-3.8707
1118	42 HE_Scan1	plVX-pLKO.1	23540	13858.3	-5626.36	38.6467	7.85588	9.5871	84.7735	22.0372
1119	42 HE_Scan1	plVX-pLKO.1	23540	13488.8	-5628.46	30.1694	7.8587	8.59504	114.694	9.36982
1120	42 HE_Scan1	plVX-pLKO.1	23540	13658.6	-5626.41	31.1667	13.6718	9.112	48.6201	-33.3518
1121	42 HE_Scan1	plVX-pLKO.1	23540	13694.6	-5625.22	23.6867	10.8022	14.3789	45.3787	33.1113
1122	42 HE_Scan1	plVX-pLKO.1	23540	13778	-5627.59	61.3361	14.3056	7.24797	62.8321	-49.3346
1123	42 HE_Scan1	plVX-pLKO.1	23540	13987.4	-5627.99	33.9094	8.15452	13.1838	85.5215	61.6751
1124	42 HE_Scan1	plVX-pLKO.1	23540	14019.5	-5626.52	24.9334	13.5608	15.32	73.8028	12.9726
1125	42 HE_Scan1	plVX-pLKO.1	23540	14135.8	-5627.3	12.4667	6.68983	12.16	100.481	81.7685
1126	42 HE_Scan1	plVX-pLKO.1	23540	13407.7	-5629.65	7.48001	5.83646	8.43333	225.647	44.4939
1127	42 HE_Scan1	plVX-pLKO.1	23540	13459.4	-5626.49	18.9494	9.9798	13.4474	74.0521	34.7459
1128	42 HE_Scan1	plVX-pLKO.1	23540	13592.4	-5627.5	25.9307	13.864	15.9519	62.3334	15.06
1129	42 HE_Scan1	plVX-pLKO.1	23540	13869.5	-5627.62	42.1374	9.52928	7.50888	114.943	-21.2021
1130	42 HE_Scan1	plVX-pLKO.1	23540	13387.3	-5630.99	40.6414	5.86094	12.1227	159.574	106.839
1131	42 HE_Scan1	plVX-pLKO.1	23540	13479	-5628.22	20.196	12.8373	6.4321	73.5534	-49.8952
1132	42 HE_Scan1	plVX-pLKO.1	23540	13816.5	-5628.02	49.3681	11.2654	7.19192	64.8268	-36.1591
1133	42 HE_Scan1	plVX-pLKO.1	23540	13959.8	-5628.58	31.9147	10.4492	13.3828	105.468	28.0753
1134	42 HE_Scan1	plVX-pLKO.1	23540	13324.5	-5629.6	16.456	12.3814	11.3333	83.0281	-8.46471
1135	42 HE_Scan1	plVX-pLKO.1	23540	13439.1	-5628.19	37.6494	7.93548	11.1921	54.1054	41.0381
1136	42 HE_Scan1	plVX-pLKO.1	23540	13468.6	-5629.14	54.1054	7.4597	8.51152	83.5268	14.1
1137	42 HE_Scan1	plVX-pLKO.1	23540	13893.9	-5630.52	22.6894	11.4286	8.84615	102.975	-22.5962
1138	42 HE_Scan1	plVX-pLKO.1	23540	13942.2	-5630.71	85.2721	11.1015	5.13743	135.139	-53.723
1139	42 HE_Scan1	plVX-pLKO.1	23540	13979	-5633.75	30.9174	6.58386	12.5726	157.579	90.9606
1140	42 HE_Scan1	plVX-pLKO.1	23540	14181.1	-5630.18	49.3681	8.17381	11.096	104.72	35.7502
1141	42 HE_Scan1	plVX-pLKO.1	23540	13809.1	-5628.71	29.6707	8.38562	13.8824	38.1481	65.5495
1142	42 HE_Scan1	plVX-pLKO.1	23540	14048.4	-5632.85	36.1534	9.3008	12.7448	155.834	37.0294
1143	42 HE_Scan1	plVX-pLKO.1	23540	14087.1	-5631.5	22.9387	7.83155	8.90217	93.2508	13.6706
1144	42 HE_Scan1	plVX-pLKO.1	23540	14172.2	-5630.61	39.8934	7.39093	7.65	88.0148	3.50517
1145	42 HE_Scan1	plVX-pLKO.1	23540	13908.3	-5630.78	98.4868	9.25963	6.16962	174.783	-33.3708
1146	42 HE_Scan1	plVX-pLKO.1	23540	13231.9	-5630.96	47.8721	7.50174	7.3125	71.5588	-2.52264
1147	42 HE_Scan1	plVX-pLKO.1	23540	13300.7	-5632.04	40.8907	9.03069	7.32317	97.4895	-18.908
1148	42 HE_Scan1	plVX-pLKO.1	23540	13560.7	-5629.97	9.97335	7.67359	7.9	84.0255	2.9505
1149	42 HE_Scan1	plVX-pLKO.1	23540	13641.6	-5629.66	9.22535	6.78378	10.0541	46.1267	48.2072
1150	42 HE_Scan1	plVX-pLKO.1	23540	13684.7	-5632.8	16.456	9.09756	7.75758	184.008	-14.7291
1151	42 HE_Scan1	plVX-pLKO.1	23540	13793.6	-5631.72	28.1747	7.72022	7.19469	90.0095	-6.80721
1152	42 HE_Scan1	plVX-pLKO.1	23540	13531.3	-5634.02	46.8747	7.15423	6.77128	150.348	-5.35281
1153	42 HE_Scan1	plVX-pLKO.1	23540	13573.2	-5631.19	28.1747	7.67906	8.56637	127.41	11.5549
1154	42 HE_Scan1	plVX-pLKO.1	23540	13649.4	-5633.12	43.6334	7.32238	7.73143	121.426	5.58625
1155	42 HE_Scan1	plVX-pLKO.1	23540	13854	-5635.24	99.2348	7.43718	9.33668	144.863	25.5407
1156	42 HE_Scan1	plVX-pLKO.1	23540	14009.5	-5632.02	23.4374	11.4595	13.6702	77.0441	19.291
1157	42 HE_Scan1	plVX-pLKO.1	23540	13336.5	-5632.53	22.9387	7.86392	5.44565	78.7895	-30.7515
1158	42 HE_Scan1	plVX-pLKO.1	23540	13352.1	-5632.02	77.0441	9.67532	6.67961	95.9935	-30.9624
1159	42 HE_Scan1	plVX-pLKO.1	23540	13366.2	-5632.38	50.1161	9.16529	6.84577	90.5081	-25.3076
1160	42 HE_Scan1	plVX-pLKO.1	23540	13631.3	-5632.06	46.8747	13.7876	8.62234	64.5774	-37.4633
1161	42 HE_Scan1	plVX-pLKO.1	23540	13701.5	-5634.24	84.2748	7.6413	7.04438	160.571	-7.81183
1162	42 HE_Scan1	plVX-pLKO.1	23540	13447.8	-5633.44	77.7921	7.12214	7.14744	97.9881	0.355209
1163	42 HE_Scan1	plVX-pLKO.1	23540	13759.7	-5633.14	25.6814	9.19636	5.67961	68.5668	-38.2407
1164	42 HE_Scan1	plVX-pLKO.1	23540	13290.5	-5634.25	48.1214	7.90551	8.78238	94.9961	11.0919
1165	42 HE_Scan1	plVX-pLKO.1	23540	13717.4	-5636.64	30.668	8.04337	10.0325	293.216	24.7304
1166	42 HE_Scan1	plVX-pLKO.1	23540	14027.6	-5633.9	30.1694	9.21157	8.40496	137.882	-8.75653
1167	42 HE_Scan1	plVX-pLKO.1	23540	13266	-5635.47	31.6654	6.47514	13.4173	90.2588	107.213
1168	42 HE_Scan1	plVX-pLKO.1	23540	13314.9	-5631.94	13.2147	11.4144	12.8491	55.3521	12.5687
1169	42 HE_Scan1	plVX-pLKO.1	23540	13495.5	-5633.66	21.692	9.22388	13.8851	66.8214	50.5338
1170	42 HE_Scan1	plVX-pLKO.1	23540	13663.9	-5636.09	40.1427	8.50829	7.76398	180.518	-8.74808
1171	42 HE_Scan1	plVX-pLKO.1	23540	13823	-5633.81	33.4107	8.82645	8.46269	60.3388	-4.12125
1172	42 HE_Scan1	plVX-pLKO.1	23540	13922.1	-5633.25	35.9041	5.90458	5.22917	65.3254	-11.4388
1173	42 HE_Scan1	plVX-pLKO.1	23540	14123	-5635.36	19.9467	7.0273	7.5125	100.481	6.90457
1174	42 HE_Scan1	plVX-pLKO.1	23540	14016.1	-5633.78	22.1907	20.124	9.34831	32.164	-53.5465
1175	42 HE_Scan1	plVX-pLKO.1	23540	14145.9	-5634.31	33.6601	8.02413	7.40741	93.0015	-7.68583
1176	42 HE_Scan1	plVX-pLKO.1	23540	14188.8	-5633.4	15.9574	8.42135	22.3906	44.3814	165.879
1177	42 HE_Scan1	plVX-pLKO.1	23540	13515.3	-5635.81	47.6227	7.40276	7.42408	198.719	0.288047
1178	42 HE_Scan1	plVX-pLKO.1	23540	13551.7	-5635.03	53.8561	10.7013	8.21296	93.5001	-23.2529
1179	42 HE_Scan1	plVX-pLKO.1	23540	13429.3	-5636.35	43.8827	6.061	6.19886	134.89	2.27463
1180	42 HE_Scan1	plVX-pLKO.1	23540	13456.8	-5633.94	23.188	11.1472	8.91398	49.1187	-20.034
1181	42 HE_Scan1	plVX-pLKO.1	23540	13503.1	-5634.48	6.48268	12.3252	9.96154	51.3627	-19.1778
1182	42 HE_Scan1	plVX-pLKO.1	23540	13541.4	-5634.15	34.1587	5.63768	7.0073	34.4081	24.294
1183	42 HE_Scan1	plVX-pLKO.1	23540	13748.7	-5634.61	28.9227	10.2957	9.47414	57.3468	-7.97923
1184	42 HE_Scan1	plVX-pLKO.1	23540	13775.9	-5636.57	18.9494	7.87409	8.59211	102.975	9.11868
1185	42 HE_Scan1	plVX-pLKO.1	23540	13223.3	-5635.25	17.4534	9.77934	11.0714	53.1081	13.2124
1186	42 HE_Scan1	plVX-pLKO.1	23540	13254.4	-5635.11	8.22801	8.05085	5.0303	44.1321	-37.5183
1187	42 HE_Scan1	plVX-pLKO.1	23540	13867.4	-5636.2	40.8907	7.35714	11.3537	94.2481	54.3216
1188	42 HE_Scan1	plVX-pLKO.1	23540	14063.5	-5637.65	42.1374	7.92705	10.5621	164.062	33.2416
1189	42 HE_Scan1	plVX-pLKO.1	23540	13239.2	-5638.86	54.1054	8.50184	7.18894	135.638	-15.4425
1190	42 HE_Scan1	plVX-pLKO.1	23540	13347.5	-5640.66	47.3734	7.18271	6.02105	152.842	-16.1729
1191	42 HE_Scan1	plVX-pLKO.1	23540	13811.3	-5637.36	61.3361	7.20235	5.69512	85.0228	-20.9268
1192	42 HE_Scan1	plVX-pLKO.1	23540	13438.9	-5637.72	19.9467	7.41975	10.775	60.5881	45.2205
1193	42 HE_Scan1	plVX-pLKO.1	23540	13478.5	-5636.13	23.936	13.7248	11.8333	27.1774	-13.7812
1194	42 HE_Scan1	plVX-pLKO.1	23540	13605.1	-5638.58	10.2227	7.1	15.2683	104.72	115.046
1195	42 HE_Scan1	plVX-pLKO.1	23540	13932.6	-5639.16	86.5188	7.33803	7.08934	141.622	-3.38907
1196	42 HE_Scan1	plVX-pLKO.1	23540	14097	-5638.52	19.1987	7.65244	7.2987	122.672	-4.62255
1197	42 HE_Scan1	plVX-pLKO.1	23540	14110	-5641.38	83.0281	6.35198	6.90691	213.928	8.73626
1198	42 HE_Scan1	plVX-pLKO.1	23540	13215.8	-5636.93	23.6867	8.40201	8.02105	49.6174	-4.53412
1199	42 HE_Scan1	plVX-pLKO.1	23540	13396.4	-5637.76	15.9574	8.15455	9.34375	54.8534	14.5833
1200	42 HE_Scan1	plVX-pLKO.1	23540	13585.9	-5638.04	7.72934	8.12454	12.3226	134.142	51.6712
1201	42 HE_Scan1	plVX-pLKO.1	23540	13617	-5640.15	71.3094	8.02484	8.11189	120.428	1.08467
1202	42 HE_Scan1	plVX-pLKO.1	23540	13785.6	-5636.11	17.4534	12.1538	11.3857	35.6547	-6.32007
1203	42 HE_Scan1	plVX-pLKO.1	23540	13803.3	-5637.63	33.4107	6.53629	6.51493	61.8348	-0.326867
1204	42 HE_Scan1	plVX-pLKO.1	23540	13991.8	-5640.69	76.7948	12.2548	7.05519	219.164	-42.4293
1205	42 HE_Scan1	plVX-pLKO.1	23540	14038	-5643.06	18.4507	11.3671	10	224.151	-12.0266
1206	42 HE_Scan1	plVX-pLKO.1	23540	13249.3	-5639.75	14.212	7.55598	6.73684	64.5774	-10.841
1207	42 HE_Scan1	plVX-pLKO.1	23540	13319.3	-5638.29	17.204	7.01734	9.75362	43.1347	38.9931
1208	42 HE_Scan1	plVX-pLKO.1	23540	13228.2	-5640.79	6.73201	8.81013	9.96296	78.7895	13.0854
1209	42 HE_Scan1	plVX-pLKO.1	23540	13325.1	-5637.06	7.48001	8.96667	14.7333	22.44	64.3123
1210	42 HE_Scan1	plVX-pLKO.1	23540	13381.2	-5641.07	17.4534	6.90448	12.0714	167.054	74.8348
1211	42 HE_Scan1	plVX-pLKO.1	23540	14155.4	-5637.72	42.6361	10.2634	7.05848	51.1134	-31.2268
1212	42 HE_Scan1	plVX-pLKO.1	23540	13280.6	-5641.14	22.6894	9.82255	7.91209	134.89	-19.4498
1213	42 HE_Scan1	plVX-pLKO.1	23540	13571.5	-5641.28	126.662	6.75731	8.82874	144.863	30.6546
1214	42 HE_Scan1	plVX-pLKO.1	23540	13836	-5640.18	30.1694	11.6899	7.20661	86.0201	-38.3516
1215	42 HE_Scan1	plVX-pLKO.1	23540	13911.1	-5641.61	85.7708	8.54271	8.49709	148.852	-0.534029
1216	42 HE_Scan1	plVX-pLKO.1	23540	14183.2	-5640.35	18.2014	14.4899	6.16438	61.5854	-57.4573
1217	42 HE_Scan1	plVX-pLKO.1	23540	13631.4	-5637.71	5.98401	7.91071	8.75	27.9254	10.6095
1218	42 HE_Scan1	plVX-pLKO.1	23540	13792.2	-5639.45	34.9067	13.897	7.50714	41.1401	-45.98
1219	42 HE_Scan1	plVX-pLKO.1	23540	13888.4	-5640.78	13.9627	10.7749	7.625	117.436	-29.234
1220	42 HE_Scan1	plVX-pLKO.1	23540	13900.5	-5641.39	38.1481	13.126	7.65359	63.3308	-41.6913
1221	42 HE_Scan1	plVX-pLKO.1	23540	13487	-5640.32	22.44	11.0644	13.9444	50.3654	26.0303
1222	42 HE_Scan1	plVX-pLKO.1	23540	13537.7	-5641.79	56.3494	11.7806	11.2832	77.2934	-4.22268
1223	42 HE_Scan1	plVX-pLKO.1	23540	13762.4	-5639.93	15.708	6.16	9.25397	31.1667	50.2268
1224	42 HE_Scan1	plVX-pLKO.1	23540	13826.2	-5643.85	30.4187	18.9888	5.96721	110.953	-68.575
1225	42 HE_Scan1	plVX-pLKO.1	23540	13921.9	-5641.43	13.2147	6.38496	16.0943	56.3494	152.067
1226	42 HE_Scan1	plVX-pLKO.1	23540	14172.2	-5642.79	5.73468	8.30263	6.04348	132.646	-27.2101
1227	42 HE_Scan1	plVX-pLKO.1	23540	13211.6	-5641.25	14.96	5.58065	9.36667	15.4587	67.842
1228	42 HE_Scan1	plVX-pLKO.1	23540	13336	-5642.29	12.716	11.4435	6.27451	86.0201	-45.1696
1229	42 HE_Scan1	plVX-pLKO.1	23540	13473.8	-5641.67	23.188	8.52632	12.1075	56.8481	42.0019
1230	42 HE_Scan1	plVX-pLKO.1	23540	13738.9	-5641.59	7.72934	8.36232	12.7097	34.4081	51.9875
1231	42 HE_Scan1	plVX-pLKO.1	23540	14010.3	-5643.77	30.4187	12.6445	13.1885	131.15	4.30257
1232	42 HE_Scan1	plVX-pLKO.1	23540	13502.1	-5644.34	33.6601	10.4636	12.4741	102.725	19.2141
1233	42 HE_Scan1	plVX-pLKO.1	23540	13561.2	-5643.95	16.9547	8.83045	7.48529	72.0574	-15.2332
1234	42 HE_Scan1	plVX-pLKO.1	23540	13731.2	-5644.3	16.9547	7.32419	8.11765	99.9828	10.8334
1235	42 HE_Scan1	plVX-pLKO.1	23540	14189.2	-5641.78	10.472	8.7193	8.78571	28.424	0.761713
1236	42 HE_Scan1	plVX-pLKO.1	23540	13415.5	-5642.66	55.6014	8.52655	6.34529	56.3494	-25.5819
1237	42 HE_Scan1	plVX-pLKO.1	23540	13631.9	-5645.37	10.2227	6.92948	7.4878	176.778	8.05727
1238	42 HE_Scan1	plVX-pLKO.1	23540	13645.5	-5643.99	6.48268	9.94962	4.92308	98.9855	-50.52
1239	42 HE_Scan1	plVX-pLKO.1	23540	13654.9	-5642.93	19.9467	14.3644	13.1375	58.8428	-8.5413
1240	42 HE_Scan1	plVX-pLKO.1	23540	13694.7	-5645.35	49.3681	9.64045	11.3485	199.716	17.7174
1241	42 HE_Scan1	plVX-pLKO.1	23540	13754.7	-5644.32	49.8667	9.78	9.15	74.8001	-6.44172
1242	42 HE_Scan1	plVX-pLKO.1	23540	13798.6	-5645.15	35.4054	8.16949	6.05634	73.5534	-25.8664
1243	42 HE_Scan1	plVX-pLKO.1	23540	13325.6	-5642.42	18.4507	14.4315	9.74324	36.4027	-32.4863
1244	42 HE_Scan1	plVX-pLKO.1	23540	13407.4	-5644.58	40.1427	5.97923	7.58385	84.0255	26.8366
1245	42 HE_Scan1	plVX-pLKO.1	23540	13865.6	-5643.43	23.6867	10.6844	14.4	60.8374	34.7756
1246	42 HE_Scan1	plVX-pLKO.1	23540	14094.6	-5649.21	43.3841	7.62774	7.1092	204.952	-6.79811
1247	42 HE_Scan1	plVX-pLKO.1	23540	13293.3	-5642.99	27.676	12.2446	11.7207	58.0948	-4.27873
1248	42 HE_Scan1	plVX-pLKO.1	23540	13307	-5644	13.464	9.35271	13.537	64.3281	44.7391
1249	42 HE_Scan1	plVX-pLKO.1	23540	13360.9	-5646.18	21.9414	8.7236	9.60227	80.2855	10.0723
1250	42 HE_Scan1	plVX-pLKO.1	23540	13449	-5644.47	10.472	9.99119	8.38095	56.5988	-16.1166
1251	42 HE_Scan1	plVX-pLKO.1	23540	13460.8	-5643.34	20.4454	7.04403	7.04878	39.6441	0.0675087
1252	42 HE_Scan1	plVX-pLKO.1	23540	13554.3	-5643.8	32.6627	9.92537	10.3206	33.4107	3.98209
1253	42 HE_Scan1	plVX-pLKO.1	23540	13676.6	-5646.45	29.4214	10.1409	10.6356	180.518	4.87836
1254	42 HE_Scan1	plVX-pLKO.1	23540	13843	-5646.9	16.9547	8.27143	10.6324	157.08	28.5431
1255	42 HE_Scan1	plVX-pLKO.1	23540	13455.1	-5643.18	27.676	7.544	7.91892	31.1667	4.96976
1256	42 HE_Scan1	plVX-pLKO.1	23540	13789.7	-5648.34	29.92	10.2019	9.39167	134.64	-7.94155
1257	42 HE_Scan1	plVX-pLKO.1	23540	13959.2	-5645.47	33.9094	9.64848	5.33088	164.56	-44.749
1258	42 HE_Scan1	plVX-pLKO.1	23540	13218.2	-5643.76	19.6974	8.86413	10.1139	45.8774	14.0994
1259	42 HE_Scan1	plVX-pLKO.1	23540	14049.6	-5644.15	14.4614	9.94505	6.44828	45.3787	-35.161
1260	42 HE_Scan1	plVX-pLKO.1	23540	14139.4	-5646.56	87.0175	7.42353	7.95989	105.967	7.22508
1261	42 HE_Scan1	plVX-pLKO.1	23540	13519.5	-5648.11	28.1747	8.09722	15.1947	143.616	87.6531
1262	42 HE_Scan1	plVX-pLKO.1	23540	13812.6	-5645.27	15.4587	13.0132	7.17742	37.6494	-44.8453
1263	42 HE_Scan1	plVX-pLKO.1	23540	13316.9	-5644.47	11.4694	13.6667	9.36957	23.936	-31.4422
1264	42 HE_Scan1	plVX-pLKO.1	23540	13584.6	-5644.96	10.472	8.3432	9.54762	42.1374	14.436
1265	42 HE_Scan1	plVX-pLKO.1	23540	13819.4	-5647.3	38.6467	20.3836	6.65806	57.8454	-67.3362
1266	42 HE_Scan1	plVX-pLKO.1	23540	13881	-5648.48	49.6174	12.1335	7.01508	121.426	-42.1841
1267	42 HE_Scan1	plVX-pLKO.1	23540	14024.9	-5647.9	20.944	7.42647	9.64286	101.728	29.8444
1268	42 HE_Scan1	plVX-pLKO.1	23540	13393.6	-5651.27	86.0201	9.41012	7.62899	142.868	-18.9279
1269	42 HE_Scan1	plVX-pLKO.1	23540	13428.7	-5647.16	15.708	9.5053	11.619	70.5614	22.2376
1270	42 HE_Scan1	plVX-pLKO.1	23540	13531.5	-5648.78	8.47735	9.29574	11.3235	117.187	21.8141
1271	42 HE_Scan1	plVX-pLKO.1	23540	13252.5	-5648.46	5.98401	9.66082	6.625	85.2721	-31.424
1272	42 HE_Scan1	plVX-pLKO.1	23540	13368	-5645.67	22.1907	11.0112	5.77528	44.3814	-47.551
1273	42 HE_Scan1	plVX-pLKO.1	23540	13600.7	-5646.68	51.3627	10.1408	6.02913	69.0654	-40.5458
1274	42 HE_Scan1	plVX-pLKO.1	23540	13761.8	-5647.2	23.6867	5.63927	9.21053	54.6041	63.3284
1275	42 HE_Scan1	plVX-pLKO.1	23540	13242.5	-5648.65	29.4214	8.1841	6.44915	59.5908	-21.199
1276	42 HE_Scan1	plVX-pLKO.1	23540	13440.6	-5648.61	48.3707	6.28205	9.13402	77.7921	45.3987
1277	42 HE_Scan1	plVX-pLKO.1	23540	13510.7	-5649.69	24.4347	6.91051	18.7041	64.0788	170.662
1278	42 HE_Scan1	plVX-pLKO.1	23540	13613.2	-5648.22	51.1134	8.03714	11.9317	87.2668	48.4571
1279	42 HE_Scan1	plVX-pLKO.1	23540	14062.8	-5649.08	41.1401	8.41601	8.50303	158.826	1.03395
1280	42 HE_Scan1	plVX-pLKO.1	23540	14081.2	-5652.61	59.3414	9.86585	10.042	224.899	1.78558
1281	42 HE_Scan1	plVX-pLKO.1	23540	13273.7	-5648.24	25.1827	7.79141	10.4653	81.2828	34.319
1282	42 HE_Scan1	plVX-pLKO.1	23540	13327.6	-5647.95	39.6441	15.8098	11.1887	45.8774	-29.2294
1283	42 HE_Scan1	plVX-pLKO.1	23540	13872.1	-5648.88	49.6174	13.9231	7.90955	58.3441	-43.1911
1284	42 HE_Scan1	plVX-pLKO.1	23540	13212.8	-5648.82	27.9254	9.88	6.0625	43.6334	-38.6387
1285	42 HE_Scan1	plVX-pLKO.1	23540	13424.5	-5650.61	18.4507	8.56731	13.2162	51.8614	54.2634
1286	42 HE_Scan1	plVX-pLKO.1	23540	13933.8	-5646.86	28.424	8.0292	9.35088	34.1587	16.4609
1287	42 HE_Scan1	plVX-pLKO.1	23540	14004.5	-5649.02	27.9254	10.7726	7.0625	69.0654	-34.4399
1288	42 HE_Scan1	plVX-pLKO.1	23540	13287.3	-5649.06	36.6521	8.43017	8.21769	44.6307	-2.52048
1289	42 HE_Scan1	plVX-pLKO.1	23540	13301.6	-5649.46	16.456	8.37634	16.7273	46.3761	99.6966
1290	42 HE_Scan1	plVX-pLKO.1	23540	13320.5	-5648.71	14.212	14.3407	9.10526	33.6601	-36.5077
1291	42 HE_Scan1	plVX-pLKO.1	23540	14189.6	-5650.56	17.204	8.26452	14.1159	38.6467	70.8018
1292	42 HE_Scan1	plVX-pLKO.1	23540	13235.4	-5649.09	11.7187	13.1829	12.6596	43.6334	-3.96942
1293	42 HE_Scan1	plVX-pLKO.1	23540	13722.4	-5648.97	26.6787	11.8632	12.1589	47.3734	2.49276
1294	42 HE_Scan1	plVX-pLKO.1	23540	14180.6	-5648.89	29.4214	14.7209	10.322	53.6067	-29.8819
1295	42 HE_Scan1	plVX-pLKO.1	23540	13223.9	-5647.42	5.73468	9.59036	6.86957	20.6947	-28.3701
1296	42 HE_Scan1	plVX-pLKO.1	23540	13295	-5649.34	17.7027	12.7939	7.32394	41.1401	-42.7546
1297	42 HE_Scan1	plVX-pLKO.1	23540	13379.6	-5648.82	18.7	11.375	13.8133	31.9147	21.4359
1298	42 HE_Scan1	plVX-pLKO.1	23540	13487.8	-5651.29	21.4427	7.52289	8.36047	103.473	11.1337
1299	42 HE_Scan1	plVX-pLKO.1	23540	13658.8	-5653.83	5.73468	7.88151	7.04348	138.879	-10.6329
1300	42 HE_Scan1	plVX-pLKO.1	23540	13668.4	-5652.1	9.72401	10.0374	11.5128	99.9828	14.6992
1301	42 HE_Scan1	plVX-pLKO.1	23540	13774.5	-5650.14	17.4534	13.8612	7.51429	61.0868	-45.7892
1302	42 HE_Scan1	plVX-pLKO.1	23540	13921	-5649.48	21.1934	12.7689	11.3765	52.8587	-10.9046
1303	42 HE_Scan1	plVX-pLKO.1	23540	14166.2	-5650.13	19.1987	14.9122	12.5844	73.8028	-15.6097
1304	42 HE_Scan1	plVX-pLKO.1	23540	13861.7	-5650.33	30.1694	8.30769	16.6777	48.6201	100.75
1305	42 HE_Scan1	plVX-pLKO.1	23540	13262.2	-5652.34	19.9467	9.53041	17.7	102.476	85.7212
1306	42 HE_Scan1	plVX-pLKO.1	23540	13401.2	-5651.23	9.22535	7.92254	10.2432	70.8108	29.2925
1307	42 HE_Scan1	plVX-pLKO.1	23540	13415.8	-5649.68	24.684	6.69061	5.9798	45.1294	-10.624
1308	42 HE_Scan1	plVX-pLKO.1	23540	13456.3	-5649.24	6.98134	6.21239	5.28571	28.1747	-14.9166
1309	42 HE_Scan1	plVX-pLKO.1	23540	13465.6	-5653.23	52.3601	7.16216	7.04762	101.479	-1.59928
1310	42 HE_Scan1	plVX-pLKO.1	23540	13574.3	-5652.18	86.2695	6.84706	7.13584	127.16	4.21757
1311	42 HE_Scan1	plVX-pLKO.1	23540	13741.3	-5650.85	39.1454	5.47678	5.20382	80.5348	-4.98392
1312	42 HE_Scan1	plVX-pLKO.1	23540	13803.1	-5651.08	22.9387	10.9602	15.3913	43.8827	40.4287
1313	42 HE_Scan1	plVX-pLKO.1	23540	13904	-5650.61	42.8854	10.567	7.46512	48.3707	-29.3545
1314	42 HE_Scan1	plVX-pLKO.1	23540	13927.2	-5652.99	71.3094	8.74916	5.8042	74.5508	-33.66
1315	42 HE_Scan1	plVX-pLKO.1	23540	13333.9	-5651.46	21.1934	11.5429	6.95294	61.0868	-39.7641
1316	42 HE_Scan1	plVX-pLKO.1	23540	13227.4	-5653.33	56.3494	9.23116	7.62832	99.2348	-17.3633
1317	42 HE_Scan1	plVX-pLKO.1	23540	13446.9	-5652.85	20.196	8.85366	11.1481	51.1134	25.9157
1318	42 HE_Scan1	plVX-pLKO.1	23540	13547.5	-5653.09	20.944	9.00459	11	163.064	22.16
1319	42 HE_Scan1	plVX-pLKO.1	23540	13561.9	-5653.34	38.1481	9.26933	8.47712	93.5001	-8.54656
1320	42 HE_Scan1	plVX-pLKO.1	23540	13588.8	-5651.62	27.676	9.32537	13.3874	83.5268	43.5587
1321	42 HE_Scan1	plVX-pLKO.1	23540	13750.8	-5651.67	30.668	7.10526	6.9187	47.3734	-2.62572
1322	42 HE_Scan1	plVX-pLKO.1	23540	13939.6	-5653.04	51.1134	11.2151	8.81463	69.5641	-21.4035
1323	42 HE_Scan1	plVX-pLKO.1	23540	13974.5	-5654.63	12.4667	12.6377	11.8	152.094	-6.62862
1324	42 HE_Scan1	plVX-pLKO.1	23540	14126.8	-5653.93	52.6094	11.5047	8.43128	80.0361	-26.7143
1325	42 HE_Scan1	plVX-pLKO.1	23540	13312.8	-5653.59	27.4267	8.71087	8.40909	114.694	-3.46439
1326	42 HE_Scan1	plVX-pLKO.1	23540	13353.7	-5652.73	26.18	7.28916	6.89524	82.7788	-5.40417
1327	42 HE_Scan1	plVX-pLKO.1	23540	13373.7	-5652.54	20.6947	7.43038	10.5904	59.0921	42.5279
1328	42 HE_Scan1	plVX-pLKO.1	23540	13690.1	-5652.8	11.968	9.34884	5.60417	64.3281	-40.0549
1329	42 HE_Scan1	plVX-pLKO.1	23540	13889.4	-5654.81	23.936	12.5186	12.4271	93.7495	-0.731181
1330	42 HE_Scan1	plVX-pLKO.1	23540	14050.4	-5655.26	25.1827	8.97932	9	132.646	0.23027
1331	42 HE_Scan1	plVX-pLKO.1	23540	14155.4	-5652.01	13.464	10.5678	8.77778	58.8428	-16.9384
1332	42 HE_Scan1	plVX-pLKO.1	23540	13990.1	-5653.17	33.4107	8.58333	8.27612	53.8561	-3.57919
1333	42 HE_Scan1	plVX-pLKO.1	23540	13340	-5653.61	16.456	8.32716	12.4848	40.3921	49.9292
1334	42 HE_Scan1	plVX-pLKO.1	23540	13730.3	-5653.3	31.6654	10.4608	11.126	50.8641	6.35899
1335	42 HE_Scan1	plVX-pLKO.1	23540	13769.8	-5657.68	5.73468	15.5987	8.13043	118.683	-47.8776
1336	42 HE_Scan1	plVX-pLKO.1	23540	13780.9	-5655.78	55.3521	12.5732	8.03604	98.7361	-36.0862
1337	42 HE_Scan1	plVX-pLKO.1	23540	13815.2	-5654.19	41.8881	13.2009	12.369	58.3441	-6.30116
1338	42 HE_Scan1	plVX-pLKO.1	23540	13852.8	-5652.58	14.7107	17.5625	12.4746	31.9147	-28.9704
1339	42 HE_Scan1	plVX-pLKO.1	23540	13964	-5652.98	16.9547	12.3187	13.6618	39.8934	10.9022
1340	42 HE_Scan1	plVX-pLKO.1	23540	13247	-5654.72	30.668	14.9799	12.1789	49.6174	-18.6986
1341	42 HE_Scan1	plVX-pLKO.1	23540	13451.8	-5655.26	12.9654	7.70588	20.25	29.6707	162.786
1342	42 HE_Scan1	plVX-pLKO.1	23540	13477.8	-5657	19.448	6.66732	8.38462	126.662	25.7569
1343	42 HE_Scan1	plVX-pLKO.1	23540	13600.7	-5654.27	67.3201	9.12295	9.12593	91.2561	0.0326112
1344	42 HE_Scan1	plVX-pLKO.1	23540	13651.1	-5656.8	81.7815	9.88824	6.06402	84.7735	-38.6744
1345	42 HE_Scan1	plVX-pLKO.1	23540	14041.1	-5655.66	19.1987	7.50169	11.1948	73.5534	49.2303
1346	42 HE_Scan1	plVX-pLKO.1	23540	14118.6	-5658.05	24.1854	6.12117	16.0206	170.794	161.725
1347	42 HE_Scan1	plVX-pLKO.1	23540	13500.4	-5655.87	29.4214	10.4176	6.54237	113.447	-37.1987
1348	42 HE_Scan1	plVX-pLKO.1	23540	13610.2	-5654.73	16.2067	7.74566	7.66154	43.1347	-1.08611
1349	42 HE_Scan1	plVX-pLKO.1	23540	13637	-5654.98	25.432	6.87898	6.89216	39.1454	0.19154
1350	42 HE_Scan1	plVX-pLKO.1	23540	13712.1	-5654.63	6.98134	10.3208	6.92857	59.8401	-32.8681
1351	42 HE_Scan1	plVX-pLKO.1	23540	13809.1	-5654.45	12.4667	10.2555	6.64	34.1587	-35.2541
1352	42 HE_Scan1	plVX-pLKO.1	23540	14184.4	-5655.83	44.8801	8.68248	10.0556	68.3174	15.8143
1353	42 HE_Scan1	plVX-pLKO.1	23540	13285.3	-5656.49	50.3654	8.18345	16.6238	138.63	103.139
1354	42 HE_Scan1	plVX-pLKO.1	23540	13387.3	-5659.98	50.6147	8.36762	11.7685	130.9	40.643
1355	42 HE_Scan1	plVX-pLKO.1	23540	13624.2	-5652.95	13.2147	7.82278	10.3019	19.6974	31.6908
1356	42 HE_Scan1	plVX-pLKO.1	23540	13869.3	-5654.12	23.188	12.0299	8.72043	33.4107	-27.5101
1357	42 HE_Scan1	plVX-pLKO.1	23540	13957.1	-5655.13	7.72934	15.5861	7.87097	60.8374	-49.5
1358	42 HE_Scan1	plVX-pLKO.1	23540	14147.7	-5657.63	55.8508	10.3085	6.29911	90.5081	-38.8943
1359	42 HE_Scan1	plVX-pLKO.1	23540	13643.2	-5657.61	21.692	9.18667	10.5057	74.8001	14.3586
1360	42 HE_Scan1	plVX-pLKO.1	23540	13759.2	-5657.99	6.73201	7.84483	16.963	86.7681	116.231
1361	42 HE_Scan1	plVX-pLKO.1	23540	13831.1	-5655.76	43.3841	12.3713	8.37356	50.3654	-32.3145
1362	42 HE_Scan1	plVX-pLKO.1	23540	13948.3	-5655.88	44.3814	10.141	10.2472	56.5988	1.04745
1363	42 HE_Scan1	plVX-pLKO.1	23540	14009.6	-5656.39	57.3468	14.0927	9.19565	64.5774	-34.7487
1364	42 HE_Scan1	plVX-pLKO.1	23540	13412.3	-5658.42	68.3174	6.32246	7.35036	68.8161	16.2579
1365	42 HE_Scan1	plVX-pLKO.1	23540	13419.2	-5656.42	61.5854	8.68729	7.60729	72.5561	-12.4319
1366	42 HE_Scan1	plVX-pLKO.1	23540	13456.7	-5656.83	43.1347	10.8241	8.24277	49.6174	-23.8481
1367	42 HE_Scan1	plVX-pLKO.1	23540	13720.2	-5657.9	16.9547	9.69512	11.6176	102.227	19.8298
1368	42 HE_Scan1	plVX-pLKO.1	23540	13848.4	-5657.08	18.9494	10.0538	12.2895	55.6014	22.237
1369	42 HE_Scan1	plVX-pLKO.1	23540	14028	-5662.89	26.6787	6.29266	17.2523	261.551	174.166
1370	42 HE_Scan1	plVX-pLKO.1	23540	13269.7	-5659.6	11.968	10.4984	8.72917	78.0415	-16.8524
1371	42 HE_Scan1	plVX-pLKO.1	23540	13328	-5658.39	16.9547	5.5129	9.23529	77.2934	67.5214
1372	42 HE_Scan1	plVX-pLKO.1	23540	13617.6	-5657.7	40.1427	14.3229	14.4037	71.8081	0.564201
1373	42 HE_Scan1	plVX-pLKO.1	23540	13685	-5657.93	30.9174	8.50709	10.5645	70.3121	24.1848
1374	42 HE_Scan1	plVX-pLKO.1	23540	13859.3	-5656.77	12.9654	10.5331	11.4231	60.3388	8.44977
1375	42 HE_Scan1	plVX-pLKO.1	23540	13933.7	-5659.23	50.8641	9.19767	9.05882	85.7708	-1.50963
1376	42 HE_Scan1	plVX-pLKO.1	23540	13836.9	-5658.31	26.18	9.4652	11.0286	68.0681	16.517
1377	42 HE_Scan1	plVX-pLKO.1	23540	14021	-5656.68	33.6601	8.81757	14.2519	36.9014	61.6302
1378	42 HE_Scan1	plVX-pLKO.1	23540	14109.3	-5658.4	16.456	6.64216	6.98485	50.8641	5.15934
1379	42 HE_Scan1	plVX-pLKO.1	23540	13345.5	-5658.56	30.9174	13.8935	6.31452	72.5561	-54.5505
1380	42 HE_Scan1	plVX-pLKO.1	23540	14173.5	-5660.17	13.7134	7.57175	6.94545	111.203	-8.27146
1381	42 HE_Scan1	plVX-pLKO.1	23540	13298.6	-5658.03	34.1587	8.51154	10.4088	64.8268	22.29
1382	42 HE_Scan1	plVX-pLKO.1	23540	13582.2	-5658.36	35.4054	6.88835	4.71831	51.3627	-31.503
1383	42 HE_Scan1	plVX-pLKO.1	23540	13744.6	-5658.16	26.928	9.27624	8.61111	45.1294	-7.17027
1384	42 HE_Scan1	plVX-pLKO.1	23540	13820.9	-5661.07	28.424	13.821	6.65789	137.882	-51.8276
1385	42 HE_Scan1	plVX-pLKO.1	23540	13911.9	-5659.88	12.9654	6.7166	9.32692	199.716	38.8637
1386	42 HE_Scan1	plVX-pLKO.1	23540	13377.9	-5659	41.3894	9.84252	8.28916	63.3308	-15.7822
1387	42 HE_Scan1	plVX-pLKO.1	23540	13737.4	-5660.48	12.716	8.01695	5.88235	73.5534	-26.626
1388	42 HE_Scan1	plVX-pLKO.1	23540	13804	-5659.36	54.6041	13.7347	7.22831	61.0868	-47.3719
1389	42 HE_Scan1	plVX-pLKO.1	23540	13896.3	-5660.54	17.952	9.0271	13.25	92.0041	46.7802
1390	42 HE_Scan1	plVX-pLKO.1	23540	14061.3	-5660.18	31.1667	8.11924	8.592	92.0041	5.8227
1391	42 HE_Scan1	plVX-pLKO.1	23540	13404	-5659.09	6.73201	9.68824	6.88889	42.3867	-28.8943
1392	42 HE_Scan1	plVX-pLKO.1	23540	13519.5	-5657.55	6.23334	8.64615	9.76	32.4134	12.8826
1393	42 HE_Scan1	plVX-pLKO.1	23540	13571.5	-5661.55	20.944	7.47018	9.66667	108.709	29.4033
1394	42 HE_Scan1	plVX-pLKO.1	23540	13625.5	-5657.53	22.1907	8.4434	13.4157	26.4294	58.8902
1395	42 HE_Scan1	plVX-pLKO.1	23540	13876.6	-5660.84	7.23068	8.22338	13.1034	119.431	59.3438
1396	42 HE_Scan1	plVX-pLKO.1	23540	14072.3	-5659.56	28.1747	10.9098	9.92035	33.1614	-9.06912
1397	42 HE_Scan1	plVX-pLKO.1	23540	14136	-5661.26	38.8961	7.73616	6.85256	135.139	-11.4217
1398	42 HE_Scan1	plVX-pLKO.1	23540	13428.2	-5658.71	15.708	14.4457	8.61905	43.6334	-40.3349
1399	42 HE_Scan1	plVX-pLKO.1	23540	13534.8	-5660.55	71.5588	8.76887	7.25087	105.717	-17.3112
1400	42 HE_Scan1	plVX-pLKO.1	23540	13794.1	-5658.03	13.464	10.2155	11.537	28.9227	12.9364
1401	42 HE_Scan1	plVX-pLKO.1	23540	14160.1	-5663.37	12.4667	8.9357	13.36	112.45	49.5127
1402	42 HE_Scan1	plVX-pLKO.1	23540	13592	-5662.65	57.3468	7.64554	6.76957	106.216	-11.4573
1403	42 HE_Scan1	plVX-pLKO.1	23540	13702.5	-5662.63	22.1907	7.5935	8.89888	122.672	17.1908
1404	42 HE_Scan1	plVX-pLKO.1	23540	13750.4	-5660.17	15.708	13.369	24.3492	41.8881	82.1312
1405	42 HE_Scan1	plVX-pLKO.1	23540	14154.2	-5659.86	11.22	13.0609	11.8889	28.6734	-8.97322
1406	42 HE_Scan1	plVX-pLKO.1	23540	13279	-5662.98	50.1161	7.91688	8.89055	95.9935	12.2986
1407	42 HE_Scan1	plVX-pLKO.1	23540	13306.6	-5662.16	70.5614	7.58936	7.5265	117.187	-0.828264
1408	42 HE_Scan1	plVX-pLKO.1	23540	13335.8	-5660.02	23.6867	7.4	11.6842	32.4134	57.8947
1409	42 HE_Scan1	plVX-pLKO.1	23540	13364.3	-5665.34	11.968	6.49573	6.625	145.86	1.99013
1410	42 HE_Scan1	plVX-pLKO.1	23540	13491.6	-5658.77	16.2067	6.33735	17.3077	20.6947	173.106
1411	42 HE_Scan1	plVX-pLKO.1	23540	13552.9	-5660.88	53.3574	8.98168	8.86449	68.0681	-1.30487
1412	42 HE_Scan1	plVX-pLKO.1	23540	13987.1	-5659.2	13.7134	7.35185	7.92727	26.928	7.82688
1413	42 HE_Scan1	plVX-pLKO.1	23540	13356.2	-5660.8	8.72668	6.79699	6.82857	33.1614	0.464602
1414	42 HE_Scan1	plVX-pLKO.1	23540	13669.8	-5660.54	21.1934	17.1526	8.4	47.3734	-51.0279
1415	42 HE_Scan1	plVX-pLKO.1	23540	13693.2	-5662.87	21.9414	8.81979	8.30682	70.5614	-5.81612
1416	42 HE_Scan1	plVX-pLKO.1	23540	13798.7	-5661.08	5.23601	10.1868	6.19048	22.6894	-39.2305
1417	42 HE_Scan1	plVX-pLKO.1	23540	14093.9	-5662.52	27.4267	7.39426	8.97273	95.4948	21.3473
1418	42 HE_Scan1	plVX-pLKO.1	23540	13229.4	-5662.09	21.692	9.33648	17.1494	79.2881	83.682
1419	42 HE_Scan1	plVX-pLKO.1	23540	13321.2	-5663.9	17.4534	5.91346	12.3857	77.7921	109.449
1420	42 HE_Scan1	plVX-pLKO.1	23540	13372.4	-5665.86	76.7948	7.13351	5.84416	95.2455	-18.0746
1421	42 HE_Scan1	plVX-pLKO.1	23540	13606.7	-5661.79	31.9147	14.5387	15.5625	67.5694	7.04156
1422	42 HE_Scan1	plVX-pLKO.1	23540	13992.8	-5662.6	29.4214	9.62281	9.0339	56.8481	-6.11993
1423	42 HE_Scan1	plVX-pLKO.1	23540	14015	-5660.49	9.97335	9.76636	9.5	26.6787	-2.72727
1424	42 HE_Scan1	plVX-pLKO.1	23540	14103.5	-5663.62	25.1827	7.80814	8.50495	85.7708	8.92416
1425	42 HE_Scan1	plVX-pLKO.1	23540	13448.1	-5663.23	8.22801	7.71705	7.39394	64.3281	-4.18702
1426	42 HE_Scan1	plVX-pLKO.1	23540	13963.7	-5665.1	37.6494	12.9352	8.62252	99.9828	-33.3405
1427	42 HE_Scan1	plVX-pLKO.1	23540	13439.4	-5663.64	11.22	6.68803	6.55556	58.3441	-1.98083
1428	42 HE_Scan1	plVX-pLKO.1	23540	13486.5	-5662.57	23.936	9.12209	8.75	42.8854	-4.07903
1429	42 HE_Scan1	plVX-pLKO.1	23540	13507	-5663.58	44.6307	8.94955	5.34637	84.0255	-40.2611
1430	42 HE_Scan1	plVX-pLKO.1	23540	13838.7	-5664.74	44.8801	6.63824	7.11111	84.7735	7.12352
1431	42 HE_Scan1	plVX-pLKO.1	23540	13940.6	-5663.21	26.6787	8.05056	6.71028	44.3814	-16.6483
1432	42 HE_Scan1	plVX-pLKO.1	23540	13248.9	-5662.19	20.6947	10.8991	8.44578	27.1774	-22.5092
1433	42 HE_Scan1	plVX-pLKO.1	23540	13314.7	-5665.26	7.23068	8.49763	11.4483	52.6094	34.7232
1434	42 HE_Scan1	plVX-pLKO.1	23540	13955.5	-5667.23	5.23601	13.0304	12.6667	114.694	-2.79168
1435	42 HE_Scan1	plVX-pLKO.1	23540	13217.7	-5664.75	10.472	7.21277	5.59524	117.187	-22.4259
1436	42 HE_Scan1	plVX-pLKO.1	23540	13468.9	-5666.02	7.48001	9.80119	8.1	84.0255	-17.3569
1437	42 HE_Scan1	plVX-pLKO.1	23540	13629.1	-5665.22	14.4614	10.2317	9.51724	190.491	-6.98257
1438	42 HE_Scan1	plVX-pLKO.1	23540	14183.4	-5666.46	32.4134	7.62903	10.2923	123.67	34.9097
1439	42 HE_Scan1	plVX-pLKO.1	23540	13568.3	-5669.07	79.2881	8.70248	8.53774	150.847	-1.89306
1440	42 HE_Scan1	plVX-pLKO.1	23540	13866.7	-5665.23	12.2174	11.1337	10.102	89.5108	-9.26613
1441	42 HE_Scan1	plVX-pLKO.1	23540	14190.3	-5667	30.668	7.34646	6.9187	31.6654	-5.82264
1442	42 HE_Scan1	plVX-pLKO.1	23540	13410.3	-5666.74	12.2174	7.12392	12.5306	86.5188	75.8949
1443	42 HE_Scan1	plVX-pLKO.1	23540	13494.1	-5667.25	62.8321	9.48535	7.81746	136.136	-17.5838
1444	42 HE_Scan1	plVX-pLKO.1	23540	13545.2	-5665.95	38.3974	8.12983	11.3377	90.2588	39.4575
1445	42 HE_Scan1	plVX-pLKO.1	23540	13583.5	-5663.91	7.97868	5.47321	11.125	27.9254	103.263
1446	42 HE_Scan1	plVX-pLKO.1	23540	13750.6	-5665.64	59.3414	8.95636	13.3782	68.5668	49.3703
1447	42 HE_Scan1	plVX-pLKO.1	23540	13767	-5664.86	47.8721	11.338	6.875	71.5588	-39.3631
1448	42 HE_Scan1	plVX-pLKO.1	23540	13294.9	-5665.17	46.3761	10.5468	6.99462	50.6147	-33.6801
1449	42 HE_Scan1	plVX-pLKO.1	23540	13428.4	-5665.28	15.4587	8.35376	5.27419	89.5108	-36.8644
1450	42 HE_Scan1	plVX-pLKO.1	23540	13516	-5666.3	40.1427	12.8077	10.882	71.3094	-15.0355
1451	42 HE_Scan1	plVX-pLKO.1	23540	13783.1	-5665.25	24.4347	15.7251	9.22449	42.6361	-41.3392
1452	42 HE_Scan1	plVX-pLKO.1	23540	13794.7	-5666.97	48.3707	12.8765	8.1701	121.176	-36.5505
1453	42 HE_Scan1	plVX-pLKO.1	23540	14081	-5666.45	30.4187	11.5874	8.13115	134.142	-29.8274
1454	42 HE_Scan1	plVX-pLKO.1	23540	13343.2	-5666.27	14.4614	7.2243	17.7586	80.0361	145.818
1455	42 HE_Scan1	plVX-pLKO.1	23540	13665.8	-5665.69	38.3974	9.80788	11.3377	50.6147	15.5975
1456	42 HE_Scan1	plVX-pLKO.1	23540	13683.6	-5665.5	6.73201	14.3093	7.92593	48.3707	-44.6099
1457	42 HE_Scan1	plVX-pLKO.1	23540	14056.7	-5666.94	8.47735	7.57915	7.58824	64.5774	0.119865
1458	42 HE_Scan1	plVX-pLKO.1	23540	13649.9	-5667.06	47.3734	6.06027	7.26842	91.0068	19.9355
1459	42 HE_Scan1	plVX-pLKO.1	23540	13676.2	-5666.69	21.4427	15.2827	15.6047	47.6227	2.10649
1460	42 HE_Scan1	plVX-pLKO.1	23540	13713.5	-5669.35	20.4454	9.97927	24	96.2428	140.498
1461	42 HE_Scan1	plVX-pLKO.1	23540	13418.9	-5668.35	47.6227	7.28333	7.10471	59.8401	-2.45247
1462	42 HE_Scan1	plVX-pLKO.1	23540	13525.6	-5667.8	26.928	11.4518	14.7685	75.0494	28.9621
1463	42 HE_Scan1	plVX-pLKO.1	23540	13846.3	-5667.12	47.8721	8.51587	5.80729	62.8321	-31.8063
1464	42 HE_Scan1	plVX-pLKO.1	23540	13927.9	-5664.71	10.472	8.24	11.9286	18.7	44.7642
1465	42 HE_Scan1	plVX-pLKO.1	23540	14004.8	-5666.88	19.9467	7.60452	17.7625	44.1321	133.578
1466	42 HE_Scan1	plVX-pLKO.1	23540	14037.5	-5670.43	7.48001	7.42243	8.7	162.316	17.2123
1467	42 HE_Scan1	plVX-pLKO.1	23540	14142.5	-5667.31	28.9227	11.991	7.23276	55.3521	-39.6817
1468	42 HE_Scan1	plVX-pLKO.1	23540	14169.3	-5670.4	9.72401	8.17489	6.4359	111.203	-21.2723
1469	42 HE_Scan1	plVX-pLKO.1	23540	13333.6	-5668.42	27.4267	6.70611	12.8636	65.3254	91.8197
1470	42 HE_Scan1	plVX-pLKO.1	23540	13380	-5666.39	11.4694	8.50336	7.30435	37.1507	-14.1004
1471	42 HE_Scan1	plVX-pLKO.1	23540	13613.4	-5668.23	25.432	10.2396	7.07843	101.977	-30.8721
1472	42 HE_Scan1	plVX-pLKO.1	23540	13734.5	-5667.82	26.18	16.8421	20.5714	52.1107	22.1429
1473	42 HE_Scan1	plVX-pLKO.1	23540	13857.7	-5670.64	26.928	5.84691	7.05556	153.091	20.6716
1474	42 HE_Scan1	plVX-pLKO.1	23540	13970.6	-5671.84	34.4081	8.08676	6.07246	163.812	-24.9086
1475	42 HE_Scan1	plVX-pLKO.1	23540	13235.4	-5669.97	40.8907	7.3907	10.6524	160.82	44.1331
1476	42 HE_Scan1	plVX-pLKO.1	23540	13403.8	-5670.29	47.6227	10.0699	9.13613	92.7521	-9.27286
1477	42 HE_Scan1	plVX-pLKO.1	23540	13477.7	-5668.18	12.716	8.41901	14.6275	70.8108	73.743
1478	42 HE_Scan1	plVX-pLKO.1	23540	13809.5	-5667.66	27.1774	18.4706	10.5596	46.6254	-42.83
1479	42 HE_Scan1	plVX-pLKO.1	23540	13721.2	-5671.3	24.684	8.63699	8.67677	72.8054	0.460593
1480	42 HE_Scan1	plVX-pLKO.1	23540	13907.2	-5669.92	13.2147	6.05914	12.0943	92.7521	99.6049
1481	42 HE_Scan1	plVX-pLKO.1	23540	13916.4	-5668.97	19.6974	5.91837	5.36709	61.0868	-9.31471
1482	42 HE_Scan1	plVX-pLKO.1	23540	13925.2	-5669.21	46.1267	14.2488	10.9027	51.1134	-23.4833
1483	42 HE_Scan1	plVX-pLKO.1	23540	14149.7	-5668.73	38.3974	7.73896	9.16234	62.0841	18.3924
1484	42 HE_Scan1	plVX-pLKO.1	23540	13290.9	-5670.87	14.212	13.3365	20.193	77.7921	51.411
1485	42 HE_Scan1	plVX-pLKO.1	23540	13349.4	-5671.15	38.6467	7.65812	5.54194	58.3441	-27.6332
1486	42 HE_Scan1	plVX-pLKO.1	23540	13534.9	-5671.56	32.4134	7.84367	7.75385	100.481	-1.14521
1487	42 HE_Scan1	plVX-pLKO.1	23540	13580.4	-5670.59	47.1241	9.3829	6.19048	67.0708	-34.0238
1488	42 HE_Scan1	plVX-pLKO.1	23540	13817.4	-5671.12	7.48001	10.6016	11.0667	93.2508	4.38672
1489	42 HE_Scan1	plVX-pLKO.1	23540	13996.4	-5672.06	56.8481	12.7233	7.53947	91.0068	-40.7427
1490	42 HE_Scan1	plVX-pLKO.1	23540	13394.9	-5671.93	31.1667	7.35088	9.808	85.2721	33.4263
1491	42 HE_Scan1	plVX-pLKO.1	23540	13897.9	-5671.17	19.448	7.72425	7.35897	75.0494	-4.72898
1492	42 HE_Scan1	plVX-pLKO.1	23540	13559.7	-5670.44	17.7027	12.1212	9.28169	41.1401	-23.4261
1493	42 HE_Scan1	plVX-pLKO.1	23540	13588.5	-5670.44	24.684	7.42246	8.40404	46.6254	13.2245
1494	42 HE_Scan1	plVX-pLKO.1	23540	13745.8	-5671.55	6.23334	8.26479	21.28	88.5135	157.478
1495	42 HE_Scan1	plVX-pLKO.1	23540	13939.9	-5672.24	36.9014	7.8852	9.39189	82.5295	19.1079
1496	42 HE_Scan1	plVX-pLKO.1	23540	14069.6	-5672.93	38.8961	7.89864	10.6474	127.908	34.801
1497	42 HE_Scan1	plVX-pLKO.1	23540	14092	-5672.97	25.432	7.43376	6.89216	116.688	-7.28573
1498	42 HE_Scan1	plVX-pLKO.1	23540	13212	-5670.65	16.7054	7.84615	12.5075	19.448	59.4088
1499	42 HE_Scan1	plVX-pLKO.1	23540	13282.1	-5671.33	42.3867	6.21552	7.22353	57.8454	16.2177
1500	42 HE_Scan1	plVX-pLKO.1	23540	13988	-5670.95	21.692	14.8035	13.046	43.1347	-11.8722
1501	42 HE_Scan1	plVX-pLKO.1	23540	13274.4	-5671.54	9.72401	13.3906	8.38462	47.8721	-37.3844
1502	42 HE_Scan1	plVX-pLKO.1	23540	13303.8	-5672.6	32.912	8.48544	5.87121	102.725	-30.8084
1503	42 HE_Scan1	plVX-pLKO.1	23540	13448	-5672.31	35.1561	7.8852	8.40426	97.7388	6.5826
1504	42 HE_Scan1	plVX-pLKO.1	23540	13553.7	-5672.78	22.44	9.89764	7.77778	63.3308	-21.4178
1505	42 HE_Scan1	plVX-pLKO.1	23540	13660.4	-5670.55	33.6601	8.01685	7.14074	44.3814	-10.9284
1506	42 HE_Scan1	plVX-pLKO.1	23540	13786	-5673.44	73.3041	12.6017	6.18367	89.5108	-50.9297
1507	42 HE_Scan1	plVX-pLKO.1	23540	13874.8	-5672.27	44.6307	8.3527	7.20112	60.0894	-13.7869
1508	42 HE_Scan1	plVX-pLKO.1	23540	13686	-5672.38	18.7	10.7746	11.3067	88.5135	4.93769
1509	42 HE_Scan1	plVX-pLKO.1	23540	13700.3	-5671.51	16.7054	14.5633	7.38806	57.0974	-49.2694
1510	42 HE_Scan1	plVX-pLKO.1	23540	13765.2	-5674.25	39.1454	8.16446	9.99363	187.998	22.4041
1511	42 HE_Scan1	plVX-pLKO.1	23540	14109	-5673.4	14.212	12.9685	15.4912	79.0388	19.4532
1512	42 HE_Scan1	plVX-pLKO.1	23540	13430	-5674.21	40.6414	9.79448	10.7853	81.2828	10.1159
1513	42 HE_Scan1	plVX-pLKO.1	23540	13805.3	-5672.86	40.1427	13.62	7.6646	49.8667	-43.7254
1514	42 HE_Scan1	plVX-pLKO.1	23540	14054.8	-5673.74	14.7107	7.10033	12.8475	74.5508	80.9416
1515	42 HE_Scan1	plVX-pLKO.1	23540	13440.2	-5675.51	30.9174	7.375	8.81452	93.7495	19.5189
1516	42 HE_Scan1	plVX-pLKO.1	23540	13844.1	-5676.24	18.7	6.5968	20.32	155.834	208.028
1517	42 HE_Scan1	plVX-pLKO.1	23540	14120.8	-5675.09	22.9387	9.45813	7.17391	151.844	-24.1508
1518	42 HE_Scan1	plVX-pLKO.1	23540	14155.4	-5674.63	37.1507	7.15953	6.27517	64.0788	-12.3523
1519	42 HE_Scan1	plVX-pLKO.1	23540	13220.9	-5673.8	36.9014	6.99705	11.0946	84.5241	58.561
1520	42 HE_Scan1	plVX-pLKO.1	23540	13565	-5675.15	29.92	13.2575	13.8	58.0948	4.09194
1521	42 HE_Scan1	plVX-pLKO.1	23540	13311.9	-5675.61	26.928	10.8516	13.8889	77.2934	27.9892
1522	42 HE_Scan1	plVX-pLKO.1	23540	13356.1	-5676.12	15.9574	7.14159	12.2344	112.699	71.3116
1523	42 HE_Scan1	plVX-pLKO.1	23540	13461.8	-5676.76	98.7361	9.18958	6.79798	119.68	-26.0252
1524	42 HE_Scan1	plVX-pLKO.1	23540	13524	-5675.03	37.6494	8.58298	7.23179	58.5934	-15.7427
1525	42 HE_Scan1	plVX-pLKO.1	23540	13833	-5675.31	30.9174	7.73962	10.879	66.0734	40.5628
1526	42 HE_Scan1	plVX-pLKO.1	23540	13339.3	-5676.29	46.6254	7.48196	7.49198	96.7415	0.13392
1527	42 HE_Scan1	plVX-pLKO.1	23540	13551.6	-5681.35	26.928	10.3855	8.82407	210.188	-15.0349
1528	42 HE_Scan1	plVX-pLKO.1	23540	13325.6	-5675.04	28.6734	10.1049	7.10435	71.3094	-29.694
1529	42 HE_Scan1	plVX-pLKO.1	23540	13515.2	-5674.83	43.1347	14.3254	6.6474	52.1107	-53.597
1530	42 HE_Scan1	plVX-pLKO.1	23540	13624.1	-5677.01	32.164	9.98846	6.84496	194.48	-31.4713
1531	42 HE_Scan1	plVX-pLKO.1	23540	13731.6	-5677.62	62.8321	6.75909	6.97619	109.707	3.21196
1532	42 HE_Scan1	plVX-pLKO.1	23540	13978.2	-5676.62	63.0814	8.91329	8.75099	86.2695	-1.82095
1533	42 HE_Scan1	plVX-pLKO.1	23540	14080.4	-5676.02	20.944	7.875	13.7024	67.8188	73.9985
1534	42 HE_Scan1	plVX-pLKO.1	23540	13253	-5679.28	28.9227	7.81965	9.44828	185.255	20.8273
1535	42 HE_Scan1	plVX-pLKO.1	23540	13422.7	-5678.16	29.92	11.966	5.825	88.0148	-51.3204
1536	42 HE_Scan1	plVX-pLKO.1	23540	13474.4	-5679.61	102.227	6.59346	6.55366	190.74	-0.603712
1537	42 HE_Scan1	plVX-pLKO.1	23540	13933.5	-5676.36	25.9307	9.75113	9.28846	55.1027	-4.74478
1538	42 HE_Scan1	plVX-pLKO.1	23540	13649.3	-5676.49	39.1454	7.7381	6.80892	83.7761	-12.0078
1539	42 HE_Scan1	plVX-pLKO.1	23540	13888.3	-5676.67	67.3201	7.57426	6.18889	75.5481	-18.2905
1540	42 HE_Scan1	plVX-pLKO.1	23540	13267.3	-5679.65	49.1187	7.33659	8.39086	153.34	14.3701
1541	42 HE_Scan1	plVX-pLKO.1	23540	13495.7	-5676.11	21.9414	9.41554	14.9205	73.8028	58.4663
1542	42 HE_Scan1	plVX-pLKO.1	23540	13658.8	-5677.34	17.4534	12.3869	13.5286	76.0468	9.21689
1543	42 HE_Scan1	plVX-pLKO.1	23540	13740.7	-5677.23	31.1667	6.97087	9.6	51.3627	37.7159
1544	42 HE_Scan1	plVX-pLKO.1	23540	13917.9	-5675.48	34.1587	6.85405	14.8102	46.1267	116.08
1545	42 HE_Scan1	plVX-pLKO.1	23540	13948.7	-5677.29	37.1507	13.274	13.651	72.8054	2.8404
1546	42 HE_Scan1	plVX-pLKO.1	23540	14004.8	-5682.55	32.6627	6.27396	7.50382	257.562	19.6026
1547	42 HE_Scan1	plVX-pLKO.1	23540	14018.7	-5679.24	19.448	6.57627	7.5641	117.686	15.0211
1548	42 HE_Scan1	plVX-pLKO.1	23540	14147.5	-5676.36	40.3921	10.8307	11.7654	47.1241	8.63052
1549	42 HE_Scan1	plVX-pLKO.1	23540	14178.6	-5676.4	28.9227	12.7826	12.8017	63.0814	0.149543
1550	42 HE_Scan1	plVX-pLKO.1	23540	13364.2	-5678.26	33.4107	13.1179	14.4776	52.8587	10.3651
1551	42 HE_Scan1	plVX-pLKO.1	23540	13671.5	-5678.46	29.172	7.16135	11.6154	132.895	62.1954
1552	42 HE_Scan1	plVX-pLKO.1	23540	13927.2	-5679.62	73.0548	12.3247	6.41638	76.7948	-47.9387
1553	42 HE_Scan1	plVX-pLKO.1	23540	14043.8	-5678.01	20.944	15.9489	8.15476	78.0415	-48.8694
1554	42 HE_Scan1	plVX-pLKO.1	23540	13213.1	-5677.53	31.416	5.52727	13.3651	41.1401	141.802
1555	42 HE_Scan1	plVX-pLKO.1	23540	13601.9	-5679.74	39.8934	9.76113	7.4375	61.5854	-23.805
1556	42 HE_Scan1	plVX-pLKO.1	23540	13697.9	-5678.78	22.9387	8.16172	5.40217	75.5481	-33.8108
1557	42 HE_Scan1	plVX-pLKO.1	23540	13958	-5677.25	22.9387	13.3065	14.5	30.9174	8.9697
1558	42 HE_Scan1	plVX-pLKO.1	23540	13280.3	-5684.06	20.6947	9.06223	8.77108	232.379	-3.21276
1559	42 HE_Scan1	plVX-pLKO.1	23540	13587.8	-5677.65	10.7213	7.44792	7.46512	47.8721	0.230932
1560	42 HE_Scan1	plVX-pLKO.1	23540	13804.2	-5679.86	33.6601	10.3148	8.87407	53.8561	-13.9677
1561	42 HE_Scan1	plVX-pLKO.1	23540	13988.2	-5678	55.3521	12.4081	6.5991	55.6014	-46.8161
1562	42 HE_Scan1	plVX-pLKO.1	23540	13294.6	-5680.5	42.1374	9.98941	15.9408	117.686	59.5773
1563	42 HE_Scan1	plVX-pLKO.1	23540	13594.3	-5677.97	23.936	7.47423	9.33333	24.1854	24.8736
1564	42 HE_Scan1	plVX-pLKO.1	23540	13791.4	-5679.25	8.72668	15.3925	16.0857	46.3761	4.50377
1565	42 HE_Scan1	plVX-pLKO.1	23540	13827.3	-5679.45	20.944	8.0452	14.5833	44.1321	81.2676
1566	42 HE_Scan1	plVX-pLKO.1	23540	13371.4	-5680.45	16.2067	6.73179	6.41538	75.2988	-4.70014
1567	42 HE_Scan1	plVX-pLKO.1	23540	13379.5	-5680.48	29.4214	9.34799	8.75424	68.0681	-6.35162
1568	42 HE_Scan1	plVX-pLKO.1	23540	13542.5	-5681.02	22.44	7.07383	8.35556	74.3014	18.1193
1569	42 HE_Scan1	plVX-pLKO.1	23540	13706.7	-5679.19	31.1667	12.736	14.296	62.3334	12.2487
1570	42 HE_Scan1	plVX-pLKO.1	23540	13754.3	-5683.97	27.9254	9.28993	9.375	143.616	0.915717
1571	42 HE_Scan1	plVX-pLKO.1	23540	13907.4	-5683.05	41.6387	8.11517	5.98802	136.386	-26.212
1572	42 HE_Scan1	plVX-pLKO.1	23540	13237.7	-5678.62	14.7107	11.5579	15.5763	71.0601	34.7674
1573	42 HE_Scan1	plVX-pLKO.1	23540	13401	-5683.24	12.9654	8.02117	7.80769	153.091	-2.66146
1574	42 HE_Scan1	plVX-pLKO.1	23540	13635.2	-5682.48	6.48268	12.4605	5.07692	110.455	-59.2559
1575	42 HE_Scan1	plVX-pLKO.1	23540	13688.6	-5679.4	22.1907	8.69565	9.68539	63.0814	11.382
1576	42 HE_Scan1	plVX-pLKO.1	23540	14063.9	-5679.99	19.448	6.23832	17.1026	53.3574	174.153
1577	42 HE_Scan1	plVX-pLKO.1	23540	14184.9	-5680.74	30.4187	10.4976	13.918	51.6121	32.5832
1578	42 HE_Scan1	plVX-pLKO.1	23540	13680.7	-5685.59	37.4001	8.20626	6.08667	135.388	-25.829
1579	42 HE_Scan1	plVX-pLKO.1	23540	13774	-5685.62	72.0574	10.0268	8.73702	195.478	-12.8632
1580	42 HE_Scan1	plVX-pLKO.1	23540	13455.4	-5683.46	26.928	9.93431	6.4537	68.3174	-35.0362
1581	42 HE_Scan1	plVX-pLKO.1	23540	13502.7	-5681.62	52.8587	8.51266	11.3774	78.7895	33.6522
1582	42 HE_Scan1	plVX-pLKO.1	23540	14097.3	-5680.15	18.7	11.5164	6.10667	30.4187	-46.9741
1583	42 HE_Scan1	plVX-pLKO.1	23540	13411	-5681.27	8.22801	11.8135	13.0606	48.1214	10.5569
1584	42 HE_Scan1	plVX-pLKO.1	23540	13534.5	-5680.28	22.1907	8.03361	9.73034	29.6707	21.1203
1585	42 HE_Scan1	plVX-pLKO.1	23540	13721	-5682.34	38.6467	7.84838	6.58065	69.0654	-16.1528
1586	42 HE_Scan1	plVX-pLKO.1	23540	13859	-5684.3	27.9254	8.73307	8.83036	125.166	1.11403
1587	42 HE_Scan1	plVX-pLKO.1	23540	14036.6	-5682.75	36.6521	7.31655	7.53741	69.3148	3.01875
1588	42 HE_Scan1	plVX-pLKO.1	23540	14051.9	-5682.57	68.5668	6.89666	7.82909	82.0308	13.5201
1589	42 HE_Scan1	plVX-pLKO.1	23540	13940.5	-5681.64	22.1907	16.7597	7.24719	38.3974	-56.7583
1590	42 HE_Scan1	plVX-pLKO.1	23540	13966.9	-5684.95	66.5721	8.7257	8.35955	115.442	-4.19624
1591	42 HE_Scan1	plVX-pLKO.1	23540	14137.5	-5682.63	29.92	9.59259	7.33333	80.7841	-23.5521
1592	42 HE_Scan1	plVX-pLKO.1	23540	14173.6	-5682.28	7.72934	15.9957	10.9032	57.3468	-31.8363
1593	42 HE_Scan1	plVX-pLKO.1	23540	13232.4	-5684.62	36.9014	8.92745	8.11486	127.16	-9.10211
1594	42 HE_Scan1	plVX-pLKO.1	23540	13327.1	-5682.13	30.668	9.52553	11.5691	83.0281	21.4537
1595	42 HE_Scan1	plVX-pLKO.1	23540	13516.1	-5683.49	7.97868	11.9	9.71875	67.3201	-18.3298
1596	42 HE_Scan1	plVX-pLKO.1	23540	13524.2	-5682.62	31.416	7.9631	6.55556	67.5694	-17.6758
1597	42 HE_Scan1	plVX-pLKO.1	23540	13898.5	-5683.73	61.0868	8.07252	8.46939	65.3254	4.91629
1598	42 HE_Scan1	plVX-pLKO.1	23540	13220	-5683.52	35.9041	8.8069	9.54861	72.3068	8.42197
1599	42 HE_Scan1	plVX-pLKO.1	23540	13565.3	-5681.79	17.204	13.9009	12.029	27.676	-13.4661
1600	42 HE_Scan1	plVX-pLKO.1	23540	13884.5	-5682.84	15.4587	7.90909	16.7742	30.1694	112.088
1601	42 HE_Scan1	plVX-pLKO.1	23540	14025.6	-5682.95	19.448	13.0294	20.7179	42.3867	59.0091
1602	42 HE_Scan1	plVX-pLKO.1	23540	14072.6	-5684.23	38.3974	13.8745	9.31169	61.5854	-32.8863
1603	42 HE_Scan1	plVX-pLKO.1	23540	14079.1	-5681.8	25.9307	7.09821	13.5192	27.9254	90.4596
1604	42 HE_Scan1	plVX-pLKO.1	23540	14087.7	-5683.65	33.6601	13.7773	8.54815	61.5854	-37.955
1605	42 HE_Scan1	plVX-pLKO.1	23540	13440.3	-5683.39	38.8961	12.9359	10.3077	58.3441	-20.3171
1606	42 HE_Scan1	plVX-pLKO.1	23540	14130.1	-5685.45	5.48534	5.98361	22.3182	60.8374	272.989
1607	42 HE_Scan1	plVX-pLKO.1	23540	14155.4	-5684.11	7.97868	6.36782	8.625	65.0761	35.4468
1608	42 HE_Scan1	plVX-pLKO.1	23540	13314.1	-5684.73	34.6574	10.5645	8.1295	71.5588	-23.0486
1609	42 HE_Scan1	plVX-pLKO.1	23540	13353.8	-5687.07	9.22535	7.92321	7.97297	146.11	0.628089
1610	42 HE_Scan1	plVX-pLKO.1	23540	13483.4	-5687.15	11.22	7.33924	13.6444	98.4868	85.9109
1611	42 HE_Scan1	plVX-pLKO.1	23540	13744.3	-5683.94	21.9414	9.27673	15.5455	39.6441	67.5747
1612	42 HE_Scan1	plVX-pLKO.1	23540	14121	-5684.79	30.668	6.81183	6.28455	92.7521	-7.74058
1613	42 HE_Scan1	plVX-pLKO.1	23540	13339.9	-5689.09	51.8614	9.21503	6.77885	142.619	-26.4371
1614	42 HE_Scan1	plVX-pLKO.1	23540	13392.4	-5685.8	11.7187	10.3951	18.5745	40.3921	78.6855
1615	42 HE_Scan1	plVX-pLKO.1	23540	13494.7	-5687.02	22.44	8.24333	10.6111	74.8001	28.7235
1616	42 HE_Scan1	plVX-pLKO.1	23540	13611.1	-5683.58	12.716	9.84685	8.98039	27.676	-8.79931
1617	42 HE_Scan1	plVX-pLKO.1	23540	13659.8	-5687.01	14.4614	8.97762	8.32759	178.274	-7.24063
1618	42 HE_Scan1	plVX-pLKO.1	23540	13817.3	-5686.03	37.1507	15.4255	14.5436	70.3121	-5.7172
1619	42 HE_Scan1	plVX-pLKO.1	23540	13845	-5684.37	25.432	9.84848	9.15686	41.1401	-7.02262
1620	42 HE_Scan1	plVX-pLKO.1	23540	14061.2	-5686.68	84.5241	6.61968	7.21239	93.7495	8.95373
1621	42 HE_Scan1	plVX-pLKO.1	23540	14111.2	-5685.52	51.8614	9.60526	7.25	56.8481	-24.5205
1622	42 HE_Scan1	plVX-pLKO.1	23540	13247.7	-5687.55	12.9654	13.1377	7.65385	103.224	-41.7413
1623	42 HE_Scan1	plVX-pLKO.1	23540	13432.1	-5688.49	6.48268	7.36322	7.53846	108.46	2.37998
1624	42 HE_Scan1	plVX-pLKO.1	23540	13735.8	-5687.19	55.3521	7.32227	6.1982	105.219	-15.3515
1625	42 HE_Scan1	plVX-pLKO.1	23540	13946	-5686.3	12.716	6.43385	11.4902	81.0335	78.5898
1626	42 HE_Scan1	plVX-pLKO.1	23540	13345.6	-5686.22	9.72401	9.26506	17.0769	20.6947	84.3153
1627	42 HE_Scan1	plVX-pLKO.1	23540	13419.3	-5687.34	7.48001	9.04688	9.83333	79.7868	8.69315
1628	42 HE_Scan1	plVX-pLKO.1	23540	13824.3	-5686.62	22.1907	7.74684	16.0449	39.3947	107.116
1629	42 HE_Scan1	plVX-pLKO.1	23540	13990.4	-5690	10.2227	8.07484	11.6341	156.582	44.079
1630	42 HE_Scan1	plVX-pLKO.1	23540	13387.5	-5685.16	16.7054	12.6197	9.28358	17.7027	-26.4359
1631	42 HE_Scan1	plVX-pLKO.1	23540	13412	-5687.23	25.6814	11.1681	7.81553	28.1747	-30.0194
1632	42 HE_Scan1	plVX-pLKO.1	23540	13464.7	-5687.76	25.432	11.2638	13.8725	63.3308	23.1607
1633	42 HE_Scan1	plVX-pLKO.1	23540	13614.6	-5689.26	5.48534	8.05128	16.9091	87.5161	110.017
1634	42 HE_Scan1	plVX-pLKO.1	23540	13627.1	-5686.66	25.9307	12.9862	10.8558	36.1534	-16.4054
1635	42 HE_Scan1	plVX-pLKO.1	23540	13763.5	-5689.73	11.4694	6.27901	9.1087	100.98	45.0657
1636	42 HE_Scan1	plVX-pLKO.1	23540	14163.1	-5688.05	14.4614	7.22695	5.96552	70.3121	-17.4546
1637	42 HE_Scan1	plVX-pLKO.1	23540	13364.2	-5687.68	29.6707	9.83854	8.42857	47.8721	-14.3311
1638	42 HE_Scan1	plVX-pLKO.1	23540	13537.3	-5690.94	5.98401	10.6533	9.54167	167.552	-10.4344
1639	42 HE_Scan1	plVX-pLKO.1	23540	13586.3	-5687.02	9.97335	7.95429	11.625	43.6334	46.1476
1640	42 HE_Scan1	plVX-pLKO.1	23540	13707.6	-5688.21	41.6387	11.2599	7.38922	93.9988	-34.3761
1641	42 HE_Scan1	plVX-pLKO.1	23540	13833.2	-5688.75	30.4187	6.15922	10.5738	89.2615	71.6739
1642	42 HE_Scan1	plVX-pLKO.1	23540	14170.4	-5687.3	25.6814	10.3939	10.2427	32.912	-1.4549
1643	42 HE_Scan1	plVX-pLKO.1	23540	13300.6	-5689.53	14.96	9.32721	8.28333	135.638	-11.1917
1644	42 HE_Scan1	plVX-pLKO.1	23540	13322.4	-5690.38	45.6281	11.7993	8.74317	67.0708	-25.9007
1645	42 HE_Scan1	plVX-pLKO.1	23540	13644.7	-5688	11.22	7.8125	12.8444	31.9147	64.4089
1646	42 HE_Scan1	plVX-pLKO.1	23540	13973.3	-5688.99	53.1081	9.98239	6.04695	70.8108	-39.4239
1647	42 HE_Scan1	plVX-pLKO.1	23540	14142.2	-5691.58	18.7	13.7407	11.3067	87.5161	-17.7143
1648	42 HE_Scan1	plVX-pLKO.1	23540	14148.2	-5688.4	27.676	8.2649	6.36036	37.6494	-23.0437
1649	42 HE_Scan1	plVX-pLKO.1	23540	14186.8	-5690.87	29.172	6.31696	12.8462	55.8508	103.36
1650	42 HE_Scan1	plVX-pLKO.1	23540	13692.1	-5687.94	12.4667	10.0761	9.52	45.8774	-5.51888
1651	42 HE_Scan1	plVX-pLKO.1	23540	13918.1	-5687.1	18.4507	7.1129	11.4189	30.9174	60.5381
1652	42 HE_Scan1	plVX-pLKO.1	23540	14041.3	-5690.41	5.98401	6.57995	11.9167	104.471	81.1057
1653	42 HE_Scan1	plVX-pLKO.1	23540	14082.8	-5689.59	18.9494	10.4348	6.55263	51.6121	-37.2039
1654	42 HE_Scan1	plVX-pLKO.1	23540	13377.7	-5688.81	13.9627	6.60526	6.98214	47.3734	5.70575
1655	42 HE_Scan1	plVX-pLKO.1	23540	13565.3	-5690.04	5.73468	11.1362	6.43478	53.1081	-42.2172
1656	42 HE_Scan1	plVX-pLKO.1	23540	13805.7	-5689.38	22.1907	10.2614	11.0899	43.8827	8.07421
1657	42 HE_Scan1	plVX-pLKO.1	23540	14180.6	-5693.76	24.9334	8.57647	11.06	105.967	28.9575
1658	42 HE_Scan1	plVX-pLKO.1	23540	13262.7	-5691.45	36.9014	10.2245	13.973	107.712	36.6612
1659	42 HE_Scan1	plVX-pLKO.1	23540	13868	-5689.06	12.716	18.0286	8.2549	43.6334	-54.2121
1660	42 HE_Scan1	plVX-pLKO.1	23540	13370.2	-5691.45	13.464	7.70922	8.74074	70.3121	13.3804
1661	42 HE_Scan1	plVX-pLKO.1	23540	13505.1	-5691.5	11.968	11.2233	6.75	100.481	-39.8574
1662	42 HE_Scan1	plVX-pLKO.1	23540	13721.7	-5689.84	14.212	12.6658	10.6842	98.4868	-15.6453
1663	42 HE_Scan1	plVX-pLKO.1	23540	14017.9	-5691.81	15.4587	8.11051	11	92.5028	35.6265
1664	42 HE_Scan1	plVX-pLKO.1	23540	13332	-5690.49	9.72401	6.7766	13.2051	23.4374	94.8637
1665	42 HE_Scan1	plVX-pLKO.1	23540	13605.2	-5693.93	35.1561	9.65112	13.4539	133.643	39.4025
1666	42 HE_Scan1	plVX-pLKO.1	23540	13812.1	-5693.29	14.4614	8.11444	8.94828	91.5055	10.2759
1667	42 HE_Scan1	plVX-pLKO.1	23540	13914	-5693.25	40.1427	5.77376	7.08696	110.205	22.7443
1668	42 HE_Scan1	plVX-pLKO.1	23540	13573	-5690.23	39.8934	9.66667	9.84375	48.6201	1.8319
1669	42 HE_Scan1	plVX-pLKO.1	23540	13746.2	-5691.49	22.1907	7.55455	10.3933	54.8534	37.5762
1670	42 HE_Scan1	plVX-pLKO.1	23540	13846.5	-5694.31	18.4507	7.45964	18.1486	182.263	143.291
1671	42 HE_Scan1	plVX-pLKO.1	23540	14111.7	-5693.21	46.3761	7.55438	7.21505	93.9988	-4.49174
1672	42 HE_Scan1	plVX-pLKO.1	23540	13525.6	-5693.44	5.48534	8.56634	7.45455	125.914	-12.9786
1673	42 HE_Scan1	plVX-pLKO.1	23540	14032.2	-5692.06	23.188	13.1117	7.48387	49.1187	-42.9221
1674	42 HE_Scan1	plVX-pLKO.1	23540	14075.7	-5692.88	38.1481	11.5258	7.90196	72.5561	-31.4409
1675	42 HE_Scan1	plVX-pLKO.1	23540	13623	-5694.31	40.1427	8.34301	11.5528	94.4975	38.4728
1676	42 HE_Scan1	plVX-pLKO.1	23540	13233.2	-5691.32	11.968	6.53488	9.91667	42.8854	51.7497
1677	42 HE_Scan1	plVX-pLKO.1	23540	13310.9	-5693.77	60.5881	13.256	10.037	73.0548	-24.2829
1678	42 HE_Scan1	plVX-pLKO.1	23540	13801.5	-5691.69	5.73468	8.42045	10.4348	21.9414	23.9218
1679	42 HE_Scan1	plVX-pLKO.1	23540	13873.2	-5693.1	14.96	18.9665	14	44.6307	-26.1856
1680	42 HE_Scan1	plVX-pLKO.1	23540	14006.5	-5693.28	23.6867	8.3955	6.22105	77.5428	-25.9001
1681	42 HE_Scan1	plVX-pLKO.1	23540	13212.8	-5692.43	11.968	13.576	21.5625	31.1667	58.8281
1682	42 HE_Scan1	plVX-pLKO.1	23540	13285.9	-5693.74	17.952	8.25869	12.0694	64.5774	46.1424
1683	42 HE_Scan1	plVX-pLKO.1	23540	13455.7	-5693.99	25.6814	12.1545	12.9029	82.2801	6.1571
1684	42 HE_Scan1	plVX-pLKO.1	23540	13882.1	-5694.58	5.48534	17.4228	7.86364	74.3014	-54.8659
1685	42 HE_Scan1	plVX-pLKO.1	23540	14122.1	-5693.74	16.9547	9.20848	18.2353	70.5614	98.0272
1686	42 HE_Scan1	plVX-pLKO.1	23540	13581.4	-5695.03	5.73468	10.7167	6.91304	89.7601	-35.4926
1687	42 HE_Scan1	plVX-pLKO.1	23540	13632.9	-5693.91	23.936	13.5478	6.42708	57.3468	-52.56
1688	42 HE_Scan1	plVX-pLKO.1	23540	13647.9	-5694.62	12.9654	11.2538	7.38462	65.8241	-34.3811
1689	42 HE_Scan1	plVX-pLKO.1	23540	13796.1	-5693.33	38.6467	6.47802	12.9161	45.3787	99.3838
1690	42 HE_Scan1	plVX-pLKO.1	23540	13955.3	-5693.76	26.928	13.6993	5.53704	68.8161	-59.5815
1691	42 HE_Scan1	plVX-pLKO.1	23540	14050.1	-5697.31	34.1587	5.9636	14.3869	130.152	141.245
1692	42 HE_Scan1	plVX-pLKO.1	23540	13421	-5696.02	22.1907	8.25683	14.2809	91.2561	72.9586
1693	42 HE_Scan1	plVX-pLKO.1	23540	13442.9	-5695.38	24.4347	8.91336	19.9184	69.0654	123.466
1694	42 HE_Scan1	plVX-pLKO.1	23540	13699	-5693.63	38.1481	13.6373	8.13072	73.5534	-40.3788
1695	42 HE_Scan1	plVX-pLKO.1	23540	13946.1	-5693.21	6.48268	7.64052	10	38.1481	30.8811
1696	42 HE_Scan1	plVX-pLKO.1	23540	14101.4	-5694.47	23.936	8.22143	18.1354	69.8134	120.587
1697	42 HE_Scan1	plVX-pLKO.1	23540	14135.5	-5694.3	10.2227	11.3506	9.19512	38.3974	-18.9903
1698	42 HE_Scan1	plVX-pLKO.1	23540	14172.4	-5693.48	9.47468	10.978	20.8947	45.3787	90.3324
1699	42 HE_Scan1	plVX-pLKO.1	23540	13826.5	-5695.83	36.4027	6.76282	7.33562	77.7921	8.46978
1700	42 HE_Scan1	plVX-pLKO.1	23540	13927.3	-5699.59	33.9094	8.54545	10.5221	197.472	23.1305
1701	42 HE_Scan1	plVX-pLKO.1	23540	13228.1	-5697.52	21.1934	6.70947	13.2	118.434	96.7367
1702	42 HE_Scan1	plVX-pLKO.1	23540	13389.1	-5695.02	26.928	10.8764	7.44444	44.3814	-31.5542
1703	42 HE_Scan1	plVX-pLKO.1	23540	13411.4	-5696.44	8.72668	8.56818	9.68571	76.7948	13.0428
1704	42 HE_Scan1	plVX-pLKO.1	23540	13517.2	-5697.53	19.1987	13.431	8.27273	74.0521	-38.4056
1705	42 HE_Scan1	plVX-pLKO.1	23540	13553.6	-5695	27.4267	10.3355	10.4182	38.6467	0.800136
1706	42 HE_Scan1	plVX-pLKO.1	23540	14059.5	-5696.13	41.1401	7.63548	7.69091	77.2934	0.72589
1707	42 HE_Scan1	plVX-pLKO.1	23540	14067.6	-5695.37	8.97601	8.75096	11	65.0761	25.7005
1708	42 HE_Scan1	plVX-pLKO.1	23540	14129.6	-5695.71	19.1987	9.66507	10.6753	52.1107	10.4526
1709	42 HE_Scan1	plVX-pLKO.1	23540	14151.1	-5693.99	6.98134	9.66667	5.07143	26.18	-47.5369
1710	42 HE_Scan1	plVX-pLKO.1	23540	13467.8	-5696.6	13.7134	8.82184	14.4182	86.7681	63.4374
1711	42 HE_Scan1	plVX-pLKO.1	23540	13683.9	-5695.13	26.4294	13.5137	8.4434	82.0308	-37.5196
1712	42 HE_Scan1	plVX-pLKO.1	23540	13755	-5697.8	42.1374	7.35484	8.66864	123.67	17.8631
1713	42 HE_Scan1	plVX-pLKO.1	23540	13982.7	-5696.3	11.4694	13.4957	9	57.3468	-33.3119
1714	42 HE_Scan1	plVX-pLKO.1	23540	13293.9	-5697.94	40.3921	15.2841	8	67.5694	-47.6581
1715	42 HE_Scan1	plVX-pLKO.1	23540	13381.4	-5696.87	23.6867	8.07554	10.5789	69.3148	30.9999
1716	42 HE_Scan1	plVX-pLKO.1	23540	13673	-5698.93	28.1747	15.4942	12.6814	106.964	-18.1536
1717	42 HE_Scan1	plVX-pLKO.1	23540	13737.1	-5695.17	8.22801	6.44382	7.30303	44.3814	13.3339
1718	42 HE_Scan1	plVX-pLKO.1	23540	13774.1	-5698.56	18.9494	7.74536	5.53947	147.855	-28.4801
1719	42 HE_Scan1	plVX-pLKO.1	23540	13866.8	-5698.49	54.3547	11.3089	7.39908	115.442	-34.5727
1720	42 HE_Scan1	plVX-pLKO.1	23540	13660.1	-5696.31	30.668	12.8285	14.4309	77.0441	12.4911
1721	42 HE_Scan1	plVX-pLKO.1	23540	13720.2	-5700.3	33.4107	8.68742	18.0896	184.258	108.227
1722	42 HE_Scan1	plVX-pLKO.1	23540	13729.8	-5696.11	24.4347	9.96124	8.88776	32.164	-10.7766
1723	42 HE_Scan1	plVX-pLKO.1	23540	13904.6	-5696.21	31.9147	7.79245	7.90625	39.6441	1.46035
1724	42 HE_Scan1	plVX-pLKO.1	23540	14164.7	-5697.89	40.3921	8.45425	14.2901	76.2961	69.0289
1725	42 HE_Scan1	plVX-pLKO.1	23540	13571.5	-5698.22	63.0814	9.51701	10.585	73.3041	11.2217
1726	42 HE_Scan1	plVX-pLKO.1	23540	14027.7	-5700.26	19.6974	7.03944	8.1519	88.5135	15.8033
1727	42 HE_Scan1	plVX-pLKO.1	23540	13240.4	-5697.1	13.9627	7.66524	11.9643	58.0948	56.085
1728	42 HE_Scan1	plVX-pLKO.1	23540	13250.8	-5697.15	27.1774	8.82727	7.04587	54.8534	-20.1807
1729	42 HE_Scan1	plVX-pLKO.1	23540	13499.7	-5699.72	30.1694	7.96088	13.876	101.977	74.3027
1730	42 HE_Scan1	plVX-pLKO.1	23540	13788.6	-5701.38	27.9254	6.90201	13.9554	99.2348	102.193
1731	42 HE_Scan1	plVX-pLKO.1	23540	13894.2	-5700.81	42.3867	7.38837	14.7529	107.213	99.6778
1732	42 HE_Scan1	plVX-pLKO.1	23540	14087.2	-5698.64	28.1747	9.47368	9.38938	42.6361	-0.889872
1733	42 HE_Scan1	plVX-pLKO.1	23540	13330.4	-5698.52	19.6974	7.81269	8.83544	82.5295	13.0909
1734	42 HE_Scan1	plVX-pLKO.1	23540	13348.7	-5698.45	8.97601	8.47633	8.44444	84.2748	-0.376188
1735	42 HE_Scan1	plVX-pLKO.1	23540	13364.3	-5697.84	13.2147	6.28796	6.49057	47.6227	3.22216
1736	42 HE_Scan1	plVX-pLKO.1	23540	13510.6	-5699.34	18.9494	15.0096	8.40789	52.1107	-43.9831
1737	42 HE_Scan1	plVX-pLKO.1	23540	13960.2	-5698.97	34.1587	8.91589	7.51095	53.3574	-15.7577
1738	42 HE_Scan1	plVX-pLKO.1	23540	14093.3	-5697.28	18.4507	10.7911	6.41892	39.3947	-40.5168
1739	42 HE_Scan1	plVX-pLKO.1	23540	13485.7	-5700.96	49.6174	11.9556	6.57789	78.5401	-44.9805
1740	42 HE_Scan1	plVX-pLKO.1	23540	13545	-5697.87	18.2014	15.0887	9.09589	50.6147	-39.7171
1741	42 HE_Scan1	plVX-pLKO.1	23540	13833.3	-5700.5	64.0788	18.5788	7.16342	91.7548	-61.443
1742	42 HE_Scan1	plVX-pLKO.1	23540	14079.9	-5700.33	47.8721	18.0565	7.29688	83.7761	-59.5888
1743	42 HE_Scan1	plVX-pLKO.1	23540	13562.1	-5697.75	15.2094	9.1028	8.81967	26.6787	-3.11038
1744	42 HE_Scan1	plVX-pLKO.1	23540	13689.3	-5702.14	18.7	12.0336	11.56	170.794	-3.93546
1745	42 HE_Scan1	plVX-pLKO.1	23540	13744.2	-5698.04	21.1934	7.01626	7.64706	30.668	8.99053
1746	42 HE_Scan1	plVX-pLKO.1	23540	14154	-5700.48	35.4054	7.10875	6.53521	105.468	-8.06803
1747	42 HE_Scan1	plVX-pLKO.1	23540	14188.5	-5699.98	26.6787	7.77297	13.785	46.1267	77.3459
1748	42 HE_Scan1	plVX-pLKO.1	23540	13338.3	-5699.86	7.97868	11.9941	7.8125	42.1374	-34.8637
1749	42 HE_Scan1	plVX-pLKO.1	23540	13947.6	-5699.16	36.6521	15.6979	10.5306	58.5934	-32.9169
1750	42 HE_Scan1	plVX-pLKO.1	23540	13258.6	-5701.64	17.204	8.01515	18.2174	82.2801	127.287
1751	42 HE_Scan1	plVX-pLKO.1	23540	13459.1	-5701.23	5.48534	9.03833	7.36364	71.5588	-18.5288
1752	42 HE_Scan1	plVX-pLKO.1	23540	13598.9	-5699.47	23.188	9.08125	16.7097	39.8934	84.002
1753	42 HE_Scan1	plVX-pLKO.1	23540	14010	-5700.54	49.8667	11.5882	9.75	80.5348	-15.8629
1754	42 HE_Scan1	plVX-pLKO.1	23540	14173.4	-5699.97	34.9067	11.1212	17.1786	41.1401	54.4667
1755	42 HE_Scan1	plVX-pLKO.1	23540	13302.2	-5699.26	13.9627	7.71852	11.3929	33.6601	47.6042
1756	42 HE_Scan1	plVX-pLKO.1	23540	13557.5	-5705.7	10.2227	9.36147	13.3415	115.192	42.5146
1757	42 HE_Scan1	plVX-pLKO.1	23540	13703.2	-5700.38	11.22	14.2918	10.3778	58.0948	-27.3867
1758	42 HE_Scan1	plVX-pLKO.1	23540	14043.1	-5701.94	32.6627	8.96552	9.36641	57.8454	4.47152
1759	42 HE_Scan1	plVX-pLKO.1	23540	13859.8	-5704.4	33.6601	10.6529	9.33333	120.678	-12.3869
1760	42 HE_Scan1	plVX-pLKO.1	23540	14000	-5703.86	21.4427	8.91247	7.60465	113.946	-14.6741
1761	42 HE_Scan1	plVX-pLKO.1	23540	13288.8	-5704.21	10.7213	8.78111	7.18605	108.211	-18.1647
1762	42 HE_Scan1	plVX-pLKO.1	23540	13370	-5703.57	14.7107	6.2561	10.6271	61.3361	69.8682
1763	42 HE_Scan1	plVX-pLKO.1	23540	13477.5	-5703.3	25.432	7.71144	16.7353	100.232	117.019
1764	42 HE_Scan1	plVX-pLKO.1	23540	13617.1	-5701.72	55.1027	12.0081	8.04072	61.5854	-33.0391
1765	42 HE_Scan1	plVX-pLKO.1	23540	14035.3	-5704.14	27.9254	11.8049	8.10714	92.0041	-31.3238
1766	42 HE_Scan1	plVX-pLKO.1	23540	13447.9	-5703.54	21.1934	11.77	7.49412	71.5588	-36.3288
1767	42 HE_Scan1	plVX-pLKO.1	23540	13635.2	-5704.52	57.8454	7.77897	8.46552	139.876	8.82574
1768	42 HE_Scan1	plVX-pLKO.1	23540	13735	-5702.12	70.3121	7.18182	11.4645	76.7948	59.6328
1769	42 HE_Scan1	plVX-pLKO.1	23540	13906.6	-5704	30.668	8.85205	6.14634	91.0068	-30.5659
1770	42 HE_Scan1	plVX-pLKO.1	23540	13941.3	-5702.83	26.6787	11.6629	13.3458	66.5721	14.4293
1771	42 HE_Scan1	plVX-pLKO.1	23540	13644.1	-5701.76	19.448	7.95035	17.9487	35.1561	125.76
1772	42 HE_Scan1	plVX-pLKO.1	23540	13783.2	-5705.15	51.3627	13.4534	7.3835	61.5854	-45.1182
1773	42 HE_Scan1	plVX-pLKO.1	23540	13991.8	-5705.86	75.5481	6.72897	7.60396	80.0361	13.0033
1774	42 HE_Scan1	plVX-pLKO.1	23540	14020.9	-5704.41	47.3734	7.62366	8.47895	69.5641	11.2189
1775	42 HE_Scan1	plVX-pLKO.1	23540	13523.7	-5702.65	18.2014	9.07692	13.0822	35.6547	44.1258
1776	42 HE_Scan1	plVX-pLKO.1	23540	13566.3	-5703.98	28.424	8.31308	14.7456	53.3574	77.3784
1777	42 HE_Scan1	plVX-pLKO.1	23540	13586	-5705.76	31.6654	10.9728	15.7165	100.731	43.2321
1778	42 HE_Scan1	plVX-pLKO.1	23540	13664.6	-5703.44	36.6521	15.5621	13.7279	80.2855	-11.7865
1779	42 HE_Scan1	plVX-pLKO.1	23540	13810.5	-5703.92	20.6947	9.84926	8.26506	67.8188	-16.0845
1780	42 HE_Scan1	plVX-pLKO.1	23540	13915.3	-5703.64	14.96	6.63636	5.78333	60.3388	-12.8539
1781	42 HE_Scan1	plVX-pLKO.1	23540	13982.8	-5705.12	29.4214	6.30233	10.5169	128.656	66.8741
1782	42 HE_Scan1	plVX-pLKO.1	23540	13388.8	-5703.56	36.4027	6.90498	5.68493	55.1027	-17.6691
1783	42 HE_Scan1	plVX-pLKO.1	23540	13492.7	-5703.07	12.716	8.68182	5.54902	27.4267	-36.0846
1784	42 HE_Scan1	plVX-pLKO.1	23540	13533	-5704.5	13.7134	7.65	8.8	74.8001	15.0327
1785	42 HE_Scan1	plVX-pLKO.1	23540	13550.3	-5704.43	8.97601	12.5415	10.1944	51.1134	-18.7141
1786	42 HE_Scan1	plVX-pLKO.1	23540	14130.4	-5703.2	12.716	8.93764	9.66667	107.961	8.15676
1787	42 HE_Scan1	plVX-pLKO.1	23540	14145.1	-5703.26	9.47468	7.80723	9.31579	41.3894	19.3226
1788	42 HE_Scan1	plVX-pLKO.1	23540	13760	-5705.56	31.1667	7.79156	7.936	94.4975	1.85384
1789	42 HE_Scan1	plVX-pLKO.1	23540	13235	-5707.19	12.716	8.37782	8.94118	132.646	6.72439
1790	42 HE_Scan1	plVX-pLKO.1	23540	13301.9	-5707.09	50.1161	11.4086	8.28856	121.426	-27.3483
1791	42 HE_Scan1	plVX-pLKO.1	23540	13359.3	-5705.41	34.9067	10.0828	7.17143	78.2908	-28.8747
1792	42 HE_Scan1	plVX-pLKO.1	23540	13606	-5704.31	19.6974	10.2627	9.01266	29.4214	-12.1805
1793	42 HE_Scan1	plVX-pLKO.1	23540	13885	-5704.83	15.2094	10.6426	10.0656	58.5934	-5.42144
1794	42 HE_Scan1	plVX-pLKO.1	23540	13967.6	-5706.84	6.23334	5.66374	9.28	85.2721	63.8493
1795	42 HE_Scan1	plVX-pLKO.1	23540	14090.4	-5703.94	11.7187	9.3617	10.6596	23.4374	13.8636
1796	42 HE_Scan1	plVX-pLKO.1	23540	13351.7	-5703.83	25.432	9.69466	6.42157	32.6627	-33.7618
1797	42 HE_Scan1	plVX-pLKO.1	23540	13379.5	-5704.61	22.1907	11.8503	12.1011	36.6521	2.11626
1798	42 HE_Scan1	plVX-pLKO.1	23540	13543.6	-5704.93	45.8774	7.85644	6.66304	50.3654	-15.19
1799	42 HE_Scan1	plVX-pLKO.1	23540	13576.1	-5708.78	13.2147	7.08658	7.33962	115.192	3.57073
1800	42 HE_Scan1	plVX-pLKO.1	23540	13613.1	-5707.87	64.0788	9.17681	7.91829	86.0201	-13.7142
1801	42 HE_Scan1	plVX-pLKO.1	23540	14071.5	-5705.95	45.1294	13.7329	7.77901	76.5454	-43.355
1802	42 HE_Scan1	plVX-pLKO.1	23540	13218.9	-5707.11	23.188	10.3975	10.2903	60.8374	-1.03119
1803	42 HE_Scan1	plVX-pLKO.1	23540	13743	-5706.6	5.98401	6.33436	12.5417	81.2828	97.9944
1804	42 HE_Scan1	plVX-pLKO.1	23540	14059.9	-5706.32	13.464	7.38776	10.2963	97.7388	39.3698
1805	42 HE_Scan1	plVX-pLKO.1	23540	13270.7	-5707.26	52.3601	10.8578	8.35238	56.1001	-23.0747
1806	42 HE_Scan1	plVX-pLKO.1	23540	13411.3	-5706.22	38.1481	9.24671	6.03268	75.7974	-34.7586
1807	42 HE_Scan1	plVX-pLKO.1	23540	13424.8	-5707.6	14.4614	8.77846	8.51724	81.0335	-2.97569
1808	42 HE_Scan1	plVX-pLKO.1	23540	13601.7	-5706.59	15.9574	10.9278	10.9219	48.3707	-0.0545401
1809	42 HE_Scan1	plVX-pLKO.1	23540	13628.1	-5707.13	38.1481	10.006	5.81699	41.3894	-41.8651
1810	42 HE_Scan1	plVX-pLKO.1	23540	13844.8	-5708.94	58.3441	9.32584	5.79915	88.7628	-37.8164
1811	42 HE_Scan1	plVX-pLKO.1	23540	14182.7	-5710.14	21.9414	8.29489	9.96591	190.242	20.1452
1812	42 HE_Scan1	plVX-pLKO.1	23540	13225.4	-5705.39	21.1934	11.4259	17.7059	26.928	54.9623
1813	42 HE_Scan1	plVX-pLKO.1	23540	13803.8	-5709.89	25.6814	6.80106	9.90291	93.9988	45.6083
1814	42 HE_Scan1	plVX-pLKO.1	23540	13466.7	-5710.8	18.4507	7.01161	13.0811	171.791	86.5631
1815	42 HE_Scan1	plVX-pLKO.1	23540	13714.4	-5708.38	44.6307	12.1142	8.92179	80.7841	-26.3526
1816	42 HE_Scan1	plVX-pLKO.1	23540	13973.6	-5707.16	5.98401	4.46809	8.20833	35.1561	83.7103
1817	42 HE_Scan1	plVX-pLKO.1	23540	14164	-5706.15	28.424	9.64384	9.98246	36.4027	3.51126
1818	42 HE_Scan1	plVX-pLKO.1	23540	13278.3	-5707.94	25.432	9.29339	8.54902	60.3388	-8.00966
1819	42 HE_Scan1	plVX-pLKO.1	23540	13646	-5709.23	14.4614	12.1705	9.15517	86.2695	-24.7758
1820	42 HE_Scan1	plVX-pLKO.1	23540	13960.8	-5712.58	24.684	8.9509	10.0505	152.343	12.2849
1821	42 HE_Scan1	plVX-pLKO.1	23540	14171.6	-5708.14	40.8907	9.37459	9.77439	76.5454	4.26469
1822	42 HE_Scan1	plVX-pLKO.1	23540	13262.9	-5709.53	33.9094	11.9723	5.94853	63.0814	-50.3144
1823	42 HE_Scan1	plVX-pLKO.1	23540	13455.2	-5707.9	8.97601	8.98462	10.6944	48.6201	19.0306
1824	42 HE_Scan1	plVX-pLKO.1	23540	13511.3	-5707.87	19.9467	10.5739	8.8375	57.3468	-16.4217
1825	42 HE_Scan1	plVX-pLKO.1	23540	13657.1	-5710.92	22.9387	8.06745	10.1413	147.855	25.7064
1826	42 HE_Scan1	plVX-pLKO.1	23540	13339.3	-5713.71	7.23068	9.28211	4.65517	217.419	-49.8479
1827	42 HE_Scan1	plVX-pLKO.1	23540	13436.9	-5709.18	21.692	10.1524	14.9885	107.961	47.6347
1828	42 HE_Scan1	plVX-pLKO.1	23540	13767.8	-5709.72	29.172	12.0738	9.18803	67.5694	-23.9011
1829	42 HE_Scan1	plVX-pLKO.1	23540	13820.8	-5709.66	44.1321	12.1159	11.9718	51.6121	-1.19009
1830	42 HE_Scan1	plVX-pLKO.1	23540	13838.2	-5709.46	35.6547	7.66304	11.3497	45.8774	48.1089
1831	42 HE_Scan1	plVX-pLKO.1	23540	13253.1	-5710.03	27.1774	7.54802	8.68807	88.2641	15.104
1832	42 HE_Scan1	plVX-pLKO.1	23540	13499	-5709.63	74.5508	10.1218	10.2241	126.911	1.01042
1833	42 HE_Scan1	plVX-pLKO.1	23540	13751.3	-5710.87	19.6974	11.7438	12.9241	80.7841	10.0497
1834	42 HE_Scan1	plVX-pLKO.1	23540	14011.7	-5712.22	25.6814	10.1489	9.84466	194.231	-2.99785
1835	42 HE_Scan1	plVX-pLKO.1	23540	14144.9	-5710.83	27.4267	7.68111	8.44545	80.5348	9.9509
1836	42 HE_Scan1	plVX-pLKO.1	23540	14155.5	-5709.63	32.912	13.1961	16.5682	76.2961	25.5538
1837	42 HE_Scan1	plVX-pLKO.1	23540	13538.6	-5713.35	118.932	9.3712	9.38784	122.922	0.177607
1838	42 HE_Scan1	plVX-pLKO.1	23540	13776.9	-5710.97	6.73201	13.1164	5.85185	72.8054	-55.3854
1839	42 HE_Scan1	plVX-pLKO.1	23540	14119.8	-5713.23	12.9654	7.08333	7.48077	125.664	5.61086
1840	42 HE_Scan1	plVX-pLKO.1	23540	13347.1	-5708.62	9.72401	6.25874	16.6154	35.6547	165.475
1841	42 HE_Scan1	plVX-pLKO.1	23540	13597.8	-5710.97	22.1907	17.6516	7.86517	55.1027	-55.4421
1842	42 HE_Scan1	plVX-pLKO.1	23540	13731.1	-5709.2	10.2227	7.40385	6.34146	51.8614	-14.3491
1843	42 HE_Scan1	plVX-pLKO.1	23540	13896.8	-5714.06	64.0788	7.31729	6.59922	165.807	-9.81335
1844	42 HE_Scan1	plVX-pLKO.1	23540	13245.5	-5712.05	28.6734	14.0962	7.44348	51.8614	-47.195
1845	42 HE_Scan1	plVX-pLKO.1	23540	13309.3	-5710.05	13.464	12.5069	15.5185	35.9041	24.0792
1846	42 HE_Scan1	plVX-pLKO.1	23540	13319.6	-5711.52	35.1561	5.63309	6.85106	69.3148	21.6217
1847	42 HE_Scan1	plVX-pLKO.1	23540	13327.8	-5711.86	26.928	7.12705	18.8981	60.8374	165.161
1848	42 HE_Scan1	plVX-pLKO.1	23540	13374	-5710.62	22.9387	11.2297	6.90217	52.1107	-38.5362
1849	42 HE_Scan1	plVX-pLKO.1	23540	13477.9	-5711.78	38.3974	7.43396	13.7078	66.0734	84.3942
1850	42 HE_Scan1	plVX-pLKO.1	23540	13526.7	-5711.1	28.1747	8.77778	11.8142	76.2961	34.5917
1851	42 HE_Scan1	plVX-pLKO.1	23540	13687.6	-5709.89	20.4454	9.90043	12.9146	57.5961	30.4451
1852	42 HE_Scan1	plVX-pLKO.1	23540	14136.8	-5710.31	39.3947	10.4511	9.32911	45.8774	-10.7355
1853	42 HE_Scan1	plVX-pLKO.1	23540	14127.6	-5710.84	24.9334	12.4259	9.61	53.8561	-22.6617
1854	42 HE_Scan1	plVX-pLKO.1	23540	13399.7	-5712.19	15.9574	8.80365	13.7031	54.6041	55.6527
1855	42 HE_Scan1	plVX-pLKO.1	23540	13700.3	-5714.22	94.9961	12.135	6.96325	121.924	-42.6183
1856	42 HE_Scan1	plVX-pLKO.1	23540	13829.6	-5711.56	24.9334	14.1505	13.78	51.3627	-2.61818
1857	42 HE_Scan1	plVX-pLKO.1	23540	13891.2	-5709.9	17.204	6.27551	11.1449	24.4347	77.594
1858	42 HE_Scan1	plVX-pLKO.1	23540	13366.2	-5710.65	16.456	5.48031	15.6364	31.6654	185.319
1859	42 HE_Scan1	plVX-pLKO.1	23540	13420.4	-5715.29	7.48001	6.97004	10.2667	133.144	47.2972
1860	42 HE_Scan1	plVX-pLKO.1	23540	13489.3	-5712.07	22.9387	9.0813	6.09783	30.668	-32.8529
1861	42 HE_Scan1	plVX-pLKO.1	23540	13566.1	-5713.45	22.9387	8.01404	7.8913	88.7628	-1.53157
1862	42 HE_Scan1	plVX-pLKO.1	23540	13668.8	-5711.43	9.47468	12.0052	5.97368	48.1214	-50.2408
1863	42 HE_Scan1	plVX-pLKO.1	23540	14088.2	-5713.82	17.952	11.2764	15.2917	99.2348	35.6079
1864	42 HE_Scan1	plVX-pLKO.1	23540	13920.9	-5712.61	16.9547	14.5472	9.66176	66.0734	-33.5832
1865	42 HE_Scan1	plVX-pLKO.1	23540	13448.3	-5712.3	16.2067	10.0059	9.24615	42.3867	-7.59282
1866	42 HE_Scan1	plVX-pLKO.1	23540	13591.6	-5714.97	7.23068	8.32707	9.17241	66.3228	10.1518
1867	42 HE_Scan1	plVX-pLKO.1	23540	13722.3	-5714.15	14.7107	12.7734	15.5254	82.5295	21.5448
1868	42 HE_Scan1	plVX-pLKO.1	23540	14107.3	-5714.3	27.1774	6.7147	14.5963	86.5188	117.379
1869	42 HE_Scan1	plVX-pLKO.1	23540	13867.5	-5713.6	18.9494	13.7188	8.82895	79.7868	-35.6432
1870	42 HE_Scan1	plVX-pLKO.1	23540	13881.1	-5715.5	8.22801	9.5662	7.30303	88.5135	-23.658
1871	42 HE_Scan1	plVX-pLKO.1	23540	13549.5	-5715.56	47.3734	14.6238	7.72105	75.5481	-47.202
1872	42 HE_Scan1	plVX-pLKO.1	23540	13681.1	-5714.35	27.676	8.02273	8.95495	43.8827	11.6198
1873	42 HE_Scan1	plVX-pLKO.1	23540	13735.3	-5714.83	42.3867	6.77431	10.3471	71.8081	52.7398
1874	42 HE_Scan1	plVX-pLKO.1	23540	13786.7	-5716.51	35.9041	9.97396	6.89583	95.7441	-30.8616
1875	42 HE_Scan1	plVX-pLKO.1	23540	14033.2	-5713.93	14.212	10.1709	8.15789	68.5668	-19.7919
1876	42 HE_Scan1	plVX-pLKO.1	23540	13410	-5714.43	38.8961	5.79464	12.5705	55.8508	116.933
1877	42 HE_Scan1	plVX-pLKO.1	23540	14024	-5716.81	22.9387	15.5658	9.34783	89.0121	-39.9465
1878	42 HE_Scan1	plVX-pLKO.1	23540	14163.6	-5713.76	38.6467	10.5723	11.8581	43.1347	12.1621
1879	42 HE_Scan1	plVX-pLKO.1	23540	13518.7	-5715.2	5.98401	13.1364	7	65.8241	-46.7128
1880	42 HE_Scan1	plVX-pLKO.1	23540	13930.8	-5716.35	27.4267	9.89111	14.8545	112.2	50.1808
1881	42 HE_Scan1	plVX-pLKO.1	23540	14097.3	-5714.3	18.9494	13.3963	7.46053	40.8907	-44.3092
1882	42 HE_Scan1	plVX-pLKO.1	23540	13290.8	-5715.12	38.1481	8.98319	9.47059	59.3414	5.42563
1883	42 HE_Scan1	plVX-pLKO.1	23540	13759.4	-5717.02	13.9627	12.2178	11.9286	75.5481	-2.36745
1884	42 HE_Scan1	plVX-pLKO.1	23540	13945.8	-5718.36	13.2147	7.37813	5.86792	109.457	-20.4687
1885	42 HE_Scan1	plVX-pLKO.1	23540	13975.9	-5719.03	32.164	8.03664	15.4806	163.314	92.6255
1886	42 HE_Scan1	plVX-pLKO.1	23540	13992.8	-5716	63.8294	9.68839	9.53906	88.0148	-1.54126
1887	42 HE_Scan1	plVX-pLKO.1	23540	14069.2	-5716.34	54.8534	7.60997	7.05	85.0228	-7.35838
1888	42 HE_Scan1	plVX-pLKO.1	23540	13266.7	-5717.37	43.1347	7.16024	8.46243	84.0255	18.1864
1889	42 HE_Scan1	plVX-pLKO.1	23540	13282	-5716.93	33.4107	7.35616	14.5373	72.8054	97.6208
1890	42 HE_Scan1	plVX-pLKO.1	23540	13381.5	-5717.22	7.23068	9.30605	12.5517	70.0628	34.877
1891	42 HE_Scan1	plVX-pLKO.1	23540	13456.1	-5717.6	38.6467	7.62349	7.16129	82.7788	-6.06288
1892	42 HE_Scan1	plVX-pLKO.1	23540	13485.6	-5718.31	26.18	7.99198	9.80952	93.2508	22.7421
1893	42 HE_Scan1	plVX-pLKO.1	23540	13675.2	-5717.28	9.72401	9.45532	20.9231	58.5934	121.284
1894	42 HE_Scan1	plVX-pLKO.1	23540	13366.4	-5716.22	8.97601	6.11538	16.4722	58.3441	169.357
1895	42 HE_Scan1	plVX-pLKO.1	23540	13603.1	-5718.5	34.6574	8.20713	13.7482	111.951	67.5154
1896	42 HE_Scan1	plVX-pLKO.1	23540	13859.1	-5717.28	26.928	9.18539	5.88889	44.3814	-35.8885
1897	42 HE_Scan1	plVX-pLKO.1	23540	14052.9	-5718.54	15.9574	9.69922	10.6875	127.659	10.1893
1898	42 HE_Scan1	plVX-pLKO.1	23540	13436.8	-5716.11	14.4614	11.0288	8.75862	51.8614	-20.5844
1899	42 HE_Scan1	plVX-pLKO.1	23540	13621.9	-5716.57	30.4187	9.02632	7.5	66.3228	-16.9096
1900	42 HE_Scan1	plVX-pLKO.1	23540	13714.5	-5719.52	35.9041	10.8221	6.78472	103.723	-37.3069
1901	42 HE_Scan1	plVX-pLKO.1	23540	13244.5	-5720.89	35.1561	8.38004	7.93617	117.436	-5.29678
1902	42 HE_Scan1	plVX-pLKO.1	23540	13310	-5715.95	30.4187	8.01527	9.09016	32.6627	13.4106
1903	42 HE_Scan1	plVX-pLKO.1	23540	13516.6	-5723.9	12.716	9.62181	6.62745	244.596	-31.1206
1904	42 HE_Scan1	plVX-pLKO.1	23540	13688.3	-5716.63	20.944	12.4733	10.3571	32.6627	-16.9654
1905	42 HE_Scan1	plVX-pLKO.1	23540	13746.4	-5719.67	26.4294	7.95165	8.78302	97.9881	10.4552
1906	42 HE_Scan1	plVX-pLKO.1	23540	13695.7	-5721.13	12.4667	9.23077	13.66	84.2748	47.9833
1907	42 HE_Scan1	plVX-pLKO.1	23540	13820.1	-5718.14	59.0921	17.556	6.94937	60.0894	-60.416
1908	42 HE_Scan1	plVX-pLKO.1	23540	13834.2	-5721.83	15.708	10.5688	12.8413	121.426	21.5018
1909	42 HE_Scan1	plVX-pLKO.1	23540	13984.9	-5719.42	17.204	8.29108	20.5072	53.1081	147.341
1910	42 HE_Scan1	plVX-pLKO.1	23540	14155.4	-5718.71	5.23601	7.83175	7.7619	78.5401	-0.891771
1911	42 HE_Scan1	plVX-pLKO.1	23540	13324.9	-5718.87	8.47735	10.1144	7.05882	50.1161	-30.2104
1912	42 HE_Scan1	plVX-pLKO.1	23540	13575.3	-5718.93	20.196	12.3723	14.6173	68.3174	18.1456
1913	42 HE_Scan1	plVX-pLKO.1	23540	13650.3	-5720.63	44.3814	8.55556	8.88764	123.42	3.88151
1914	42 HE_Scan1	plVX-pLKO.1	23540	13799.6	-5719.29	48.6201	7.54237	7.51795	102.975	-0.323826
1915	42 HE_Scan1	plVX-pLKO.1	23540	13909.2	-5719.69	46.1267	10.224	7.33514	76.7948	-28.2559
1916	42 HE_Scan1	plVX-pLKO.1	23540	13234	-5722.19	49.6174	7.52619	10.0653	104.72	33.7373
1917	42 HE_Scan1	plVX-pLKO.1	23540	13390.4	-5723.24	31.9147	7.97585	7.61719	103.224	-4.4968
1918	42 HE_Scan1	plVX-pLKO.1	23540	13529.4	-5719.09	16.9547	10.5676	10.5294	55.3521	-0.361065
1919	42 HE_Scan1	plVX-pLKO.1	23540	13776.6	-5719.8	15.2094	8.88043	8.03279	68.8161	-9.54512
1920	42 HE_Scan1	plVX-pLKO.1	23540	14005	-5720.03	30.4187	8.49198	14.2623	46.6254	67.9502
1921	42 HE_Scan1	plVX-pLKO.1	23540	13397	-5720.6	41.3894	7.72222	7.72892	62.8321	0.0866776
1922	42 HE_Scan1	plVX-pLKO.1	23540	14127.4	-5722.34	14.4614	9.11282	5.60345	97.2401	-38.5103
1923	42 HE_Scan1	plVX-pLKO.1	23540	14147	-5719.73	40.3921	9.10976	8.46914	40.8907	-7.03224
1924	42 HE_Scan1	plVX-pLKO.1	23540	13226.2	-5719.52	26.6787	6.0885	9.3271	28.1747	53.1922
1925	42 HE_Scan1	plVX-pLKO.1	23540	13293.5	-5723.1	67.0708	6.60981	7.47955	116.938	13.1584
1926	42 HE_Scan1	plVX-pLKO.1	23540	13406.7	-5721.64	13.2147	8.30868	13.6792	77.5428	64.638
1927	42 HE_Scan1	plVX-pLKO.1	23540	13470.9	-5719.04	18.9494	14.0463	8.97368	26.928	-36.1135
1928	42 HE_Scan1	plVX-pLKO.1	23540	13544.6	-5720.62	38.1481	12.0125	11.2549	39.8934	-6.30675
1929	42 HE_Scan1	plVX-pLKO.1	23540	13900.7	-5720.64	14.96	9.50802	10.0333	46.6254	5.52493
1930	42 HE_Scan1	plVX-pLKO.1	23540	14075.7	-5723.05	64.5774	10.2724	6.09653	69.5641	-40.6514
1931	42 HE_Scan1	plVX-pLKO.1	23540	14082.6	-5724.67	50.8641	8.58592	7.0049	88.5135	-18.414
1932	42 HE_Scan1	plVX-pLKO.1	23540	14101.2	-5721.69	7.48001	10.4317	17.5333	91.2561	68.0775
1933	42 HE_Scan1	plVX-pLKO.1	23540	13303.2	-5721.05	12.716	7.76847	12.9804	50.6147	67.0907
1934	42 HE_Scan1	plVX-pLKO.1	23540	13314.2	-5723.73	8.72668	6.13479	10.5143	136.884	71.3879
1935	42 HE_Scan1	plVX-pLKO.1	23540	13449.6	-5721.52	41.6387	9.21774	10.2156	61.8348	10.8251
1936	42 HE_Scan1	plVX-pLKO.1	23540	13561	-5723.83	13.7134	8.40476	9.01818	146.608	7.29848
1937	42 HE_Scan1	plVX-pLKO.1	23540	14163	-5721.5	41.6387	14.4155	8.57485	51.6121	-40.5163
1938	42 HE_Scan1	plVX-pLKO.1	23540	13219	-5724.46	47.1241	10.566	8.9418	71.8081	-15.3717
1939	42 HE_Scan1	plVX-pLKO.1	23540	13351.8	-5721.67	27.4267	11.6717	16.6364	66.0734	42.5359
1940	42 HE_Scan1	plVX-pLKO.1	23540	13501	-5723.12	69.0654	6.66908	6.64982	137.882	-0.28877
1941	42 HE_Scan1	plVX-pLKO.1	23540	13728.8	-5721.65	35.4054	16.3561	16.7465	84.0255	2.38685
1942	42 HE_Scan1	plVX-pLKO.1	23540	13919.9	-5723.96	27.676	8.4023	12.2703	130.152	46.0347
1943	42 HE_Scan1	plVX-pLKO.1	23540	14176	-5725.47	75.2988	8.55887	8.06291	158.826	-5.79464
1944	42 HE_Scan1	plVX-pLKO.1	23540	14185.7	-5721.45	15.9574	15.5052	8.0625	47.8721	-48.0013
1945	42 HE_Scan1	plVX-pLKO.1	23540	13939.9	-5722.63	33.1614	8.9641	10.6992	48.6201	19.3566
1946	42 HE_Scan1	plVX-pLKO.1	23540	13998.9	-5721.26	26.6787	10.4779	16.7944	28.1747	60.2843
1947	42 HE_Scan1	plVX-pLKO.1	23540	13254.3	-5724.54	17.4534	8.14474	8.84286	75.7974	8.57143
1948	42 HE_Scan1	plVX-pLKO.1	23540	13463.4	-5722.63	26.6787	8.32323	8.02804	49.3681	-3.54664
1949	42 HE_Scan1	plVX-pLKO.1	23540	13629.6	-5724.18	30.1694	12.145	9.61983	67.0708	-20.7917
1950	42 HE_Scan1	plVX-pLKO.1	23540	13642.8	-5725.02	25.432	9.72428	10.902	60.5881	12.1107
1951	42 HE_Scan1	plVX-pLKO.1	23540	13963.3	-5726.05	19.6974	11.3627	13.3797	124.418	17.7512
1952	42 HE_Scan1	plVX-pLKO.1	23540	14060.6	-5726.47	24.4347	7.36722	11.9082	120.179	61.6371
1953	42 HE_Scan1	plVX-pLKO.1	23540	13212.5	-5723.89	7.97868	7.69677	13.25	38.6467	72.15
1954	42 HE_Scan1	plVX-pLKO.1	23540	13364.8	-5723.41	10.472	6.68471	7.45238	105.967	11.4841
1955	42 HE_Scan1	plVX-pLKO.1	23540	13431.1	-5724.22	35.6547	15.4607	7.97203	44.3814	-48.4367
1956	42 HE_Scan1	plVX-pLKO.1	23540	13753.8	-5723.35	22.44	7.41781	8.35556	36.4027	12.6418
1957	42 HE_Scan1	plVX-pLKO.1	23540	14031.1	-5722.15	10.9707	9.15789	10.5682	37.8987	15.3997
1958	42 HE_Scan1	plVX-pLKO.1	23540	13437.6	-5723.83	5.98401	12.7265	11.2917	58.3441	-11.2743
1959	42 HE_Scan1	plVX-pLKO.1	23540	13595.2	-5725.37	29.92	10.0111	10.6917	89.7601	6.798
1960	42 HE_Scan1	plVX-pLKO.1	23540	13952.9	-5724.38	17.952	12.1502	7.58333	68.0681	-37.5867
1961	42 HE_Scan1	plVX-pLKO.1	23540	14046.7	-5728.86	30.1694	7.88073	9.33058	135.887	18.3973
1962	42 HE_Scan1	plVX-pLKO.1	23540	14114.3	-5725.67	19.1987	7.51659	7.5974	105.219	1.07515
1963	42 HE_Scan1	plVX-pLKO.1	23540	13416.6	-5724.25	17.952	15.0704	18.2361	49.6174	21.0065
1964	42 HE_Scan1	plVX-pLKO.1	23540	13444.1	-5726.87	44.3814	17.2785	8.35393	59.0921	-51.6512
1965	42 HE_Scan1	plVX-pLKO.1	23540	13660.7	-5725.29	14.96	8.42222	7.03333	67.3201	-16.4908
1966	42 HE_Scan1	plVX-pLKO.1	23540	14011.9	-5727.6	21.692	12.0582	17.1609	111.452	42.3178
1967	42 HE_Scan1	plVX-pLKO.1	23540	13277.2	-5726.64	8.22801	10.2843	14.1212	76.2961	37.3083
1968	42 HE_Scan1	plVX-pLKO.1	23540	13538.7	-5726.28	31.416	9.03226	8.09524	100.481	-10.3741
1969	42 HE_Scan1	plVX-pLKO.1	23540	13581.1	-5724.91	12.716	9.29167	13.2745	35.9041	42.8647
1970	42 HE_Scan1	plVX-pLKO.1	23540	13686	-5725.04	7.48001	14.6162	7.1	70.8108	-51.4238
1971	42 HE_Scan1	plVX-pLKO.1	23540	13843.6	-5723.75	23.936	11.3842	14.8333	44.1321	30.2978
1972	42 HE_Scan1	plVX-pLKO.1	23540	13930	-5724.86	36.9014	14.2402	10.0135	63.3308	-29.6812
1973	42 HE_Scan1	plVX-pLKO.1	23540	13261.4	-5727.36	21.692	12.5692	17.8621	79.2881	42.11
1974	42 HE_Scan1	plVX-pLKO.1	23540	13617.2	-5724.36	11.22	15.9586	12.4	42.1374	-22.2989
1975	42 HE_Scan1	plVX-pLKO.1	23540	13676.6	-5723.59	27.4267	13.9459	14.5182	27.676	4.10324
1976	42 HE_Scan1	plVX-pLKO.1	23540	13711.2	-5728.36	61.5854	10.7896	12.915	173.038	19.6981
1977	42 HE_Scan1	plVX-pLKO.1	23540	13781.5	-5728.65	71.3094	9.15356	6.75524	133.144	-26.2009
1978	42 HE_Scan1	plVX-pLKO.1	23540	13791.3	-5727.87	35.9041	7.31378	7.20139	85.0228	-1.53674
1979	42 HE_Scan1	plVX-pLKO.1	23540	13859	-5726.64	29.92	8.22642	16.8417	105.717	104.727
1980	42 HE_Scan1	plVX-pLKO.1	23540	13891	-5727.04	30.668	7.6162	6.5122	116.938	-14.4955
1981	42 HE_Scan1	plVX-pLKO.1	23540	13341.7	-5725.39	15.2094	7.68229	20.4098	47.8721	165.674
1982	42 HE_Scan1	plVX-pLKO.1	23540	13471.1	-5725.48	34.6574	16.5549	13.9065	45.3787	-15.9981
1983	42 HE_Scan1	plVX-pLKO.1	23540	13672.1	-5726.36	26.928	15.1667	7.13889	28.424	-52.9304
1984	42 HE_Scan1	plVX-pLKO.1	23540	13872	-5726.85	58.0948	7.18182	7.95279	63.0814	10.735
1985	42 HE_Scan1	plVX-pLKO.1	23540	14021.9	-5726.49	12.716	10.952	9.58824	57.0974	-12.4519
1986	42 HE_Scan1	plVX-pLKO.1	23540	14037.2	-5727.02	39.1454	8.44322	14.6242	68.0681	73.2064
1987	42 HE_Scan1	plVX-pLKO.1	23540	14145.3	-5727.78	48.1214	13.1296	6.07254	61.5854	-53.7491
1988	42 HE_Scan1	plVX-pLKO.1	23540	14154.7	-5727.48	55.6014	11.3094	7.38117	76.5454	-34.7345
1989	42 HE_Scan1	plVX-pLKO.1	23540	14188.5	-5728.9	13.9627	10.2344	13.75	63.8294	34.3511
1990	42 HE_Scan1	plVX-pLKO.1	23540	13225.5	-5727.91	17.7027	9.92116	19.0704	60.0894	92.2196
1991	42 HE_Scan1	plVX-pLKO.1	23540	13332.1	-5727.37	33.9094	7.05319	14.3971	93.7495	104.121
1992	42 HE_Scan1	plVX-pLKO.1	23540	13736.5	-5728.19	13.7134	9.73201	7.74545	100.481	-20.4126
1993	42 HE_Scan1	plVX-pLKO.1	23540	13761.2	-5727.08	9.47468	15.0372	6.47368	67.0708	-56.9488
1994	42 HE_Scan1	plVX-pLKO.1	23540	13801.1	-5729.58	9.47468	8.23371	19.2895	110.953	134.274
1995	42 HE_Scan1	plVX-pLKO.1	23540	13483.4	-5727.57	61.5854	12.3763	8.49798	92.7521	-31.3369
1996	42 HE_Scan1	plVX-pLKO.1	23540	13818.5	-5726.75	49.8667	13.9005	7.53	52.6094	-45.8292
1997	42 HE_Scan1	plVX-pLKO.1	23540	13904.8	-5726.84	22.1907	14.0928	12.1573	24.1854	-13.7338
1998	42 HE_Scan1	plVX-pLKO.1	23540	13985.7	-5727.99	35.9041	13.3914	9.27083	87.2668	-30.7704
[truncated: 133,445 more rows]

## Sheet: Fig. 5f
Source Data to Fig.5f
Name	Genotyping	Total Nuclei (#)	Necrosis area (mm2)	Necrosis (Negative Cells)	Necrosis (CD3+)	Necrosis (CD3+/mm2)	Necrosis (CD8+)	Necrosis (CD3+CD8+)	Necrosis (CD3+CD8+/mm2)	Total Necrosis CD3+/mm2	Tumor area (mm2)	Tumor (Negative Cells)	Tumor (CD3+)	Tumor (CD3+/mm2)	Tumor (CD8+)	Tumor (CD3+CD8+)	Tumor (CD3+CD8+/mm2)	Toal Tumor (CD3+/mm2)
38 HE_Scan1	4T1-pLVX-shNT	371287	2.77658e+06	10746	43	15.4867	5635	32	11.525	27.0116	3.38347e+07	264119	3743	110.626	21724	3993	118.015	228.641
42 HE_Scan1	4T1-pLVX-shNT	817680	1.70311e+07	111011	834	48.9693	20229	2823	165.756	214.725	6.81045e+07	599370	8401	123.355	53782	8296	121.813	245.167
44 HE_Scan1	4T1-pLVX-shNT	894632	1.76013e+07	124129	1410	80.1079	1184	31	1.76124	81.8691	6.0604e+07	636335	12560	207.247	17670	13560	223.747	430.994
45 HE_Scan1	4T1-pLVX-shNT	877961	2.02271e+07	133506	2036	100.657	14996	6345	313.687	414.344	6.58249e+07	585402	13967	212.184	56424	19102	290.194	502.378
49 HE_Scan1	4T1-R270H-shNT	1298038	7.93568e+07	530698	907	11.4294	25705	6383	80.4342	91.8635	8.84316e+07	607022	2474	27.9764	29070	4439	50.197	78.1734
50 HE_Scan1	4T1-R270H-shNT	1743758	4.57656e+06	292308	342	74.7286	4199	19	4.15159	78.8802	5.56427e+06	1018948	654	117.536	7100	107	19.2298	136.766
53 HE_Scan1	4T1-R270H-shNT	1053403	2.46088e+07	263833	1058	42.9927	26875	976	39.6605	82.6532	7.83886e+07	673946	7913	100.946	32334	2830	36.1022	137.048
57-1_Scan1	4T1-R270H-shNT	962014	4.19398e+07	185476	2433	58.0117	81	18	0.429186	58.4409	7.52234e+07	523587	10035	133.403	191	1625	21.6023	155.005
63 HE_Scan1	4T1-R270H-shRelB-1	955960	2.73872e+07	197981	2172	79.3071	10582	2793	101.982	181.289	1.49827e+07	677404	11430	762.882	18356	5816	388.182	1151.06
66 HE_Scan1	4T1-R270H-shRelB-1	895994	1.91708e+06	37453	450	234.732	7515	674	351.577	586.309	1.33725e+07	505284	11496	859.677	123209	12448	930.868	1790.54
67 HE_Scan1	4T1-R270H-shRelB-1	595649	6.41336e+06	40663	518	80.7689	3806	703	109.615	190.384	6.40887e+07	397085	13985	218.213	32377	13404	209.148	427.361
71 HE_Scan1	4T1-R270H-shRelB-1	722843	1.61618e+07	146952	617	38.1764	10156	1014	62.7405	100.917	3.24134e+07	496663	6466	199.486	10636	2918	90.0245	289.51
76 HE_Scan1	4T1-R270H-shRelB-2	902371	2.74686e+06	219126	663	241.366	10683	58	21.115	262.481	2.29677e+06	633639	1280	557.304	12441	438	190.702	748.006
77 HE_Scan1	4T1-R270H-shRelB-2	706416	2.16432e+07	124857	1232	56.9233	30056	2460	113.662	170.585	2.32445e+07	320723	2728	117.361	47145	4161	179.01	296.371
79 HE_Scan1	4T1-R270H-shRelB-2	828885	1.23341e+07	250568	524	42.4837	2587	176	14.2693	56.753	4.18889e+07	464438	5684	135.692	4748	5689	135.812	271.504
80 HE_Scan1	4T1-R270H-shRelB-2	713596	1.72561e+07	188548	1997	115.727	10487	2620	151.83	267.558	2.74686e+07	402904	5667	206.308	14275	3022	110.017	316.325
Fig. 5f
Kruskal-Wallis test			Uncorrected Dunn's test	Mean rank diff.	Significant?	Summary	Individual P Value
P value	0.0101		pLVX-pLKO.1-NT vs. R270H-pLKO.1-NT	8	Yes	*	0.0175	A-B
Exact or approximate P value?	Exact		pLVX-pLKO.1-NT vs. R270H-shRelB-1	-1.5	No	ns	0.6559	A-C
P value summary	*		pLVX-pLKO.1-NT vs. R270H-shRelB-2	1.5	No	ns	0.6559	A-D
Do the medians vary signif. (P < 0.05)?	Yes		R270H-pLKO.1-NT vs. R270H-shRelB-1	-9.5	Yes	**	0.0048	B-C
Number of groups	4		R270H-pLKO.1-NT vs. R270H-shRelB-2	-6.5	No	ns	0.0535	B-D
Kruskal-Wallis statistic	9.265		R270H-shRelB-1 vs. R270H-shRelB-2	3	No	ns	0.3729	C-D

## Sheet: Fig. 5g
Source Data to Fig.5g
Name	Genotyping	Total Nuclei (#)	Necrosis area (mm2)	Necrosis (Negative Cells)	Necrosis (CD3+)	Necrosis (CD3+/mm2)	Necrosis (CD8+)	Necrosis (CD3+CD8+)	Necrosis (CD3+CD8+/mm2)	Total Necrosis CD3+/mm2	Tumor area (mm2)	Tumor (Negative Cells)	Tumor (CD3+)	Tumor (CD3+/mm2)	Tumor (CD8+)	Tumor (CD3+CD8+)	Tumor (CD3+CD8+/mm2)	Toal Tumor (CD3+/mm2)
38 HE_Scan1	4T1-pLVX-shNT	371287	2.77658e+06	10746	43	15.4867	5635	32	11.525	27.0116	3.38347e+07	264119	3743	110.626	21724	3993	118.015	228.641
42 HE_Scan1	4T1-pLVX-shNT	817680	1.70311e+07	111011	834	48.9693	20229	2823	165.756	214.725	6.81045e+07	599370	8401	123.355	53782	8296	121.813	245.167
44 HE_Scan1	4T1-pLVX-shNT	894632	1.76013e+07	124129	1410	80.1079	1184	31	1.76124	81.8691	6.0604e+07	636335	12560	207.247	17670	13560	223.747	430.994
45 HE_Scan1	4T1-pLVX-shNT	877961	2.02271e+07	133506	2036	100.657	14996	6345	313.687	414.344	6.58249e+07	585402	13967	212.184	56424	19102	290.194	502.378
49 HE_Scan1	4T1-R270H-shNT	1298038	7.93568e+07	530698	907	11.4294	25705	6383	80.4342	91.8635	8.84316e+07	607022	2474	27.9764	29070	4439	50.197	78.1734
50 HE_Scan1	4T1-R270H-shNT	1743758	4.57656e+06	292308	342	74.7286	4199	19	4.15159	78.8802	5.56427e+06	1018948	654	117.536	7100	107	19.2298	136.766
53 HE_Scan1	4T1-R270H-shNT	1053403	2.46088e+07	263833	1058	42.9927	26875	976	39.6605	82.6532	7.83886e+07	673946	7913	100.946	32334	2830	36.1022	137.048
57-1_Scan1	4T1-R270H-shNT	962014	4.19398e+07	185476	2433	58.0117	81	18	0.429186	58.4409	7.52234e+07	523587	10035	133.403	191	1625	21.6023	155.005
63 HE_Scan1	4T1-R270H-shRelB-1	955960	2.73872e+07	197981	2172	79.3071	10582	2793	101.982	181.289	1.49827e+07	677404	11430	762.882	18356	5816	388.182	1151.06
66 HE_Scan1	4T1-R270H-shRelB-1	895994	1.91708e+06	37453	450	234.732	7515	674	351.577	586.309	1.33725e+07	505284	11496	859.677	123209	12448	930.868	1790.54
67 HE_Scan1	4T1-R270H-shRelB-1	595649	6.41336e+06	40663	518	80.7689	3806	703	109.615	190.384	6.40887e+07	397085	13985	218.213	32377	13404	209.148	427.361
71 HE_Scan1	4T1-R270H-shRelB-1	722843	1.61618e+07	146952	617	38.1764	10156	1014	62.7405	100.917	3.24134e+07	496663	6466	199.486	10636	2918	90.0245	289.51
76 HE_Scan1	4T1-R270H-shRelB-2	902371	2.74686e+06	219126	663	241.366	10683	58	21.115	262.481	2.29677e+06	633639	1280	557.304	12441	438	190.702	748.006
77 HE_Scan1	4T1-R270H-shRelB-2	706416	2.16432e+07	124857	1232	56.9233	30056	2460	113.662	170.585	2.32445e+07	320723	2728	117.361	47145	4161	179.01	296.371
79 HE_Scan1	4T1-R270H-shRelB-2	828885	1.23341e+07	250568	524	42.4837	2587	176	14.2693	56.753	4.18889e+07	464438	5684	135.692	4748	5689	135.812	271.504
80 HE_Scan1	4T1-R270H-shRelB-2	713596	1.72561e+07	188548	1997	115.727	10487	2620	151.83	267.558	2.74686e+07	402904	5667	206.308	14275	3022	110.017	316.325
Fig. 5g
Kruskal-Wallis test			Uncorrected Dunn's test	Mean rank diff.	Significant?	Summary	Individual P Value
P value	0.007		pLVX-pLKO.1-NT vs. R270H-pLKO.1-NT	6.5	No	ns	0.0535	A-B
Exact or approximate P value?	Exact		pLVX-pLKO.1-NT vs. R270H-shRelB-1	-3.5	No	ns	0.2985	A-C
P value summary	**		pLVX-pLKO.1-NT vs. R270H-shRelB-2	-1	No	ns	0.7664	A-D
Do the medians vary signif. (P < 0.05)?	Yes		R270H-pLKO.1-NT vs. R270H-shRelB-1	-10	Yes	**	0.003	B-C
Number of groups	4		R270H-pLKO.1-NT vs. R270H-shRelB-2	-7.5	Yes	*	0.0259	B-D
Kruskal-Wallis statistic	9.618		R270H-shRelB-1 vs. R270H-shRelB-2	2.5	No	ns	0.4577	C-D

## Sheet: Fig. 5i
Source Data to Fig. 5i
				pLVX-pLKO.1-NT															R270H-pLKO.1-NT													R270H-pLKO.1-shRelB1
	JM-21-038_ROI1	JM-21-038_ROI2	JM-21-038_ROI3	JM-21-038_ROI4	JM-21-042_ROI1	JM-21-042_ROI2	JM-21-042_ROI3	JM-21-042_ROI4	JM-21-042_ROI5	JM-21-047_ROI1	JM-21-047_ROI2	JM-21-047_ROI3	JM-21-047_ROI4	JM-21-050_ROI1	JM-21-050_ROI2	JM-21-050_ROI3	JM-21-050_ROI4	JM-21-054_ROI1	JM-21-054_ROI2	JM-21-054_ROI3	JM-21-054_ROI4	JM-21-057_FOV3	JM-21-057_ROI1	JM-21-057_ROI2	JM-21-057_ROI4	JM-21-057_ROI5	JM-21-066_ROI1	JM-21-066_ROI2	JM-21-066_ROI3	JM-21-066_ROI4	JM-21-067_ROI1	JM-21-067_ROI2	JM-21-067_ROI3	JM-21-067_ROI4	JM-21-068_ROI1	JM-21-068_ROI2	JM-21-068_ROI3	JM-21-068_ROI4
Granzyme.B+ Density (counts/mmsq)	317.188	626.562	431.515	293.75	196.875	431.25	251.562	326.562	353.125	204.688	271.875	217.188	250.454	114.062	9.375	81.25	65.625	112.5	247.318	53.125	87.5	212.5	420.121	422.892	523.438	129.688	282.812	503.125	579.688	409.375	429.688	228.125	270.312	389.062	93.75	113.48	273.438	85.9375
Granzyme B
Kruskal-Wallis test			Uncorrected Dunn's test	Mean rank diff.	Significant?	Summary	Individual P Value
P value	0.0438		pLVX-pLKO.1-NT vs. R270H-pLKO.1-NT	10.15	Yes	*	0.0198	A-B
Exact or approximate P value?	Approximate		pLVX-pLKO.1-NT vs. R270H-pLKO.1-shRelB1	1.545	No	ns	0.7284	A-C
P value summary	*		R270H-pLKO.1-NT vs. R270H-pLKO.1-shRelB1	-8.609	No	ns	0.053	B-C
Do the medians vary signif. (P < 0.05)?	Yes
Number of groups	3
Kruskal-Wallis statistic	6.256

## Sheet: Fig. 5k
Source Data to Fig. 5k
				pLVX-pLKO.1-NT															R270H-pLKO.1-NT													R270H-pLKO.1-shRelB1
	JM-21-038_ROI1	JM-21-038_ROI2	JM-21-038_ROI3	JM-21-038_ROI4	JM-21-042_ROI1	JM-21-042_ROI2	JM-21-042_ROI3	JM-21-042_ROI4	JM-21-042_ROI5	JM-21-047_ROI1	JM-21-047_ROI2	JM-21-047_ROI3	JM-21-047_ROI4	JM-21-050_ROI1	JM-21-050_ROI2	JM-21-050_ROI3	JM-21-050_ROI4	JM-21-054_ROI1	JM-21-054_ROI2	JM-21-054_ROI3	JM-21-054_ROI4	JM-21-057_FOV3	JM-21-057_ROI1	JM-21-057_ROI2	JM-21-057_ROI4	JM-21-057_ROI5	JM-21-066_ROI1	JM-21-066_ROI2	JM-21-066_ROI3	JM-21-066_ROI4	JM-21-067_ROI1	JM-21-067_ROI2	JM-21-067_ROI3	JM-21-067_ROI4	JM-21-068_ROI1	JM-21-068_ROI2	JM-21-068_ROI3	JM-21-068_ROI4
Dendritic.cells Density (counts/mmsq)	3089.06	2557.81	2438.93	3045.31	800	2690.62	985.938	3259.38	1568.75	1979.69	2232.81	1498.44	3027.36	607.812	721.875	692.188	490.625	1031.25	1560.61	1112.5	589.062	1710.94	3250.75	1680.56	920.312	1195.31	3690.62	2292.19	2604.69	2509.38	3014.06	1825	1323.44	1039.06	567.188	1125.35	2281.25	810.938
Dendritic.cells Density (counts/mmsq)
Kruskal-Wallis test			Uncorrected Dunn's test	Mean rank diff.	Significant?	Summary	Individual P Value
P value	0.0127		pLVX-pLKO.1-NT vs. R270H-pLKO.1-NT	12.62	Yes	**	0.0038	A-B
Exact or approximate P value?	Approximate		pLVX-pLKO.1-NT vs. R270H-pLKO.1-shRelB1	3.994	No	ns	0.3694	A-C
P value summary	*		R270H-pLKO.1-NT vs. R270H-pLKO.1-shRelB1	-8.622	No	ns	0.0526	B-C
Do the medians vary signif. (P < 0.05)?	Yes
Number of groups	3
Kruskal-Wallis statistic	8.732

## Sheet: Fig. 5m
Source Data to Fig. 5m
				pLVX-pLKO.1-NT															R270H-pLKO.1-NT													R270H-pLKO.1-shRelB1
	JM-21-038_ROI1	JM-21-038_ROI2	JM-21-038_ROI3	JM-21-038_ROI4	JM-21-042_ROI1	JM-21-042_ROI2	JM-21-042_ROI3	JM-21-042_ROI4	JM-21-042_ROI5	JM-21-047_ROI1	JM-21-047_ROI2	JM-21-047_ROI3	JM-21-047_ROI4	JM-21-050_ROI1	JM-21-050_ROI2	JM-21-050_ROI3	JM-21-050_ROI4	JM-21-054_ROI1	JM-21-054_ROI2	JM-21-054_ROI3	JM-21-054_ROI4	JM-21-057_FOV3	JM-21-057_ROI1	JM-21-057_ROI2	JM-21-057_ROI4	JM-21-057_ROI5	JM-21-066_ROI1	JM-21-066_ROI2	JM-21-066_ROI3	JM-21-066_ROI4	JM-21-067_ROI1	JM-21-067_ROI2	JM-21-067_ROI3	JM-21-067_ROI4	JM-21-068_ROI1	JM-21-068_ROI2	JM-21-068_ROI3	JM-21-068_ROI4
Lymphoid.tissue.resident.CD11b..classical.DCs Density (counts/mmsq)	1220.31	1010.94	1315.09	2076.56	553.125	1846.88	662.5	1971.88	1054.69	1423.44	1959.38	1190.62	2218.08	478.125	340.625	495.312	332.812	775	1029.97	584.375	450	1060.94	1178.89	754.602	495.312	553.125	2409.38	1471.88	1220.31	1425	1610.94	1289.06	923.438	843.75	446.875	851.102	1359.38	423.438
Lymphoid.tissue.resident.CD11b..classical.DCs Density (counts/mmsq)
Kruskal-Wallis test			Dunn's multiple comparisons test	Mean rank diff.	Significant?	Summary	Adjusted P Value
P value	0.0013		PLVX vs. R270H-pLKO.1-NT	15.35	Yes	**	0.0013	A-B
Exact or approximate P value?	Approximate		PLVX vs. R270H-pLKO.1-shRelB1	3.958	No	ns	>0.9999	A-C
P value summary	**		R270H-pLKO.1-NT vs. R270H-pLKO.1-shRelB1	-11.39	Yes	*	0.0314	B-C
Do the medians vary signif. (P < 0.05)?	Yes
Number of groups	3
Kruskal-Wallis statistic	13.32
