# Supplementary material for: Mutant p53 gains oncogenic functions through a chromosomal instability-induced cytosolic DNA response
Source: Nat Commun. 2024 Jan 2;15:180. doi: 10.1038/s41467-023-44239-2 (PMC10761733; doi:10.1038/s41467-023-44239-2)
Supplement: Supplementary file 9 — Source Data [file 41467_2023_44239_MOESM9_ESM.zip › source data/Source Data to Figure 6.xlsx]

## Sheet: Fig. 6a
Source Data to Fig. 6a
Fig. 6a (R273H-shNT vs pBabe-shNT)
NAME	GS<br> follow link to MSigDB	GS DETAILS	SIZE	ES	NES	NOM p-val	FDR q-val	FWER p-val	RANK AT MAX	LEADING EDGE
HALLMARK_INTERFERON_ALPHA_RESPONSE	HALLMARK_INTERFERON_ALPHA_RESPONSE	Details ...	95	0.493211	1.84812	0	0.00452261	0.001	3978	tags=41%, list=18%, signal=50%
HALLMARK_IL6_JAK_STAT3_SIGNALING	HALLMARK_IL6_JAK_STAT3_SIGNALING	Details ...	70	0.381939	1.38185	0.0204082	0.162747	0.124	2536	tags=27%, list=12%, signal=31%
HALLMARK_INTERFERON_GAMMA_RESPONSE	HALLMARK_INTERFERON_GAMMA_RESPONSE	Details ...	188	0.33129	1.32362	0.0192308	0.148856	0.181	2826	tags=30%, list=13%, signal=34%
HALLMARK_TNFA_SIGNALING_VIA_NFKB	HALLMARK_TNFA_SIGNALING_VIA_NFKB	Details ...	191	0.327138	1.30278	0	0.138883	0.201	2822	tags=30%, list=13%, signal=34%
HALLMARK_INFLAMMATORY_RESPONSE	HALLMARK_INFLAMMATORY_RESPONSE	Details ...	156	0.303008	1.191	0.028169	0.221718	0.4	2555	tags=27%, list=12%, signal=30%
Fig. 6a (R273H-shNT vs pBabe-shNT+HU)
NAME	GS<br> follow link to MSigDB	GS DETAILS	SIZE	ES	NES	NOM p-val	FDR q-val	FWER p-val	RANK AT MAX	LEADING EDGE
HALLMARK_INTERFERON_ALPHA_RESPONSE	HALLMARK_INTERFERON_ALPHA_RESPONSE	Details ...	94	0.332453	1.47233	0.0144928	0.0589514	0.091	5148	tags=48%, list=24%, signal=63%
NAME	GS<br> follow link to MSigDB	GS DETAILS	SIZE	ES	NES	NOM p-val	FDR q-val	FWER p-val	RANK AT MAX	LEADING EDGE
HALLMARK_INFLAMMATORY_RESPONSE	HALLMARK_INFLAMMATORY_RESPONSE	Details ...	153	-0.430135	-1.4465	0.00626959	0.0577895	0.502	2271	tags=24%, list=11%, signal=26%
HALLMARK_TNFA_SIGNALING_VIA_NFKB	HALLMARK_TNFA_SIGNALING_VIA_NFKB	Details ...	191	-0.35572	-1.22372	0.104294	0.246202	1	1370	tags=16%, list=6%, signal=17%
Fig. 6a (R273H-shNT vs R273H-shSting 1)
NAME	GS<br> follow link to MSigDB	GS DETAILS	SIZE	ES	NES	NOM p-val	FDR q-val	FWER p-val	RANK AT MAX	LEADING EDGE
HALLMARK_INTERFERON_ALPHA_RESPONSE	HALLMARK_INTERFERON_ALPHA_RESPONSE	Details ...	95	0.787961	2.3677	0	0	0	1678	tags=45%, list=8%, signal=49%
HALLMARK_INTERFERON_GAMMA_RESPONSE	HALLMARK_INTERFERON_GAMMA_RESPONSE	Details ...	188	0.679338	2.19983	0	0	0	3605	tags=47%, list=17%, signal=56%
HALLMARK_INFLAMMATORY_RESPONSE	HALLMARK_INFLAMMATORY_RESPONSE	Details ...	156	0.471691	1.50174	0	0.0547676	0.128	3309	tags=24%, list=15%, signal=29%
Fig. 6a (R273H-shNT vs R273H-shSting 1+ HU)
NAME	GS<br> follow link to MSigDB	GS DETAILS	SIZE	ES	NES	NOM p-val	FDR q-val	FWER p-val	RANK AT MAX	LEADING EDGE
HALLMARK_INTERFERON_GAMMA_RESPONSE	HALLMARK_INTERFERON_GAMMA_RESPONSE	Details ...	179	0.865529	3.44849	0	0	0	1470	tags=59%, list=7%, signal=63%
HALLMARK_INTERFERON_ALPHA_RESPONSE	HALLMARK_INTERFERON_ALPHA_RESPONSE	Details ...	94	0.928891	3.34437	0	0	0	1024	tags=82%, list=5%, signal=86%
HALLMARK_INFLAMMATORY_RESPONSE	HALLMARK_INFLAMMATORY_RESPONSE	Details ...	153	0.569383	2.23622	0	0	0	1508	tags=20%, list=7%, signal=22%
HALLMARK_TNFA_SIGNALING_VIA_NFKB	HALLMARK_TNFA_SIGNALING_VIA_NFKB	Details ...	191	0.502166	2.03457	0	0.000491071	0.002	2432	tags=23%, list=11%, signal=25%
HALLMARK_IL6_JAK_STAT3_SIGNALING	HALLMARK_IL6_JAK_STAT3_SIGNALING	Details ...	69	0.583815	2.0193	0.00164474	0.000779064	0.004	563	tags=17%, list=3%, signal=18%
Fig. 6a (R273H-shNT vs R273H-shRelB1)
NAME	GS<br> follow link to MSigDB	GS DETAILS	SIZE	ES	NES	NOM p-val	FDR q-val	FWER p-val	RANK AT MAX	LEADING EDGE
HALLMARK_INTERFERON_ALPHA_RESPONSE	HALLMARK_INTERFERON_ALPHA_RESPONSE	Details ...	95	-0.639886	-1.84656	0	0	0	5823	tags=66%, list=27%, signal=90%
HALLMARK_INTERFERON_GAMMA_RESPONSE	HALLMARK_INTERFERON_GAMMA_RESPONSE	Details ...	188	-0.535942	-1.64699	0	0.00500692	0.018	5663	tags=53%, list=26%, signal=71%
Fig. 6a (R273H-shNT vs R273H-shRelB1+HU)
NAME	GS<br> follow link to MSigDB	GS DETAILS	SIZE	ES	NES	NOM p-val	FDR q-val	FWER p-val	RANK AT MAX	LEADING EDGE
HALLMARK_TNFA_SIGNALING_VIA_NFKB	HALLMARK_TNFA_SIGNALING_VIA_NFKB	Details ...	191	-0.416603	-1.84189	0	0.00343	0.009	2140	tags=26%, list=10%, signal=29%
HALLMARK_INTERFERON_ALPHA_RESPONSE	HALLMARK_INTERFERON_ALPHA_RESPONSE	Details ...	94	-0.403004	-1.59902	0	0.0142359	0.083	4788	tags=28%, list=22%, signal=36%
HALLMARK_INFLAMMATORY_RESPONSE	HALLMARK_INFLAMMATORY_RESPONSE	Details ...	153	-0.328329	-1.40975	0.00973236	0.0538006	0.392	2140	tags=18%, list=10%, signal=19%
HALLMARK_INTERFERON_GAMMA_RESPONSE	HALLMARK_INTERFERON_GAMMA_RESPONSE	Details ...	179	-0.304787	-1.34121	0.0045045	0.0894419	0.619	4776	tags=29%, list=22%, signal=37%
HALLMARK_IL6_JAK_STAT3_SIGNALING	HALLMARK_IL6_JAK_STAT3_SIGNALING	Details ...	69	-0.343799	-1.29988	0.0894855	0.111775	0.74	1230	tags=14%, list=6%, signal=15%
Fig. 6a (pBabe-shNT vs pBabe-shRelB1-HU)
NAME	GS<br> follow link to MSigDB	GS DETAILS	SIZE	ES	NES	NOM p-val	FDR q-val	FWER p-val	RANK AT MAX	LEADING EDGE
HALLMARK_TNFA_SIGNALING_VIA_NFKB	HALLMARK_TNFA_SIGNALING_VIA_NFKB	Details ...	186	0.630569	2.42345	0	0	0	724	tags=34%, list=5%, signal=36%
HALLMARK_INTERFERON_ALPHA_RESPONSE	HALLMARK_INTERFERON_ALPHA_RESPONSE		94	-0.527586	-1.95364	0	0.00104762	0.001	1567	tags=34%, list=12%, signal=38%
HALLMARK_INTERFERON_GAMMA_RESPONSE	HALLMARK_INTERFERON_GAMMA_RESPONSE		174	-0.306152	-1.24998	0.0504808	0.197538	0.83	1436	tags=26%, list=11%, signal=29%
HALLMARK_INFLAMMATORY_RESPONSE	HALLMARK_INFLAMMATORY_RESPONSE	Details ...	149	0.546401	2.03022	0	0.000259259	0.001	1620	tags=37%, list=12%, signal=42%
HALLMARK_IL6_JAK_STAT3_SIGNALING	HALLMARK_IL6_JAK_STAT3_SIGNALING	Details ...	66	0.448425	1.49327	0.0222603	0.0231682	0.342	653	tags=20%, list=5%, signal=21%
Fig. 6a (pBabe-PLVX vs pBabe MCM5)
NAME	GS<br> follow link to MSigDB	GS DETAILS	SIZE	ES	NES	NOM p-val	FDR q-val	FWER p-val	RANK AT MAX	LEADING EDGE
HALLMARK_INTERFERON_ALPHA_RESPONSE	HALLMARK_INTERFERON_ALPHA_RESPONSE	Details ...	95	-0.626735	-2.36127	0	0	0	5324	tags=61%, list=25%, signal=82%
HALLMARK_INTERFERON_GAMMA_RESPONSE	HALLMARK_INTERFERON_GAMMA_RESPONSE	Details ...	177	-0.538714	-2.21672	0	0	0	5470	tags=53%, list=26%, signal=71%
HALLMARK_INFLAMMATORY_RESPONSE	HALLMARK_INFLAMMATORY_RESPONSE		149	-0.30743	-1.24136	0.0736196	0.147251	0.766	1889	tags=17%, list=9%, signal=18%
HALLMARK_TNFA_SIGNALING_VIA_NFKB	HALLMARK_TNFA_SIGNALING_VIA_NFKB		189	-0.282225	-1.18281	0.0812721	0.223936	0.899	4028	tags=26%, list=19%, signal=32%
Fig. 6a (R273H-PLVX vs pBabe-PLVX)
NAME	GS<br> follow link to MSigDB	GS DETAILS	SIZE	ES	NES	NOM p-val	FDR q-val	FWER p-val	RANK AT MAX	LEADING EDGE
HALLMARK_INTERFERON_ALPHA_RESPONSE	HALLMARK_INTERFERON_ALPHA_RESPONSE	Details ...	95	0.636504	2.64046	0	0	0	3010	tags=47%, list=14%, signal=55%
HALLMARK_INTERFERON_GAMMA_RESPONSE	HALLMARK_INTERFERON_GAMMA_RESPONSE	Details ...	177	0.477352	2.20536	0	0	0	3063	tags=42%, list=15%, signal=49%
HALLMARK_TNFA_SIGNALING_VIA_NFKB	HALLMARK_TNFA_SIGNALING_VIA_NFKB	Details ...	189	0.410461	1.82704	0	0.00829491	0.004	3120	tags=41%, list=15%, signal=48%
HALLMARK_IL6_JAK_STAT3_SIGNALING	HALLMARK_IL6_JAK_STAT3_SIGNALING	Details ...	65	0.382208	1.50649	0	0.030877	0.054	3076	tags=34%, list=15%, signal=40%
HALLMARK_INFLAMMATORY_RESPONSE	HALLMARK_INFLAMMATORY_RESPONSE	Details ...	149	0.339498	1.49844	0	0.0309645	0.057	1821	tags=27%, list=9%, signal=29%
Fig. 6a (R273H-PLVX vs R273H-MCM5)
NAME	GS<br> follow link to MSigDB	GS DETAILS	SIZE	ES	NES	NOM p-val	FDR q-val	FWER p-val	RANK AT MAX	LEADING EDGE
HALLMARK_INTERFERON_ALPHA_RESPONSE	HALLMARK_INTERFERON_ALPHA_RESPONSE	Details ...	95	0.526709	1.90935	0	0.00106014	0.002	5355	tags=43%, list=26%, signal=58%
HALLMARK_INTERFERON_GAMMA_RESPONSE	HALLMARK_INTERFERON_GAMMA_RESPONSE	Details ...	177	0.396532	1.52954	0	0.0123556	0.203	6454	tags=40%, list=31%, signal=58%
HALLMARK_IL6_JAK_STAT3_SIGNALING	HALLMARK_IL6_JAK_STAT3_SIGNALING		65	0.427698	1.46308	0.0181818	0.0231109	0.391	4558	tags=29%, list=22%, signal=37%
HALLMARK_TNFA_SIGNALING_VIA_NFKB	HALLMARK_TNFA_SIGNALING_VIA_NFKB		189	0.322985	1.25838	0.0583333	0.122641	0.989	6450	tags=37%, list=31%, signal=52%
HALLMARK_INFLAMMATORY_RESPONSE	HALLMARK_INFLAMMATORY_RESPONSE		149	0.309962	1.19722	0.14364	0.187186	0.999	6440	tags=36%, list=31%, signal=51%
Fig. 6a (MDA1586 Ctr-shNT vs shp53-shNT)
NAME	GS<br> follow link to MSigDB	GS DETAILS	SIZE	ES	NES	NOM p-val	FDR q-val	FWER p-val	RANK AT MAX	LEADING EDGE
HALLMARK_INTERFERON_GAMMA_RESPONSE	HALLMARK_INTERFERON_GAMMA_RESPONSE	Details ...	188	0.578588	1.99996	0	0	0	3474	tags=31%, list=16%, signal=37%
HALLMARK_INTERFERON_ALPHA_RESPONSE	HALLMARK_INTERFERON_ALPHA_RESPONSE	Details ...	95	0.628633	1.99659	0	0	0	5415	tags=55%, list=25%, signal=73%
HALLMARK_IL6_JAK_STAT3_SIGNALING	HALLMARK_IL6_JAK_STAT3_SIGNALING	Details ...	70	0.485074	1.46657	0.015949	0.0668656	0.249	5330	tags=37%, list=25%, signal=49%
HALLMARK_INFLAMMATORY_RESPONSE	HALLMARK_INFLAMMATORY_RESPONSE	Details ...	156	0.376578	1.27387	0.0618557	0.22246	0.891	3966	tags=24%, list=18%, signal=30%
Fig. 6a (MDA1586shp53-shNT vs shp53-shMCM5-C)
NAME	GS<br> follow link to MSigDB	GS DETAILS	SIZE	ES	NES	NOM p-val	FDR q-val	FWER p-val	RANK AT MAX	LEADING EDGE
HALLMARK_INTERFERON_ALPHA_RESPONSE	HALLMARK_INTERFERON_ALPHA_RESPONSE	Details ...	95	-0.481026	-1.50276	0	0.118808	0.093	4684	tags=33%, list=22%, signal=41%
Fig. 6a (MDA1586shp53-shNT vs shp53-shMCM5-G)
NAME	GS<br> follow link to MSigDB	GS DETAILS	SIZE	ES	NES	NOM p-val	FDR q-val	FWER p-val	RANK AT MAX	LEADING EDGE
HALLMARK_INTERFERON_GAMMA_RESPONSE	HALLMARK_INTERFERON_GAMMA_RESPONSE	Details ...	188	-0.435767	-1.51829	0	0.16786	0.118	3430	tags=24%, list=16%, signal=29%
HALLMARK_INTERFERON_ALPHA_RESPONSE	HALLMARK_INTERFERON_ALPHA_RESPONSE	Details ...	95	-0.463686	-1.50992	0.00215054	0.0905585	0.127	2841	tags=21%, list=13%, signal=24%

## Sheet: Fig. 6b
Source Data to Fig. 6b
Hallmark Interferon Alpha Response Genes	R273H-shNT (+HU)	R273H-shSting1 (+HU)	R273H-shSting1 (+HU)	pBabe-shNT (+HU)
BST2	11816.2	9589.08	3736.31	7736.83
IFI44L	7683.05	7243.76	64.6193	5974.82
IFITM1	2544.28	2918.55	82.2466	2182.28
RSAD2	3524.46	3925.27	52.2756	1317.01
PSME2	4847.77	4809.88	2923.1	6271.45
IFIT3	9374.01	9486.78	618.252	7304.7
ISG15	14118	11126.8	969.6	10606.4
RTP4	415.047	464.293	54.9441	381.971
IFI44	9573.91	8661.6	337.205	8161.86
HERC6	3337.97	3542.47	468.518	2051.73
IFIH1	2120.56	2487.62	279.942	1455.85
LY6E	21516.9	22615	5833.24	23740.7
OAS1	7264.01	7731.95	474.32	4630.45
USP18	5062.58	5383.36	348.582	3099.61
PARP9	6389.25	5882.77	1066.91	4782.71
UBE2L6	5741.15	6111.59	1639.85	5448.64
MX1	13116.9	13950.8	963.83	8410.42
TRIM14	2320.68	2540.81	711.385	1936.64
IFITM3	16910.5	15880.1	1822.61	14687.9
GBP4	970.518	1884.46	121.494	781.109
ADAR	19517.9	20530.7	10572.2	14935.7
IFI35	6046.15	5456	1287.3	4079.77
STAT2	6080.32	5907.49	2913.16	4491.8
PLSCR1	10581.2	9832.6	2995.59	9453.35
WARS	4251.19	4825.72	2430.12	4725.94
LAMP3	3276.34	3252.01	1028.61	2251.23
TRIM25	5286.56	5430.48	3108.46	4693.94
HELZ2	10817.8	11298.9	1918.52	8594.82
PNPT1	3349.34	2936.93	1338.38	2828.98
PSME1	6117.16	5880.82	3630.93	7519.3
SAMD9L	2826.24	3065.36	325.349	1904.97
CMPK2	4328.98	5012.1	56.465	1502.67
CMTR1	2820.68	2892.43	1872.7	2508.4
OASL	2234.25	2504.41	80.1816	1758.93
TRIM5	2489.09	2691.35	1223.64	1635.4
CXCL10	478.459	650.832	38.1676	501.245
IFIT2	5272.26	6352.96	253.958	4258.75
ISG20	979.302	847.68	250.647	761.018
LAP3	2211.34	2490.18	846.39	2438.47
IRF7	8395.93	7479.11	2027.32	5613.74
EIF2AK2	8756.54	8479.93	3429.44	7266.68
IFI27	27091.5	20203.3	4153.85	28160
DDX60	2285.83	2831.18	269.077	2371.35
EPSTI1	4026.51	4228.47	485.913	3515.76
OGFR	2820.12	3238.35	1779.62	2757.29
LGALS3BP	18965.6	19320.6	9802.69	21690.6
TAP1	4209.79	5148.61	1305.71	3301.19
B2M	53606.6	42485.9	18083.7	67341.7
GMPR	315.044	399.091	105.032	112.639
SAMD9	5740.61	6401.14	845.707	4248.54
PSMB9	3247.13	3053.21	1570.01	2951.62
PARP14	14194.3	17090.2	3145.52	13544.6
NCOA7	1621.11	3189.96	770.421	4099.15
CXCL11	382.62	384.319	39.1039	530.109
TRIM21	1176.63	1217.88	480.948	729.933
UBA7	3333.15	3489.4	1528.62	2754.88
CASP1	1317.47	1149.18	744.55	1089.07
NMI	1628.75	1693.82	904.481	1579.58
SP110	275.05	261.997	83.0441	223.96
PARP12	5030.2	5112.88	2381.6	3646.54
C1S	1126.19	1430.17	504.808	2274.23
DHX58	1491.71	1456.5	277.529	1480.04
FAM46A	659.963	797.891	376.064	1339.25
IRF1	2120.04	3395.83	1460.41	3850.91
CSF1	517.053	877.331	302.847	1054.37
HLA-C	25832	26083.6	10711.7	17435.3
PSMB8	2983.66	2776.2	1424.01	2430.96
TDRD7	1223.27	1316.12	722.522	796.887
NUB1	2804.56	3003.57	1617.59	1997.36
IFITM2	1003.04	985.082	442.007	762.794
MOV10	7182.97	8248.11	6292.67	7846.3
TMEM140	451.675	427.373	234.632	376.949
TXNIP	13962.5	10732	7294.21	16542.2
CNP	3528.96	3699.35	2806.03	3764.19
ELF1	2630.46	3030.28	1823.29	2144.38
RNF31	790.083	788.351	539.553	1018.02
LPAR6	90.0751	65.4645	57.1075	171.829
BATF2	286.162	218.567	71.9041	165.629
SLC25A28	1323.43	1374.67	853.043	1438.89
TRIM26	3245.57	4142.15	2693.15	3173.52
SELL	111.092	174.343	65.9519	87.9473
IRF2	1115.35	1025.46	797.369	939.083
IL4R	3888.53	4141.56	4382.47	3127.16
IL7	306.974	341.154	203.021	358.211
PROCR	601.729	549.041	501.923	489.971
MVB12A	782.572	729.322	710.601	657.855
IL15	215.45	220.667	153.989	222.961
IRF9	207.203	215.142	134.864	268.123
CCRL2	75.5665	77.5184	67.9934	91.6644
GBP2	208.677	443.611	169.623	358.724
CASP8	1550.18	1567.46	1475.35	1404.76
PSMA3	3680.56	2996.17	3285.45	3868.86
TRAFD1	1414.06	1742.18	1285.61	1401.73
CD74	67.188	124.053	79.5103	180.298
IFI30	39.539	54.2667	46.8722	46.5912
RIPK2	1831.45	2743.49	1870.31	1725.46
CD47	9560.32	8509.02	9444.73	6887.86

## Sheet: Fig. 6c
Source Data to Fig. 6c
Hallmark Interferon Gamma Response Genes	R273H-shNT (+HU)	R273H-shSting1 (+HU)	R273H-shRelB1 (+HU)	pBabe-shNT (+HU)
BST2	11816.2	3736.31	9589.08	7736.83
IFI44L	7683.05	64.6193	7243.76	5974.82
OAS2	16547.7	672.136	17621.7	9765.97
RSAD2	3524.46	52.2756	3925.27	1317.01
PSME2	4847.77	2923.1	4809.88	6271.45
OAS3	35691.9	7300.78	40810.2	32115.4
IFIT3	9374.01	618.252	9486.78	7304.7
ISG15	14118	969.6	11126.8	10606.4
RTP4	415.047	54.9441	464.293	381.971
IFI44	9573.91	337.205	8661.6	8161.86
HERC6	3337.97	468.518	3542.47	2051.73
IFIH1	2120.56	279.942	2487.62	1455.85
LY6E	21516.9	5833.24	22615	23740.7
USP18	5062.58	348.582	5383.36	3099.61
UBE2L6	5741.15	1639.85	6111.59	5448.64
MX1	13116.9	963.83	13950.8	8410.42
TRIM14	2320.68	711.385	2540.81	1936.64
IFITM3	16910.5	1822.61	15880.1	14687.9
GBP4	970.518	121.494	1884.46	781.109
ADAR	19517.9	10572.2	20530.7	14935.7
STAT1	21516.7	4821.16	22825.3	13376
IFI35	6046.15	1287.3	5456	4079.77
STAT2	6080.32	2913.16	5907.49	4491.8
PLSCR1	10581.2	2995.59	9832.6	9453.35
HLA-B	19034.5	3145.17	26183.1	12928.7
WARS	4251.19	2430.12	4825.72	4725.94
XAF1	3943.72	247.551	4220.57	3982.25
TRIM25	5286.56	3108.46	5430.48	4693.94
HELZ2	10817.8	1918.52	11298.9	8594.82
PNPT1	3349.34	1338.38	2936.93	2828.98
VAMP8	4256.47	2800.21	3090.31	2400.98
PSME1	6117.16	3630.93	5880.82	7519.3
MYD88	2665.79	1421.05	3202.54	1926.26
SAMD9L	2826.24	325.349	3065.36	1904.97
CMPK2	4328.98	56.465	5012.1	1502.67
SAMHD1	5536.56	1469.51	5338.58	4158.23
NLRC5	770.928	119.929	884.547	905.443
IFIT1	8867.11	196.19	7127.99	5271.68
CMTR1	2820.68	1872.7	2892.43	2508.4
OASL	2234.25	80.1816	2504.41	1758.93
TNFAIP2	2777.89	2119.89	3656.09	7887.25
CXCL10	478.459	38.1676	650.832	501.245
MX2	5505.85	149.75	6345.12	2907.85
IFIT2	5272.26	253.958	6352.96	4258.75
ISG20	979.302	250.647	847.68	761.018
RBCK1	8147	4598.56	7404.35	7282.27
SECTM1	402.708	145.02	454.257	390.634
LAP3	2211.34	846.39	2490.18	2438.47
DDX58	4170.86	880.37	4693.22	3885.66
IRF7	8395.93	2027.32	7479.11	5613.74
CD40	439.776	287.612	746.167	566.773
EIF2AK2	8756.54	3429.44	8479.93	7266.68
IFI27	27091.5	4153.85	20203.3	28160
DDX60	2285.83	269.077	2831.18	2371.35
EPSTI1	4026.51	485.913	4228.47	3515.76
PML	5743.28	2249.64	6451.09	6873.26
OGFR	2820.12	1779.62	3238.35	2757.29
LGALS3BP	18965.6	9802.69	19320.6	21690.6
ZNFX1	5438.51	2665.09	6362.68	4750.21
IL15RA	836.981	407.922	974.644	734.584
HLA-A	2334.45	568.905	2814.43	1633.48
TAP1	4209.79	1305.71	5148.61	3301.19
CDKN1A	8240.68	6407.41	7910.92	2808.44
B2M	53606.6	18083.7	42485.9	67341.7
RNF213	7254.59	2735.2	8222.03	9835.86
MVP	6381.23	4169.57	6354.25	4192.27
PSMB9	3247.13	1570.01	3053.21	2951.62
PARP14	14194.3	3145.52	17090.2	13544.6
PSMB2	5457.71	6781.34	5905.41	4220.32
CXCL11	382.62	39.1039	384.319	530.109
TRIM21	1176.63	480.948	1217.88	729.933
CASP1	1317.47	744.55	1149.18	1089.07
NMI	1628.75	904.481	1693.82	1579.58
TNFSF10	569.073	136.739	876.559	1342.88
APOL6	4901.57	1676.64	5591.77	5581.6
SP110	275.05	83.0441	261.997	223.96
PARP12	5030.2	2381.6	5112.88	3646.54
VAMP5	283.888	152.539	207.8	339.031
C1S	1126.19	504.808	1430.17	2274.23
NCOA3	3211.71	2270.32	3611.8	2400.03
DHX58	1491.71	277.529	1456.5	1480.04
IRF1	2120.04	1460.41	3395.83	3850.91
ZBP1	115.724	31.4618	167.946	163.796
PSMB8	2983.66	1424.01	2776.2	2430.96
CCL5	297.524	42.2793	563.817	587.433
LYSMD2	605.648	406.439	596.461	621.457
TDRD7	1223.27	722.522	1316.12	796.887
TOR1B	1126.35	1395.72	1181.13	866.472
PTPN6	1909.38	1531.14	1872.72	1703.97
IFITM2	1003.04	442.007	985.082	762.794
NUP93	2296.11	2749.14	2671.75	2310.6
PFKP	4802.8	5958.72	5852.09	3832.75
TXNIP	13962.5	7294.21	10732	16542.2
RNF31	790.083	539.553	788.351	1018.02
C1R	1032.78	512.115	1612.19	1953.41
CASP7	925.916	766.67	980.122	1052.21
BATF2	286.162	71.9041	218.567	165.629
PTGS2	1769.78	3038.48	4598.64	1665.92
SLC25A28	1323.43	853.043	1374.67	1438.89
TRIM26	3245.57	2693.15	4142.15	3173.52
NFKB1	2275.09	2925.1	3022.27	1605.18
CASP4	4984.88	3608.79	4401.98	2967.61
EIF4E3	250.868	135.848	360.309	342.265
IRF2	1115.35	797.369	1025.46	939.083
IL6	2333.04	1541.62	2350.49	1083.31
CFB	117.929	77.619	118.553	86.6634
SOCS3	1933.09	2603.12	1493.18	866.763
FAS	1327.29	1094.55	866.715	964.812
PSMB10	588.617	413.967	794.65	553.605
JAK2	357.887	281.829	359.532	366.656
BTG1	2248.24	1650.57	2339.04	1971.96
ISOC1	576.349	718.467	702.519	632.638
IL4R	3888.53	4382.47	4141.56	3127.16
CFH	46.0471	33.4815	34.532	70.3326
SERPING1	522.416	295.176	581.989	443.029
RIPK1	2349.02	2056.51	2596.47	1621.98
SLAMF7	53.6592	44.17	35.509	46.569
FCGR1A	68.4885	51.2853	69.4899	52.5018
IL7	306.974	203.021	341.154	358.211
UPP1	18727.6	14111.5	13980.3	5299.93
HLA-DRB1	193.858	134.625	145.939	125.673
HIF1A	1901.4	2225.49	2170.93	3131.61
HLA-DMA	263.259	218.822	273.291	245.829
TAPBP	13087.8	11601.3	18235.3	10653.5
FPR1	58.5488	47.1361	60.2252	53.52
IL15	215.45	153.989	220.667	222.961
PLA2G4A	72.1407	85.7917	91.4015	157.561
RAPGEF6	209.091	249.142	218.364	221.45
IRF9	207.203	134.864	215.142	268.123
ST3GAL5	149.116	195.103	93.7959	410.824
GBP6	76.5297	43.8261	105.368	118.321
CD38	66.8755	74.2489	73.6296	224.603
ITGB7	41.7727	33.5545	41.351	45.4001
ARL4A	238.723	287.819	229.328	661.083
XCL1	72.6045	55.1606	66.5838	88.6032
NOD1	510.413	435.685	603.933	630.527
STAT4	73.3499	88.2512	68.8478	109.206
MT2A	146767	163464	129031	28007.4
PNP	1235.83	1116.53	1162.15	1305.92
NFKBIA	4868.6	5229.03	6158.06	5279.39
SPPL2A	1134.96	1255.66	1233.41	1581.36
IL18BP	495.654	553.002	613.69	695.298
CASP8	1550.18	1475.35	1567.46	1404.76
IL2RB	51.6465	45.9564	48.0447	48.9566
PSMA3	3680.56	3285.45	2996.17	3868.86
SOD2	22154.3	20107	23359.4	12920.7
MTHFD2	4359.59	3970.17	3701.62	4078.21
TRAFD1	1414.06	1285.61	1742.18	1401.73
CD74	67.188	79.5103	124.053	180.298
IRF5	904.488	803.515	1093.5	564.917
SSPN	46.0332	38.5213	52.6521	90.2999
IDO1	38.3408	31.4618	40.5928	70.4876
CD274	2867.55	2676.44	2302.94	1109.71
PTPN2	2711.32	2974.84	2684.62	2316.85
PTPN1	3309.71	3469.6	3492.39	2344.98
HLA-DQA1	47.964	41.7843	42.1981	55.0722
CASP3	1714.87	1835.12	1537.01	863.94
IFI30	39.539	46.8722	54.2667	46.5912
CIITA	93.0208	108.454	118.823	109.886
ARID5B	36.3886	40.7411	37.3976	264.464
CD86	43.4453	38.712	38.9339	52.8106
BANK1	61.0406	68.0845	54.3862	84.7699
SRI	1115.59	1154.76	1174.36	992.643
RIPK2	1831.45	1870.31	2743.49	1725.46
KLRK1	44.0979	46.4437	38.5447	49.9176
BPGM	299.629	308.685	264.433	301.184
ICAM1	10709.5	10929.4	8786.17	2930.33
PELI1	573.06	588.196	383.873	561.369
ST8SIA4	70.2867	66.413	60.7528	136.966
STAT3	6149.35	6226.02	7605.22	5229.67
METTL7B	44.0015	40.3301	40.8294	55.4678
NAMPT	2549.61	2504.19	2345.46	2807.82
GCH1	686.407	677.379	688.752	706.055
PSMA2	151.655	152.758	151.026	191.815
TNFAIP3	7116.78	7192.14	7684.71	7396.9
IFNAR2	707.275	710.783	621.576	790.005
PDE4B	42.5974	42.451	42.6121	66.4937
PIM1	3559.09	3566.62	4300.4	2437.69
SOCS1	165.374	164.444	165.258	229.38
LATS2	1787.49	1783.91	1927.08	1430.86

## Sheet: Fig. 6d
Source Data to Fig. 6d
TCGA Sample ID	HALLMARK_TNFA_SIGNALING_VIA_NFKB	HALLMARK_IL6_JAK_STAT3_SIGNALING	HALLMARK_INTERFERON_ALPHA_RESPONSE	HALLMARK_INTERFERON_GAMMA_RESPONSE	HALLMARK_INFLAMMATORY_RESPONSE	Groups
TCGA-BA-4074-01A-01R-1436-07	-0.199719	-0.0327228	-0.28315	-0.207106	0.0624792	All low
TCGA-BA-5151-01A-01R-1436-07	0.19893	0.383439	0.267444	0.293341	0.421555	All high
TCGA-BA-5152-01A-02R-1873-07	0.0581895	0.312604	0.470406	0.394181	0.30747	All high
TCGA-BA-5557-01A-01R-1514-07	0.633659	0.557464	-0.31289	0.11177	0.569285	IFN-Low & Inf-High
TCGA-BA-5558-01A-01R-1514-07	0.367282	0.412976	0.379004	0.418117	0.417752	All high
TCGA-BA-6872-01A-11R-1873-07	0.252247	0.180736	0.0583095	-0.0727332	0.13425	IFN-Low & Inf-High
TCGA-BA-6873-01A-11R-1873-07	-0.027704	0.132351	0.379125	0.256451	-0.0748142	IFN-High & Inf-Low
TCGA-BA-7269-01A-11R-2016-07	-0.211901	-0.327331	-0.508823	-0.447616	-0.306054	All low
TCGA-BA-A6D8-01A-31R-A31N-07	-0.429479	-0.344822	-0.583121	-0.497888	-0.399439	All low
TCGA-BA-A6DB-01A-11R-A30B-07	-0.0812163	0.0401703	0.207184	0.215158	-0.0736422	IFN-High & Inf-Low
TCGA-BA-A6DD-01A-12R-A31N-07	-0.0805098	0.0458568	0.586736	0.405602	0.0677238	All high
TCGA-BA-A6DE-01A-22R-A31N-07	-0.00976754	-0.209599	0.148916	-0.0758369	-0.195892	IFN-High & Inf-Low
TCGA-BA-A6DG-01A-21R-A30B-07	0.359639	0.279839	-0.605758	-0.440333	0.279821	IFN-Low & Inf-High
TCGA-BB-4224-01A-01R-1436-07	-0.531991	-0.565983	-0.488602	-0.514495	-0.561765	All low
TCGA-BB-8601-01A-11R-2403-07	-0.370724	-0.514081	-0.706586	-0.596173	-0.472909	All low
TCGA-BB-A5HU-01A-11R-A28V-07	0.222867	0.0671411	-0.595149	-0.407692	0.101083	IFN-Low & Inf-High
TCGA-BB-A5HZ-01A-21R-A28V-07	-0.0451746	-0.262825	-0.322637	-0.326597	-0.196188	All low
TCGA-BB-A6UO-01A-12R-A34R-07	0.236316	-0.117809	0.255595	0.163266	0.0158481	IFN-High & Inf-Low
TCGA-C9-A47Z-01A-11R-A24H-07	0.112436	0.00544009	-0.00179898	-0.0278028	-0.102279	IFN-High & Inf-Low
TCGA-C9-A480-01A-12R-A24H-07	-0.110412	-0.131942	0.321623	0.206969	-0.214819	IFN-High & Inf-Low
TCGA-CN-4725-01A-01R-1436-07	-0.342121	-0.238468	-0.660794	-0.515473	-0.282649	All low
TCGA-CN-4726-01A-01R-1436-07	0.334124	0.255209	-0.390345	-0.158976	0.267852	IFN-Low & Inf-High
TCGA-CN-4728-01A-01R-1436-07	0.308593	0.331437	-0.379368	-0.0438592	0.360865	IFN-Low & Inf-High
TCGA-CN-4729-01A-01R-1436-07	0.0877843	0.295082	-0.607947	-0.417449	0.135572	IFN-Low & Inf-High
TCGA-CN-4731-01A-01R-1436-07	-0.0517001	-0.18236	-0.374858	-0.239563	-0.0694114	All low
TCGA-CN-4733-01A-02R-1873-07	0.379343	0.529238	0.515651	0.566111	0.494097	All high
TCGA-CN-4736-01A-01R-1436-07	-0.0965972	0.288505	0.636067	0.548348	0.217896	All high
TCGA-CN-4737-01A-01R-1436-07	-0.413515	-0.368886	-0.70618	-0.631558	-0.316971	All low
TCGA-CN-4740-01A-01R-1436-07	0.0485092	0.268995	-0.477985	-0.198445	0.340287	IFN-Low & Inf-High
TCGA-CN-4742-01A-02R-1514-07	0.23002	0.304313	-0.104476	0.0499831	0.336477	IFN-Low & Inf-High
TCGA-CN-5358-01A-01R-1514-07	0.227231	0.447537	-0.293706	0.11821	0.401585	IFN-Low & Inf-High
TCGA-CN-5359-01A-01R-1436-07	-0.113975	0.317713	-0.218525	0.0502694	0.32763	IFN-Low & Inf-High
TCGA-CN-5364-01A-01R-1436-07	-0.206307	-0.173457	0.0566385	-0.0432867	-0.0044706	IFN-High & Inf-Low
TCGA-CN-5367-01A-01R-1436-07	-0.422763	-0.376864	0.0518022	-0.182846	-0.340016	All low
TCGA-CN-5370-01A-01R-2016-07	0.474597	0.509642	0.562562	0.516043	0.520837	All high
TCGA-CN-5373-01A-01R-1436-07	0.382613	0.437963	0.67709	0.573676	0.449504	All high
TCGA-CN-6011-01A-11R-1686-07	-0.175029	-0.00781749	0.441	0.253562	-0.014599	IFN-High & Inf-Low
TCGA-CN-6013-01A-11R-1686-07	0.363382	0.437363	0.553737	0.522899	0.37672	All high
TCGA-CN-6016-01A-11R-1686-07	-0.171731	0.0607527	-0.0255478	-0.0585314	0.0773829	All low
TCGA-CN-6018-01A-11R-1686-07	0.453412	0.390228	0.396783	0.408281	0.446846	All high
TCGA-CN-6019-01A-11R-1686-07	0.256992	0.17083	-0.582363	-0.341795	0.284655	IFN-Low & Inf-High
TCGA-CN-6020-01A-11R-1686-07	0.486482	0.437605	-0.0518492	0.175525	0.399569	IFN-Low & Inf-High
TCGA-CN-6024-01A-11R-1686-07	0.135083	-0.466045	-0.700565	-0.624174	-0.318491	All low
TCGA-CN-6994-01A-11R-1915-07	-0.263118	-0.204135	-0.437602	-0.3679	-0.0688461	All low
TCGA-CN-6995-01A-31R-2016-07	0.104437	0.17078	0.408716	0.413615	0.275365	All high
TCGA-CN-6996-01A-11R-1915-07	0.0685846	0.470625	0.670566	0.56565	0.421667	All high
TCGA-CN-6998-01A-23R-2016-07	0.436102	0.324912	0.497741	0.417637	0.269771	All high
TCGA-CN-A49A-01A-11R-A24H-07	-0.481146	-0.581985	-0.686647	-0.646856	-0.49997	All low
TCGA-CQ-5326-01A-01R-1873-07	0.362919	0.337956	0.0528499	0.180591	0.366512	IFN-Low & Inf-High
TCGA-CQ-5329-01A-01R-1686-07	-0.369646	0.0599732	0.248087	0.205355	0.0985421	IFN-High & Inf-Low
TCGA-CQ-5330-01A-01R-1686-07	-0.238868	0.273679	0.416275	0.363731	0.230434	All high
TCGA-CQ-5331-01A-02R-1873-07	-0.0353785	0.410072	0.707396	0.595045	0.381779	All high
TCGA-CQ-5332-01A-01R-1686-07	0.0381065	-0.262213	-0.716717	-0.568835	-0.238542	All low
TCGA-CQ-5333-01A-01R-2403-07	-0.26355	0.300317	0.469628	0.398358	0.19897	All high
TCGA-CQ-5334-01A-01R-1686-07	-0.187258	0.365544	0.631638	0.546015	0.34438	All high
TCGA-CQ-6218-01A-11R-1915-07	0.453377	0.391293	0.69337	0.512448	0.308694	All high
TCGA-CQ-6219-01A-11R-1915-07	-0.278594	0.0323829	0.593734	0.509816	0.143868	IFN-High & Inf-Low
TCGA-CQ-6220-01A-11R-1915-07	-0.00375925	0.208112	0.4648	0.371017	0.142834	All high
TCGA-CQ-6222-01A-11R-1915-07	-0.113515	0.2817	-0.0175421	0.203319	0.223604	All high
TCGA-CQ-6223-01A-11R-1915-07	0.241394	0.292142	0.4387	0.34572	0.193338	All high
TCGA-CQ-6224-01A-11R-1915-07	-0.209741	-0.0272778	0.356348	0.176211	0.0604194	IFN-High & Inf-Low
TCGA-CQ-6225-01A-11R-1915-07	-0.426993	-0.500981	-0.659353	-0.61046	-0.51101	All low
TCGA-CQ-6228-01A-11R-1915-07	-0.0402682	-0.458852	-0.561491	-0.486005	-0.371177	All low
TCGA-CQ-6229-01A-11R-1915-07	-0.336891	-0.0368706	0.444769	0.213813	-0.102485	IFN-High & Inf-Low
TCGA-CQ-7063-01A-11R-2403-07	0.494353	0.513224	0.705917	0.611233	0.432078	All high
TCGA-CQ-7065-01A-11R-2081-07	-0.423665	-0.404524	-0.117441	-0.38788	-0.460898	All low
TCGA-CQ-7069-01A-11R-2403-07	0.430011	0.242125	-0.149749	-0.105216	0.295064	IFN-Low & Inf-High
TCGA-CQ-7072-01A-21R-A30B-07	-0.39766	-0.351409	-0.666706	-0.545929	-0.277221	All low
TCGA-CQ-A4C6-01A-11R-A24Z-07	0.365407	0.334609	0.707142	0.586991	0.370305	All high
TCGA-CQ-A4C9-01A-11R-A24Z-07	-0.451158	-0.422083	-0.321237	-0.389701	-0.397166	All low
TCGA-CQ-A4CB-01A-11R-A24Z-07	0.261192	0.28444	0.244425	0.235478	0.347575	All high
TCGA-CQ-A4CD-01A-21R-A24Z-07	0.32038	0.0927008	0.528113	0.403279	0.241917	All high
TCGA-CQ-A4CE-01A-11R-A266-07	-0.194091	0.0329749	-0.184404	-0.0742628	-0.159122	All low
TCGA-CQ-A4CH-01A-11R-A266-07	-0.0572054	-0.0679728	-0.520629	-0.449043	-0.056692	All low
TCGA-CQ-A4CI-01A-11R-A266-07	-0.411211	-0.552509	-0.680748	-0.610424	-0.486063	All low
TCGA-CR-6484-01A-11R-1873-07	0.22428	0.31569	0.437614	0.441057	0.367823	All high
TCGA-CR-6491-01A-11R-1873-07	0.208494	-0.145688	-0.353451	-0.251641	-0.0452776	All low
TCGA-CR-6493-01A-11R-1873-07	0.0470688	-0.215392	0.18763	-0.00103273	-0.0837967	IFN-High & Inf-Low
TCGA-CR-7365-01A-11R-2016-07	-0.109744	-0.0578432	-0.386961	-0.295569	-0.0742364	All low
TCGA-CR-7372-01A-11R-2016-07	-0.262141	-0.0720842	-0.530753	-0.471051	-0.243269	All low
TCGA-CR-7373-01A-11R-2016-07	0.31868	0.413574	0.668458	0.585499	0.417109	All high
TCGA-CR-7376-01A-11R-2132-07	0.39796	0.488815	0.381767	0.474498	0.507614	All high
TCGA-CR-7377-01A-11R-2016-07	-0.0561457	0.306178	0.214018	0.338269	0.311698	All high
TCGA-CR-7379-01A-11R-2016-07	0.276969	0.0349254	-0.62327	-0.423893	0.251071	IFN-Low & Inf-High
TCGA-CR-7380-01A-11R-2016-07	-0.321627	0.2224	0.165731	0.0929894	0.0260849	IFN-High & Inf-Low
TCGA-CR-7386-01A-11R-2016-07	0.254904	0.383828	0.492258	0.456112	0.365769	All high
TCGA-CR-7390-01A-11R-2016-07	0.101471	-0.0785471	-0.729523	-0.595485	-0.0523627	All low
TCGA-CR-7397-01A-11R-2016-07	-0.0412703	0.0943209	-0.48881	-0.330605	0.128834	IFN-Low & Inf-High
TCGA-CR-7401-01A-11R-2016-07	-0.316713	0.184315	-0.0988969	-0.166857	-0.063246	IFN-High & Inf-Low
TCGA-CV-5436-01A-01R-1514-07	-0.00197459	-0.155534	-0.00368306	-0.0835361	-0.216305	IFN-High & Inf-Low
TCGA-CV-5966-01A-11R-1686-07	0.113477	0.202822	0.627467	0.503135	0.239498	All high
TCGA-CV-5970-01A-11R-1686-07	0.360822	0.352671	-0.264004	-0.0943665	0.329168	IFN-Low & Inf-High
TCGA-CV-5973-01A-11R-1686-07	0.254254	0.000653938	-0.183455	-0.258868	-0.156339	IFN-High & Inf-Low
TCGA-CV-5976-01A-11R-1686-07	0.027983	-0.376992	-0.303609	-0.397603	-0.266291	All low
TCGA-CV-5977-01A-11R-1686-07	0.292551	-0.0916583	0.543318	0.281247	-0.12176	IFN-High & Inf-Low
TCGA-CV-5979-01A-11R-1686-07	0.0954613	-0.269669	0.234322	-0.00799842	-0.213973	IFN-High & Inf-Low
TCGA-CV-6003-01A-11R-1686-07	-0.197623	-0.262567	0.321157	-0.0630207	-0.3131	IFN-High & Inf-Low
TCGA-CV-6436-01A-11R-1686-07	-0.155622	0.130075	0.467389	0.395061	-0.0833313	IFN-High & Inf-Low
TCGA-CV-6933-01A-11R-1915-07	0.0491623	-0.0898449	-0.5631	-0.42303	0.0863577	All low
TCGA-CV-6934-01A-11R-1915-07	0.111154	0.279953	-0.290391	0.069212	0.293549	IFN-Low & Inf-High
TCGA-CV-6936-01A-11R-1915-07	-0.149916	-0.200078	0.102635	0.0153069	-0.142337	IFN-High & Inf-Low
TCGA-CV-6937-01A-11R-2016-07	-0.457204	-0.451014	-0.523961	-0.508263	-0.395307	All low
TCGA-CV-6940-01A-11R-1915-07	-0.366037	-0.35996	-0.737019	-0.605262	-0.308942	All low
TCGA-CV-6941-01A-11R-1915-07	-0.293528	-0.177066	-0.29507	-0.269495	-0.249054	All low
TCGA-CV-6942-01A-21R-2016-07	-0.217638	0.266816	0.423685	0.428866	0.160224	All high
TCGA-CV-6945-01A-11R-1915-07	-0.133204	-0.279264	-0.527627	-0.501174	-0.332917	All low
TCGA-CV-6948-01A-11R-1915-07	-0.604429	-0.513575	-0.608233	-0.509909	-0.460709	All low
TCGA-CV-6951-01A-11R-1915-07	-0.261202	-0.436611	-0.460682	-0.463185	-0.45754	All low
TCGA-CV-6952-01A-11R-1915-07	0.405356	0.351054	0.713656	0.560209	0.304979	All high
TCGA-CV-6953-01A-11R-1915-07	0.106167	0.0949403	-0.565093	-0.373302	0.00177734	IFN-Low & Inf-High
TCGA-CV-6956-01A-21R-2016-07	-0.425794	-0.417334	-0.497112	-0.503951	-0.458889	All low
TCGA-CV-6959-01A-11R-1915-07	0.385196	0.412013	0.102642	0.196924	0.368309	IFN-Low & Inf-High
TCGA-CV-6960-01A-41R-2016-07	0.111559	-0.174658	-0.536799	-0.443022	-0.061172	All low
TCGA-CV-7090-01A-11R-2016-07	0.253374	0.313338	0.594584	0.507814	0.383203	All high
TCGA-CV-7091-01A-11R-2016-07	-0.241403	0.031417	-0.398659	-0.30635	-0.136321	All low
TCGA-CV-7095-01A-21R-2016-07	0.117126	-0.108731	-0.125015	-0.19216	-0.016671	IFN-High & Inf-Low
TCGA-CV-7099-01A-41R-2016-07	0.453474	0.346239	0.691276	0.575522	0.386519	All high
TCGA-CV-7102-01A-11R-2016-07	-0.427834	0.0827535	-0.517514	-0.392997	-0.152044	All low
TCGA-CV-7103-01A-21R-2016-07	-0.541771	-0.437863	-0.738342	-0.62686	-0.430936	All low
TCGA-CV-7104-01A-11R-2016-07	0.418398	0.402374	0.646656	0.537849	0.460204	All high
TCGA-CV-7178-01A-21R-2016-07	-0.16447	-0.234232	-0.258536	-0.170625	-0.208258	All low
TCGA-CV-7180-01A-11R-2016-07	-0.117813	-0.389359	-0.469853	-0.439223	-0.429659	All low
TCGA-CV-7235-01A-11R-2016-07	0.494965	0.236697	0.490825	0.449381	0.257827	All high
TCGA-CV-7236-01A-11R-2016-07	0.391942	0.267762	-0.254258	-0.158667	0.272774	IFN-Low & Inf-High
TCGA-CV-7238-01A-11R-2016-07	-0.330029	-0.108208	0.371823	0.213955	-0.0795099	IFN-High & Inf-Low
TCGA-CV-7243-01A-11R-2016-07	-0.120003	-0.364245	-0.319674	-0.369909	-0.404581	All low
TCGA-CV-7252-01A-11R-2016-07	0.211956	0.159476	-0.229718	-0.0991474	0.227246	IFN-Low & Inf-High
TCGA-CV-7253-01A-11R-2016-07	-0.186999	-0.380601	-0.61141	-0.510891	-0.401363	All low
TCGA-CV-7254-01A-11R-2016-07	-0.240265	0.0823084	-0.500744	-0.240703	0.015931	All low
TCGA-CV-7255-01A-11R-2016-07	-0.317215	-0.339542	-0.261347	-0.38552	-0.283294	All low
TCGA-CV-7263-01A-11R-2016-07	-0.492774	-0.304414	-0.534615	-0.429612	-0.246046	All low
TCGA-CV-7407-01A-11R-2081-07	0.0988011	0.154615	0.380274	0.340984	0.029681	All high
TCGA-CV-7413-01A-11R-2081-07	-0.406507	0.0163139	-0.0302668	-0.0448285	-0.167112	IFN-High & Inf-Low
TCGA-CV-7414-01A-11R-2081-07	-0.523674	-0.423699	-0.37046	-0.410995	-0.401167	All low
TCGA-CV-7416-01A-11R-2081-07	0.215295	-0.187383	-0.407805	-0.336281	-0.0170843	All low
TCGA-CV-7423-01A-11R-2081-07	0.232929	-0.0999163	-0.389448	-0.334828	-0.118431	All low
TCGA-CV-7432-01A-11R-2132-07	0.148496	-0.153323	0.12277	-0.0621228	-0.207975	IFN-High & Inf-Low
TCGA-CV-7434-01A-11R-2132-07	0.4568	0.317185	0.648117	0.492844	0.187474	All high
TCGA-CV-7435-01A-11R-2132-07	-0.031764	0.248856	0.0977591	0.194579	0.255306	All high
TCGA-CV-7438-01A-21R-2132-07	0.174777	0.221241	0.306959	0.172725	0.247515	All high
TCGA-CV-7446-01A-11R-2232-07	-0.0853615	-0.318169	-0.495509	-0.400284	-0.249586	All low
TCGA-CV-7568-01A-11R-2232-07	-0.172272	-0.337174	-0.461968	-0.372858	-0.324164	All low
TCGA-CV-A45P-01A-11R-A24H-07	0.163466	-0.126501	0.0237077	-0.220318	-0.127869	IFN-High & Inf-Low
TCGA-CV-A45Q-01A-11R-A24H-07	0.0221659	-0.202484	0.263906	0.139209	-0.111698	IFN-High & Inf-Low
TCGA-CV-A45R-01A-11R-A24H-07	-0.2187	0.0256009	0.319231	0.147035	-0.0967308	IFN-High & Inf-Low
TCGA-CV-A45U-01A-12R-A24H-07	-0.259625	-0.377599	-0.441529	-0.42444	-0.368657	All low
TCGA-CV-A45X-01A-21R-A24Z-07	0.0872064	-0.129695	-0.39207	-0.355229	-0.130183	All low
TCGA-CV-A463-01A-11R-A266-07	-0.145635	-0.357181	0.204984	-0.00558031	-0.318287	IFN-High & Inf-Low
TCGA-CV-A464-01A-11R-A266-07	-0.0921477	-0.0661846	0.519779	0.332545	-0.0798133	IFN-High & Inf-Low
TCGA-CV-A465-01A-11R-A266-07	-0.369456	-0.407629	-0.451894	-0.45446	-0.399622	All low
TCGA-CV-A468-01A-11R-A266-07	0.286481	0.238522	0.553409	0.504715	0.280605	All high
TCGA-CV-A6JD-01A-11R-A31N-07	0.384856	0.273648	0.537431	0.423113	0.159908	All high
TCGA-CV-A6JE-01A-11R-A31N-07	-0.17097	0.0215269	0.258696	0.130768	-0.164564	IFN-High & Inf-Low
TCGA-CV-A6JN-01A-11R-A31N-07	0.170458	-0.0507045	0.458306	0.302707	-0.104611	IFN-High & Inf-Low
TCGA-CV-A6JT-01A-11R-A31N-07	-0.0222187	-0.137387	0.323108	0.163507	-0.222074	IFN-High & Inf-Low
TCGA-CV-A6JU-01A-11R-A31N-07	-0.46827	-0.330477	-0.252182	-0.267317	-0.366868	All low
TCGA-CV-A6JY-01A-11R-A31N-07	-0.317482	-0.362356	-0.608131	-0.524047	-0.386019	All low
TCGA-CV-A6JZ-01A-11R-A31N-07	-0.295236	0.0830949	0.544874	0.407268	0.0807684	IFN-High & Inf-Low
TCGA-CV-A6K2-01A-11R-A31N-07	0.151694	0.161296	0.133373	0.169558	0.209296	All high
TCGA-CX-7086-01A-11R-2081-07	0.028715	-0.131664	-0.0998937	-0.171425	-0.156765	IFN-High & Inf-Low
TCGA-CX-7219-01A-11R-2016-07	0.372858	0.212901	-0.264002	-0.156728	0.374035	IFN-Low & Inf-High
TCGA-CX-A4AQ-01A-11R-A24Z-07	-0.182757	-0.0643402	-0.273124	-0.141011	-0.146145	All low
TCGA-D6-6515-01A-21R-1873-07	-0.157515	0.467346	0.666465	0.583552	0.303025	All high
TCGA-D6-6516-01A-11R-1873-07	-0.222177	0.213233	0.578906	0.449622	-0.0519925	IFN-High & Inf-Low
TCGA-D6-6823-01A-11R-1915-07	-0.379661	-0.112294	-0.300084	-0.342807	-0.227099	All low
TCGA-D6-6825-01A-21R-1915-07	-0.0663341	0.412339	0.556766	0.530975	0.398088	All high
TCGA-D6-8569-01A-11R-2403-07	-0.0509802	0.0447544	0.484063	0.367854	0.109755	All high
TCGA-D6-A4Z9-01A-11R-A24Z-07	-0.246087	-0.198789	0.062874	0.0713504	-0.0161155	IFN-High & Inf-Low
TCGA-D6-A4ZB-01A-11R-A24Z-07	-0.228992	-0.368292	-0.590111	-0.535638	-0.307344	All low
TCGA-D6-A6EM-01A-21R-A31N-07	-0.284111	0.035428	0.528607	0.411194	-0.0406645	IFN-High & Inf-Low
TCGA-D6-A6EO-01A-11R-A31N-07	-0.197669	-0.279658	6.7e-05	-0.149696	-0.170246	IFN-High & Inf-Low
TCGA-DQ-5630-01A-01R-1873-07	0.151927	0.298667	0.590659	0.528035	0.383243	All high
TCGA-DQ-5631-01A-01R-1873-07	-0.293358	-0.311619	-0.577864	-0.512996	-0.296593	All low
TCGA-DQ-7588-01A-11R-2081-07	-0.238934	-0.406383	-0.595978	-0.503625	-0.44699	All low
TCGA-DQ-7592-01A-11R-2081-07	0.161294	0.262304	0.50796	0.355585	0.197755	All high
TCGA-F7-8489-01A-31R-2403-07	0.48647	0.443796	0.551416	0.496979	0.37791	All high
TCGA-F7-A50G-01A-11R-A266-07	-0.0560021	0.127952	0.483301	0.420376	0.101869	All high
TCGA-F7-A61S-01A-11R-A28V-07	0.0558405	0.256146	0.739724	0.568934	0.138784	All high
TCGA-F7-A61W-01A-11R-A28V-07	-0.412116	-0.421928	-0.439379	-0.423247	-0.474629	All low
TCGA-F7-A624-01A-22R-A30B-07	-0.303981	-0.00629505	0.209115	0.316344	-0.0913812	IFN-High & Inf-Low
TCGA-H7-8501-01A-11R-2403-07	0.318712	0.45338	0.6193	0.564968	0.417061	All high
TCGA-H7-A6C4-01A-11R-A30B-07	0.466793	0.270072	0.251723	0.283695	0.279855	All high
TCGA-HD-7831-01A-11R-2132-07	0.0492007	-0.115312	-0.672685	-0.506621	-0.0632118	All low
TCGA-HD-8634-01A-11R-2403-07	-0.0939431	0.0500993	0.451306	0.287419	-0.147202	IFN-High & Inf-Low
TCGA-HD-8635-01A-11R-2403-07	-0.218184	-0.0424292	-0.516498	-0.363216	-0.0599319	All low
TCGA-HD-A633-01A-11R-A28V-07	0.00540236	-0.307472	-0.554953	-0.401202	-0.212299	All low
TCGA-HD-A6HZ-01A-12R-A31N-07	-0.181142	0.31372	-0.40732	-0.0776566	0.220609	IFN-Low & Inf-High
TCGA-IQ-A61E-01A-22R-A30B-07	0.289064	0.140573	0.504209	0.360247	0.172544	All high
TCGA-IQ-A61G-01A-11R-A30B-07	0.3171	-0.339214	-0.215505	-0.273349	-0.294795	All low
TCGA-IQ-A61H-01A-11R-A30B-07	-0.406214	-0.420767	-0.64003	-0.497441	-0.376629	All low
TCGA-IQ-A61J-01A-11R-A30B-07	-0.29553	-0.0521469	-0.192001	-0.238545	-0.236428	All low
TCGA-IQ-A6SG-01A-12R-A34R-07	-0.0740038	-0.193429	-0.631718	-0.569638	-0.247498	All low
TCGA-IQ-A6SH-01A-12R-A34R-07	-0.206539	0.0260375	0.594483	0.436596	-0.0116567	IFN-High & Inf-Low
TCGA-KU-A66T-01A-11R-A30B-07	-0.121217	-0.362552	-0.565835	-0.502554	-0.332895	All low
TCGA-MT-A7BN-01A-12R-A34R-07	-0.240563	-0.249763	-0.496763	-0.402589	-0.277352	All low
TCGA-P3-A5QA-01A-11R-A28V-07	0.23608	-0.154639	-0.574649	-0.416852	-0.0865792	All low
TCGA-P3-A6T0-01A-12R-A34R-07	0.0065928	-0.295937	-0.710505	-0.558846	-0.281042	All low
TCGA-P3-A6T2-01A-11R-A34R-07	0.129075	-0.195902	-0.136797	-0.255222	-0.188047	IFN-High & Inf-Low
TCGA-P3-A6T3-01A-11R-A34R-07	0.369412	-0.0833188	-0.508696	-0.361241	-0.129654	All low
TCGA-P3-A6T4-01A-11R-A34R-07	-0.0545967	-0.214983	-0.334155	-0.345291	-0.328476	All low
TCGA-P3-A6T5-01A-11R-A34R-07	-0.166838	-0.269891	-0.112072	-0.225129	-0.294142	All low
TCGA-P3-A6T7-01A-11R-A34R-07	0.203254	0.0386173	0.463742	0.26847	0.0178519	IFN-High & Inf-Low
TCGA-P3-A6T8-01A-11R-A34R-07	-0.173102	-0.18183	-0.641091	-0.518107	-0.145704	All low
TCGA-QK-A64Z-01A-11R-A30B-07	-0.323441	-0.077441	0.48153	0.159986	-0.27947	IFN-High & Inf-Low
TCGA-QK-A652-01A-11R-A30B-07	-0.195964	-0.0451936	0.575849	0.389891	-0.0407415	IFN-High & Inf-Low
TCGA-QK-A6IG-01A-11R-A31N-07	0.102076	-0.0917484	0.334034	0.213133	-0.029558	IFN-High & Inf-Low
TCGA-QK-A6IH-01A-11R-A31N-07	0.0861403	-0.328419	-0.367185	-0.347065	-0.262218	All low
TCGA-QK-A6II-01A-11R-A31N-07	0.382564	0.127416	0.244896	0.249814	0.159392	All high
TCGA-QK-A6IJ-01A-11R-A31N-07	-0.299648	-0.118668	0.234727	0.0981642	-0.190942	IFN-High & Inf-Low
TCGA-QK-A6VB-01A-12R-A34R-07	-0.537898	-0.458915	-0.53939	-0.529971	-0.522486	All low
TCGA-RS-A6TO-01A-32R-A34R-07	-0.0965509	-0.222115	0.387159	0.160304	-0.0772912	IFN-High & Inf-Low
TCGA-UF-A719-01A-12R-A34R-07	-0.202969	-0.219535	0.306507	0.0130401	-0.217335	IFN-High & Inf-Low
TCGA-UF-A71A-01A-22R-A34R-07	-0.523425	-0.450388	-0.68828	-0.634175	-0.465853	All low
TCGA-UF-A71B-01A-12R-A34R-07	-0.179532	-0.208773	-0.536649	-0.404283	-0.120779	All low
TCGA-UF-A71E-01A-31R-A34R-07	-0.158535	-0.469341	-0.352337	-0.410168	-0.394711	All low
TCGA-UF-A7JA-01A-12R-A34R-07	-0.478081	-0.470054	-0.609019	-0.581228	-0.484998	All low
TCGA-UF-A7JD-01A-11R-A34R-07	0.0832514	-0.29358	-0.667066	-0.526741	-0.134066	All low
TCGA-UF-A7JO-01A-11R-A34R-07	-0.126646	0.182394	0.567374	0.530563	0.219997	All high
TCGA-UF-A7JS-01A-11R-A34R-07	-0.275898	-0.255089	0.305565	0.103649	-0.149171	IFN-High & Inf-Low
TCGA-UF-A7JT-01A-11R-A34R-07	0.00466955	0.232677	0.709327	0.582456	0.278964	All high
TCGA-WA-A7GZ-01A-11R-A34R-07	-0.503084	-0.412211	-0.398579	-0.471554	-0.464653	All low

## Sheet: Fig. 6e
Source Data to Fig. 6e
Label	short barcode	TP53_Status	5Y Overall survival status (0=censored; 1=event)	5Y Overall survival time (months)	GSEA_PaperClusters
TCGA-BA-5151-01A-01R-1436-07	TCGA-BA-5151	Mut	0	23.7367	All high
TCGA-BA-5152-01A-02R-1873-07	TCGA-BA-5152	Mut	0	42.3447	All high
TCGA-BA-5558-01A-01R-1514-07	TCGA-BA-5558	Mut	0	60	All high
TCGA-BA-A6DD-01A-12R-A31N-07	TCGA-BA-A6DD	Mut	1	5.68761	All high
TCGA-CN-4733-01A-02R-1873-07	TCGA-CN-4733	Mut	0	52.1419	All high
TCGA-CN-4736-01A-01R-1436-07	TCGA-CN-4736	Mut	1	12.9862	All high
TCGA-CN-5370-01A-01R-2016-07	TCGA-CN-5370	Mut	1	8.51498	All high
TCGA-CN-5373-01A-01R-1436-07	TCGA-CN-5373	Mut	0	52.0761	All high
TCGA-CN-6013-01A-11R-1686-07	TCGA-CN-6013	Mut	1	23.9011	All high
TCGA-CN-6018-01A-11R-1686-07	TCGA-CN-6018	Mut	1	19.0683	All high
TCGA-CN-6995-01A-31R-2016-07	TCGA-CN-6995	Mut	1	3.68215	All high
TCGA-CN-6996-01A-11R-1915-07	TCGA-CN-6996	Mut	1	17.4245	All high
TCGA-CN-6998-01A-23R-2016-07	TCGA-CN-6998	Mut	1	11.7369	All high
TCGA-CQ-5330-01A-01R-1686-07	TCGA-CQ-5330	Mut	0	60	All high
TCGA-CQ-5331-01A-02R-1873-07	TCGA-CQ-5331	Mut	0	45.994	All high
TCGA-CQ-5333-01A-01R-2403-07	TCGA-CQ-5333	Mut	1	11.2108	All high
TCGA-CQ-5334-01A-01R-1686-07	TCGA-CQ-5334	Mut	1	4.24105	All high
TCGA-CQ-6218-01A-11R-1915-07	TCGA-CQ-6218	Mut	0	41.1941	All high
TCGA-CQ-6220-01A-11R-1915-07	TCGA-CQ-6220	Mut	1	32.3832	All high
TCGA-CQ-6222-01A-11R-1915-07	TCGA-CQ-6222	Mut	0	60	All high
TCGA-CQ-6223-01A-11R-1915-07	TCGA-CQ-6223	Mut	0	46.9474	All high
TCGA-CQ-7063-01A-11R-2403-07	TCGA-CQ-7063	Mut	0	60	All high
TCGA-CQ-A4C6-01A-11R-A24Z-07	TCGA-CQ-A4C6	Mut	0	44.4817	All high
TCGA-CQ-A4CB-01A-11R-A24Z-07	TCGA-CQ-A4CB	Mut	0	29.3586	All high
TCGA-CQ-A4CD-01A-21R-A24Z-07	TCGA-CQ-A4CD	Mut	0	33.5996	All high
TCGA-CR-6484-01A-11R-1873-07	TCGA-CR-6484	Mut	0	11.6382	All high
TCGA-CR-7373-01A-11R-2016-07	TCGA-CR-7373	Mut	0	29.2271	All high
TCGA-CR-7376-01A-11R-2132-07	TCGA-CR-7376	Mut	0	31.9558	All high
TCGA-CR-7377-01A-11R-2016-07	TCGA-CR-7377	Mut	1	9.1725	All high
TCGA-CR-7386-01A-11R-2016-07	TCGA-CR-7386	Mut	0	47.0132	All high
TCGA-CV-5966-01A-11R-1686-07	TCGA-CV-5966	Mut	1	17.9176	All high
TCGA-CV-6942-01A-21R-2016-07	TCGA-CV-6942	Mut	0	60	All high
TCGA-CV-6952-01A-11R-1915-07	TCGA-CV-6952	Mut	1	6.08213	All high
TCGA-CV-7090-01A-11R-2016-07	TCGA-CV-7090	Mut	0	60	All high
TCGA-CV-7099-01A-41R-2016-07	TCGA-CV-7099	Mut	1	7.98895	All high
TCGA-CV-7104-01A-11R-2016-07	TCGA-CV-7104	Mut	1	12.9204	All high
TCGA-CV-7235-01A-11R-2016-07	TCGA-CV-7235	Mut	0	60	All high
TCGA-CV-7407-01A-11R-2081-07	TCGA-CV-7407	Mut	1	35.5393	All high
TCGA-CV-7434-01A-11R-2132-07	TCGA-CV-7434	Mut	1	7.16704	All high
TCGA-CV-7435-01A-11R-2132-07	TCGA-CV-7435	Mut	0	60	All high
TCGA-CV-7438-01A-21R-2132-07	TCGA-CV-7438	Mut	1	6.37801	All high
TCGA-CV-A468-01A-11R-A266-07	TCGA-CV-A468	Mut	1	15.2546	All high
TCGA-CV-A6JD-01A-11R-A31N-07	TCGA-CV-A6JD	Mut	1	5.9835	All high
TCGA-CV-A6K2-01A-11R-A31N-07	TCGA-CV-A6K2	Mut	1	10.4218	All high
TCGA-D6-6515-01A-21R-1873-07	TCGA-D6-6515	Mut	1	13.2492	All high
TCGA-D6-6825-01A-21R-1915-07	TCGA-D6-6825	Mut	0	16.1423	All high
TCGA-D6-8569-01A-11R-2403-07	TCGA-D6-8569	Mut	0	25.3148	All high
TCGA-DQ-5630-01A-01R-1873-07	TCGA-DQ-5630	Mut	0	33.8626	All high
TCGA-DQ-7592-01A-11R-2081-07	TCGA-DQ-7592	Mut	0	37.5777	All high
TCGA-F7-8489-01A-31R-2403-07	TCGA-F7-8489	Mut	0	21.6326	All high
TCGA-F7-A50G-01A-11R-A266-07	TCGA-F7-A50G	Mut	0	20.2518	All high
TCGA-F7-A61S-01A-11R-A28V-07	TCGA-F7-A61S	Mut	0	18.9368	All high
TCGA-H7-8501-01A-11R-2403-07	TCGA-H7-8501	Mut	0	15.156	All high
TCGA-H7-A6C4-01A-11R-A30B-07	TCGA-H7-A6C4	Mut	0	13.6108	All high
TCGA-IQ-A61E-01A-22R-A30B-07	TCGA-IQ-A61E	Mut	0	37.7092	All high
TCGA-QK-A6II-01A-11R-A31N-07	TCGA-QK-A6II	Mut	1	9.33688	All high
TCGA-UF-A7JO-01A-11R-A34R-07	TCGA-UF-A7JO	Mut	1	20.745	All high
TCGA-UF-A7JT-01A-11R-A34R-07	TCGA-UF-A7JT	Mut	1	32.6462	All high
TCGA-BA-4074-01A-01R-1436-07	TCGA-BA-4074	Mut	1	15.1889	All low
TCGA-BA-7269-01A-11R-2016-07	TCGA-BA-7269	Mut	0	41.8516	All low
TCGA-BA-A6D8-01A-31R-A31N-07	TCGA-BA-A6D8	Mut	0	27.9449	All low
TCGA-BB-4224-01A-01R-1436-07	TCGA-BB-4224	Mut	0	9.13963	All low
TCGA-BB-8601-01A-11R-2403-07	TCGA-BB-8601	Mut	0	20.5148	All low
TCGA-BB-A5HZ-01A-21R-A28V-07	TCGA-BB-A5HZ	Mut	0	27.1887	All low
TCGA-CN-4725-01A-01R-1436-07	TCGA-CN-4725	Mut	0	38.0379	All low
TCGA-CN-4731-01A-01R-1436-07	TCGA-CN-4731	Mut	1	32.8106	All low
TCGA-CN-4737-01A-01R-1436-07	TCGA-CN-4737	Mut	0	20.5477	All low
TCGA-CN-5367-01A-01R-1436-07	TCGA-CN-5367	Mut	1	11.5725	All low
TCGA-CN-6016-01A-11R-1686-07	TCGA-CN-6016	Mut	0	47.4406	All low
TCGA-CN-6024-01A-11R-1686-07	TCGA-CN-6024	Mut	1	11.0793	All low
TCGA-CN-6994-01A-11R-1915-07	TCGA-CN-6994	Mut	0	38.8927	All low
TCGA-CN-A49A-01A-11R-A24H-07	TCGA-CN-A49A	Mut	1	17.293	All low
TCGA-CQ-5332-01A-01R-1686-07	TCGA-CQ-5332	Mut	1	10.4218	All low
TCGA-CQ-6225-01A-11R-1915-07	TCGA-CQ-6225	Mut	1	13.2492	All low
TCGA-CQ-6228-01A-11R-1915-07	TCGA-CQ-6228	Mut	1	14.9916	All low
TCGA-CQ-7065-01A-11R-2081-07	TCGA-CQ-7065	Mut	0	53.5227	All low
TCGA-CQ-7072-01A-21R-A30B-07	TCGA-CQ-7072	Mut	0	60	All low
TCGA-CQ-A4C9-01A-11R-A24Z-07	TCGA-CQ-A4C9	Mut	0	23.2436	All low
TCGA-CQ-A4CE-01A-11R-A266-07	TCGA-CQ-A4CE	Mut	0	29.4901	All low
TCGA-CQ-A4CH-01A-11R-A266-07	TCGA-CQ-A4CH	Mut	1	12.4601	All low
TCGA-CQ-A4CI-01A-11R-A266-07	TCGA-CQ-A4CI	Mut	0	31.2325	All low
TCGA-CR-6491-01A-11R-1873-07	TCGA-CR-6491	Mut	0	22.7833	All low
TCGA-CR-7365-01A-11R-2016-07	TCGA-CR-7365	Mut	0	39.1557	All low
TCGA-CR-7372-01A-11R-2016-07	TCGA-CR-7372	Mut	0	24.9532	All low
TCGA-CR-7390-01A-11R-2016-07	TCGA-CR-7390	Mut	0	49.5775	All low
TCGA-CV-5976-01A-11R-1686-07	TCGA-CV-5976	Mut	0	48.5912	All low
TCGA-CV-6933-01A-11R-1915-07	TCGA-CV-6933	Mut	0	60	All low
TCGA-CV-6937-01A-11R-2016-07	TCGA-CV-6937	Mut	1	20.5148	All low
TCGA-CV-6940-01A-11R-1915-07	TCGA-CV-6940	Mut	1	26.4326	All low
TCGA-CV-6941-01A-11R-1915-07	TCGA-CV-6941	Mut	1	11.2437	All low
TCGA-CV-6945-01A-11R-1915-07	TCGA-CV-6945	Mut	1	12.0327	All low
TCGA-CV-6948-01A-11R-1915-07	TCGA-CV-6948	Mut	1	42.3776	All low
TCGA-CV-6951-01A-11R-1915-07	TCGA-CV-6951	Mut	1	30.0819	All low
TCGA-CV-6956-01A-21R-2016-07	TCGA-CV-6956	Mut	1	7.13417	All low
TCGA-CV-6960-01A-41R-2016-07	TCGA-CV-6960	Mut	1	28.3394	All low
TCGA-CV-7091-01A-11R-2016-07	TCGA-CV-7091	Mut	0	60	All low
TCGA-CV-7102-01A-11R-2016-07	TCGA-CV-7102	Mut	1	1.84108	All low
TCGA-CV-7103-01A-21R-2016-07	TCGA-CV-7103	Mut	1	52.3063	All low
TCGA-CV-7178-01A-21R-2016-07	TCGA-CV-7178	Mut	0	60	All low
TCGA-CV-7180-01A-11R-2016-07	TCGA-CV-7180	Mut	1	10.7506	All low
TCGA-CV-7243-01A-11R-2016-07	TCGA-CV-7243	Mut	0	31.364	All low
TCGA-CV-7253-01A-11R-2016-07	TCGA-CV-7253	Mut	1	11.8684	All low
TCGA-CV-7254-01A-11R-2016-07	TCGA-CV-7254	Mut	1	47.9666	All low
TCGA-CV-7255-01A-11R-2016-07	TCGA-CV-7255	Mut	1	2.10409	All low
TCGA-CV-7263-01A-11R-2016-07	TCGA-CV-7263	Mut	1	18.4108	All low
TCGA-CV-7414-01A-11R-2081-07	TCGA-CV-7414	Mut	1	0.460269	All low
TCGA-CV-7416-01A-11R-2081-07	TCGA-CV-7416	Mut	1	25.0847	All low
TCGA-CV-7423-01A-11R-2081-07	TCGA-CV-7423	Mut	0	60	All low
TCGA-CV-7446-01A-11R-2232-07	TCGA-CV-7446	Mut	1	35.9339	All low
TCGA-CV-7568-01A-11R-2232-07	TCGA-CV-7568	Mut	1	30.4764	All low
TCGA-CV-A45U-01A-12R-A24H-07	TCGA-CV-A45U	Mut	1	35.4736	All low
TCGA-CV-A45X-01A-21R-A24Z-07	TCGA-CV-A45X	Mut	1	6.50952	All low
TCGA-CV-A465-01A-11R-A266-07	TCGA-CV-A465	Mut	1	7.06842	All low
TCGA-CV-A6JU-01A-11R-A31N-07	TCGA-CV-A6JU	Mut	0	3.6164	All low
TCGA-CV-A6JY-01A-11R-A31N-07	TCGA-CV-A6JY	Mut	0	21.2381	All low
TCGA-CX-A4AQ-01A-11R-A24Z-07	TCGA-CX-A4AQ	Mut	0	51.1227	All low
TCGA-D6-6823-01A-11R-1915-07	TCGA-D6-6823	Mut	0	23.0463	All low
TCGA-D6-A4ZB-01A-11R-A24Z-07	TCGA-D6-A4ZB	Mut	0	12.3615	All low
TCGA-DQ-5631-01A-01R-1873-07	TCGA-DQ-5631	Mut	1	18.0162	All low
TCGA-DQ-7588-01A-11R-2081-07	TCGA-DQ-7588	Mut	1	14.0382	All low
TCGA-F7-A61W-01A-11R-A28V-07	TCGA-F7-A61W	Mut	0	0.460269	All low
TCGA-HD-7831-01A-11R-2132-07	TCGA-HD-7831	Mut	0	21.9285	All low
TCGA-HD-8635-01A-11R-2403-07	TCGA-HD-8635	Mut	0	22.8491	All low
TCGA-HD-A633-01A-11R-A28V-07	TCGA-HD-A633	Mut	0	13.8409	All low
TCGA-IQ-A61G-01A-11R-A30B-07	TCGA-IQ-A61G	Mut	0	11.8355	All low
TCGA-IQ-A61H-01A-11R-A30B-07	TCGA-IQ-A61H	Mut	0	37.4133	All low
TCGA-IQ-A61J-01A-11R-A30B-07	TCGA-IQ-A61J	Mut	0	33.5668	All low
TCGA-IQ-A6SG-01A-12R-A34R-07	TCGA-IQ-A6SG	Mut	0	19.0354	All low
TCGA-KU-A66T-01A-11R-A30B-07	TCGA-KU-A66T	Mut	0	18.1477	All low
TCGA-MT-A7BN-01A-12R-A34R-07	TCGA-MT-A7BN	Mut	0	15.419	All low
TCGA-P3-A5QA-01A-11R-A28V-07	TCGA-P3-A5QA	Mut	0	60	All low
TCGA-P3-A6T0-01A-12R-A34R-07	TCGA-P3-A6T0	Mut	0	19.0025	All low
TCGA-P3-A6T3-01A-11R-A34R-07	TCGA-P3-A6T3	Mut	1	18.9697	All low
TCGA-P3-A6T4-01A-11R-A34R-07	TCGA-P3-A6T4	Mut	1	2.03833	All low
TCGA-P3-A6T5-01A-11R-A34R-07	TCGA-P3-A6T5	Mut	1	28.9969	All low
TCGA-P3-A6T8-01A-11R-A34R-07	TCGA-P3-A6T8	Mut	0	13.1505	All low
TCGA-QK-A6IH-01A-11R-A31N-07	TCGA-QK-A6IH	Mut	0	21.4683	All low
TCGA-QK-A6VB-01A-12R-A34R-07	TCGA-QK-A6VB	Mut	0	21.0737	All low
TCGA-UF-A71A-01A-22R-A34R-07	TCGA-UF-A71A	Mut	1	2.82737	All low
TCGA-UF-A71B-01A-12R-A34R-07	TCGA-UF-A71B	Mut	0	49.5118	All low
TCGA-UF-A71E-01A-31R-A34R-07	TCGA-UF-A71E	Mut	1	49.446	All low
TCGA-UF-A7JA-01A-12R-A34R-07	TCGA-UF-A7JA	Mut	0	60	All low
TCGA-UF-A7JD-01A-11R-A34R-07	TCGA-UF-A7JD	Mut	1	24.2956	All low
TCGA-WA-A7GZ-01A-11R-A34R-07	TCGA-WA-A7GZ	Mut	1	20.5477	All low
TCGA-BA-6873-01A-11R-1873-07	TCGA-BA-6873	Mut	0	4.01091	IFN-high & Inf-low
TCGA-BA-A6DB-01A-11R-A30B-07	TCGA-BA-A6DB	Mut	0	7.10129	IFN-high & Inf-low
TCGA-BA-A6DE-01A-22R-A31N-07	TCGA-BA-A6DE	Mut	0	14.4656	IFN-high & Inf-low
TCGA-BB-A6UO-01A-12R-A34R-07	TCGA-BB-A6UO	Mut	1	8.81086	IFN-high & Inf-low
TCGA-C9-A47Z-01A-11R-A24H-07	TCGA-C9-A47Z	Mut	1	6.27938	IFN-high & Inf-low
TCGA-C9-A480-01A-12R-A24H-07	TCGA-C9-A480	Mut	0	12.6903	IFN-high & Inf-low
TCGA-CN-5364-01A-01R-1436-07	TCGA-CN-5364	Mut	1	16.208	IFN-high & Inf-low
TCGA-CN-6011-01A-11R-1686-07	TCGA-CN-6011	Mut	0	30.6736	IFN-high & Inf-low
TCGA-CQ-5329-01A-01R-1686-07	TCGA-CQ-5329	Mut	0	60	IFN-high & Inf-low
TCGA-CQ-6219-01A-11R-1915-07	TCGA-CQ-6219	Mut	1	15.7478	IFN-high & Inf-low
TCGA-CQ-6224-01A-11R-1915-07	TCGA-CQ-6224	Mut	0	56.5802	IFN-high & Inf-low
TCGA-CQ-6229-01A-11R-1915-07	TCGA-CQ-6229	Mut	0	38.7612	IFN-high & Inf-low
TCGA-CR-6493-01A-11R-1873-07	TCGA-CR-6493	Mut	1	9.27113	IFN-high & Inf-low
TCGA-CR-7380-01A-11R-2016-07	TCGA-CR-7380	Mut	1	19.9231	IFN-high & Inf-low
TCGA-CR-7401-01A-11R-2016-07	TCGA-CR-7401	Mut	0	35.4078	IFN-high & Inf-low
TCGA-CV-5436-01A-01R-1514-07	TCGA-CV-5436	Mut	1	19.1998	IFN-high & Inf-low
TCGA-CV-5973-01A-11R-1686-07	TCGA-CV-5973	Mut	0	60	IFN-high & Inf-low
TCGA-CV-5977-01A-11R-1686-07	TCGA-CV-5977	Mut	0	60	IFN-high & Inf-low
TCGA-CV-5979-01A-11R-1686-07	TCGA-CV-5979	Mut	0	43.2324	IFN-high & Inf-low
TCGA-CV-6003-01A-11R-1686-07	TCGA-CV-6003	Mut	0	54.7391	IFN-high & Inf-low
TCGA-CV-6436-01A-11R-1686-07	TCGA-CV-6436	Mut	0	60	IFN-high & Inf-low
TCGA-CV-6936-01A-11R-1915-07	TCGA-CV-6936	Mut	1	5.45747	IFN-high & Inf-low
TCGA-CV-7095-01A-21R-2016-07	TCGA-CV-7095	Mut	1	18.8053	IFN-high & Inf-low
TCGA-CV-7238-01A-11R-2016-07	TCGA-CV-7238	Mut	0	60	IFN-high & Inf-low
TCGA-CV-7413-01A-11R-2081-07	TCGA-CV-7413	Mut	1	9.66565	IFN-high & Inf-low
TCGA-CV-7432-01A-11R-2132-07	TCGA-CV-7432	Mut	0	60	IFN-high & Inf-low
TCGA-CV-A45P-01A-11R-A24H-07	TCGA-CV-A45P	Mut	0	21.008	IFN-high & Inf-low
TCGA-CV-A45Q-01A-11R-A24H-07	TCGA-CV-A45Q	Mut	0	60	IFN-high & Inf-low
TCGA-CV-A45R-01A-11R-A24H-07	TCGA-CV-A45R	Mut	0	60	IFN-high & Inf-low
TCGA-CV-A463-01A-11R-A266-07	TCGA-CV-A463	Mut	1	0.756156	IFN-high & Inf-low
TCGA-CV-A464-01A-11R-A266-07	TCGA-CV-A464	Mut	0	56.6131	IFN-high & Inf-low
TCGA-CV-A6JE-01A-11R-A31N-07	TCGA-CV-A6JE	Mut	0	35.3421	IFN-high & Inf-low
TCGA-CV-A6JN-01A-11R-A31N-07	TCGA-CV-A6JN	Mut	0	29.786	IFN-high & Inf-low
TCGA-CV-A6JT-01A-11R-A31N-07	TCGA-CV-A6JT	Mut	0	28.0107	IFN-high & Inf-low
TCGA-CV-A6JZ-01A-11R-A31N-07	TCGA-CV-A6JZ	Mut	0	23.4737	IFN-high & Inf-low
TCGA-CX-7086-01A-11R-2081-07	TCGA-CX-7086	Mut	0	18.8381	IFN-high & Inf-low
TCGA-D6-6516-01A-11R-1873-07	TCGA-D6-6516	Mut	0	25.4134	IFN-high & Inf-low
TCGA-D6-A4Z9-01A-11R-A24Z-07	TCGA-D6-A4Z9	Mut	0	17.7204	IFN-high & Inf-low
TCGA-D6-A6EM-01A-21R-A31N-07	TCGA-D6-A6EM	Mut	0	7.62731	IFN-high & Inf-low
TCGA-D6-A6EO-01A-11R-A31N-07	TCGA-D6-A6EO	Mut	0	24.9532	IFN-high & Inf-low
TCGA-F7-A624-01A-22R-A30B-07	TCGA-F7-A624	Mut	0	12.4273	IFN-high & Inf-low
TCGA-HD-8634-01A-11R-2403-07	TCGA-HD-8634	Mut	1	12.6574	IFN-high & Inf-low
TCGA-IQ-A6SH-01A-12R-A34R-07	TCGA-IQ-A6SH	Mut	0	15.4848	IFN-high & Inf-low
TCGA-P3-A6T2-01A-11R-A34R-07	TCGA-P3-A6T2	Mut	0	60	IFN-high & Inf-low
TCGA-P3-A6T7-01A-11R-A34R-07	TCGA-P3-A6T7	Mut	1	16.0108	IFN-high & Inf-low
TCGA-QK-A64Z-01A-11R-A30B-07	TCGA-QK-A64Z	Mut	1	21.0737	IFN-high & Inf-low
TCGA-QK-A652-01A-11R-A30B-07	TCGA-QK-A652	Mut	0	21.2052	IFN-high & Inf-low
TCGA-QK-A6IG-01A-11R-A31N-07	TCGA-QK-A6IG	Mut	1	7.29855	IFN-high & Inf-low
TCGA-QK-A6IJ-01A-11R-A31N-07	TCGA-QK-A6IJ	Mut	0	12.7231	IFN-high & Inf-low
TCGA-RS-A6TO-01A-32R-A34R-07	TCGA-RS-A6TO	Mut	1	12.7231	IFN-high & Inf-low
TCGA-UF-A719-01A-12R-A34R-07	TCGA-UF-A719	Mut	0	54.6734	IFN-high & Inf-low
TCGA-UF-A7JS-01A-11R-A34R-07	TCGA-UF-A7JS	Mut	1	22.3559	IFN-high & Inf-low
TCGA-BA-5557-01A-01R-1514-07	TCGA-BA-5557	Mut	0	20.482	IFN-low & Inf-high
TCGA-BA-6872-01A-11R-1873-07	TCGA-BA-6872	Mut	1	12.6245	IFN-low & Inf-high
TCGA-BA-A6DG-01A-21R-A30B-07	TCGA-BA-A6DG	Mut	1	2.26847	IFN-low & Inf-high
TCGA-BB-A5HU-01A-11R-A28V-07	TCGA-BB-A5HU	Mut	0	25.7093	IFN-low & Inf-high
TCGA-CN-4726-01A-01R-1436-07	TCGA-CN-4726	Mut	1	4.66844	IFN-low & Inf-high
TCGA-CN-4728-01A-01R-1436-07	TCGA-CN-4728	Mut	0	56.6788	IFN-low & Inf-high
TCGA-CN-4729-01A-01R-1436-07	TCGA-CN-4729	Mut	0	12.8875	IFN-low & Inf-high
TCGA-CN-4740-01A-01R-1436-07	TCGA-CN-4740	Mut	1	27.5833	IFN-low & Inf-high
TCGA-CN-4742-01A-02R-1514-07	TCGA-CN-4742	Mut	1	13.0519	IFN-low & Inf-high
TCGA-CN-5358-01A-01R-1514-07	TCGA-CN-5358	Mut	1	8.58073	IFN-low & Inf-high
TCGA-CN-5359-01A-01R-1436-07	TCGA-CN-5359	Mut	1	12.3944	IFN-low & Inf-high
TCGA-CN-6019-01A-11R-1686-07	TCGA-CN-6019	Mut	0	34.1257	IFN-low & Inf-high
TCGA-CN-6020-01A-11R-1686-07	TCGA-CN-6020	Mut	1	6.73965	IFN-low & Inf-high
TCGA-CQ-5326-01A-01R-1873-07	TCGA-CQ-5326	Mut	1	2.926	IFN-low & Inf-high
TCGA-CQ-7069-01A-11R-2403-07	TCGA-CQ-7069	Mut	0	41.8845	IFN-low & Inf-high
TCGA-CR-7379-01A-11R-2016-07	TCGA-CR-7379	Mut	0	34.0599	IFN-low & Inf-high
TCGA-CR-7397-01A-11R-2016-07	TCGA-CR-7397	Mut	0	24.7888	IFN-low & Inf-high
TCGA-CV-5970-01A-11R-1686-07	TCGA-CV-5970	Mut	1	13.3478	IFN-low & Inf-high
TCGA-CV-6934-01A-11R-1915-07	TCGA-CV-6934	Mut	1	2.13696	IFN-low & Inf-high
TCGA-CV-6953-01A-11R-1915-07	TCGA-CV-6953	Mut	1	53.9501	IFN-low & Inf-high
TCGA-CV-6959-01A-11R-1915-07	TCGA-CV-6959	Mut	1	8.41635	IFN-low & Inf-high
TCGA-CV-7236-01A-11R-2016-07	TCGA-CV-7236	Mut	1	4.73419	IFN-low & Inf-high
TCGA-CV-7252-01A-11R-2016-07	TCGA-CV-7252	Mut	1	4.96433	IFN-low & Inf-high
TCGA-CX-7219-01A-11R-2016-07	TCGA-CX-7219	Mut	0	34.3558	IFN-low & Inf-high
TCGA-HD-A6HZ-01A-12R-A31N-07	TCGA-HD-A6HZ	Mut	0	3.64928	IFN-low & Inf-high

## Sheet: Fig. 6f
Source Data to Fig. 6f
Label	short barcode	TP53_Status	5Y Disease-specific survival (0=censored; 1=event)	5Y Disease-specific survival time (months)	GSEA_PaperClusters
TCGA-BA-5151-01A-01R-1436-07	TCGA-BA-5151	Mut	0	23.7367	All high
TCGA-BA-5152-01A-02R-1873-07	TCGA-BA-5152	Mut	0	42.3447	All high
TCGA-BA-5558-01A-01R-1514-07	TCGA-BA-5558	Mut	0	60	All high
TCGA-BA-A6DD-01A-12R-A31N-07	TCGA-BA-A6DD	Mut	1	5.68761	All high
TCGA-CN-4733-01A-02R-1873-07	TCGA-CN-4733	Mut	0	52.1419	All high
TCGA-CN-4736-01A-01R-1436-07	TCGA-CN-4736	Mut	1	12.9862	All high
TCGA-CN-5370-01A-01R-2016-07	TCGA-CN-5370	Mut	1	8.51498	All high
TCGA-CN-5373-01A-01R-1436-07	TCGA-CN-5373	Mut	0	52.0761	All high
TCGA-CN-6013-01A-11R-1686-07	TCGA-CN-6013	Mut	1	23.9011	All high
TCGA-CN-6018-01A-11R-1686-07	TCGA-CN-6018	Mut	0	19.0683	All high
TCGA-CN-6995-01A-31R-2016-07	TCGA-CN-6995	Mut	0	3.68215	All high
TCGA-CN-6996-01A-11R-1915-07	TCGA-CN-6996	Mut	1	17.4245	All high
TCGA-CN-6998-01A-23R-2016-07	TCGA-CN-6998	Mut	1	11.7369	All high
TCGA-CQ-5330-01A-01R-1686-07	TCGA-CQ-5330	Mut	0	60	All high
TCGA-CQ-5331-01A-02R-1873-07	TCGA-CQ-5331	Mut	0	45.994	All high
TCGA-CQ-5333-01A-01R-2403-07	TCGA-CQ-5333	Mut	1	11.2108	All high
TCGA-CQ-5334-01A-01R-1686-07	TCGA-CQ-5334	Mut	1	4.24105	All high
TCGA-CQ-6218-01A-11R-1915-07	TCGA-CQ-6218	Mut	0	41.1941	All high
TCGA-CQ-6220-01A-11R-1915-07	TCGA-CQ-6220	Mut		32.3832	All high
TCGA-CQ-6222-01A-11R-1915-07	TCGA-CQ-6222	Mut	0	60	All high
TCGA-CQ-6223-01A-11R-1915-07	TCGA-CQ-6223	Mut	0	46.9474	All high
TCGA-CQ-7063-01A-11R-2403-07	TCGA-CQ-7063	Mut	0	60	All high
TCGA-CQ-A4C6-01A-11R-A24Z-07	TCGA-CQ-A4C6	Mut	0	44.4817	All high
TCGA-CQ-A4CB-01A-11R-A24Z-07	TCGA-CQ-A4CB	Mut	0	29.3586	All high
TCGA-CQ-A4CD-01A-21R-A24Z-07	TCGA-CQ-A4CD	Mut	0	33.5996	All high
TCGA-CR-6484-01A-11R-1873-07	TCGA-CR-6484	Mut	0	11.6382	All high
TCGA-CR-7373-01A-11R-2016-07	TCGA-CR-7373	Mut	0	29.2271	All high
TCGA-CR-7376-01A-11R-2132-07	TCGA-CR-7376	Mut	0	31.9558	All high
TCGA-CR-7377-01A-11R-2016-07	TCGA-CR-7377	Mut		9.1725	All high
TCGA-CR-7386-01A-11R-2016-07	TCGA-CR-7386	Mut	0	47.0132	All high
TCGA-CV-5966-01A-11R-1686-07	TCGA-CV-5966	Mut	0	17.9176	All high
TCGA-CV-6942-01A-21R-2016-07	TCGA-CV-6942	Mut	0	60	All high
TCGA-CV-6952-01A-11R-1915-07	TCGA-CV-6952	Mut	0	6.08213	All high
TCGA-CV-7090-01A-11R-2016-07	TCGA-CV-7090	Mut	0	60	All high
TCGA-CV-7099-01A-41R-2016-07	TCGA-CV-7099	Mut	0	7.98895	All high
TCGA-CV-7104-01A-11R-2016-07	TCGA-CV-7104	Mut	0	12.9204	All high
TCGA-CV-7235-01A-11R-2016-07	TCGA-CV-7235	Mut	0	60	All high
TCGA-CV-7407-01A-11R-2081-07	TCGA-CV-7407	Mut		35.5393	All high
TCGA-CV-7434-01A-11R-2132-07	TCGA-CV-7434	Mut	0	7.16704	All high
TCGA-CV-7435-01A-11R-2132-07	TCGA-CV-7435	Mut	0	60	All high
TCGA-CV-7438-01A-21R-2132-07	TCGA-CV-7438	Mut	1	6.37801	All high
TCGA-CV-A468-01A-11R-A266-07	TCGA-CV-A468	Mut	0	15.2546	All high
TCGA-CV-A6JD-01A-11R-A31N-07	TCGA-CV-A6JD	Mut	0	5.9835	All high
TCGA-CV-A6K2-01A-11R-A31N-07	TCGA-CV-A6K2	Mut	1	10.4218	All high
TCGA-D6-6515-01A-21R-1873-07	TCGA-D6-6515	Mut	0	13.2492	All high
TCGA-D6-6825-01A-21R-1915-07	TCGA-D6-6825	Mut	0	16.1423	All high
TCGA-D6-8569-01A-11R-2403-07	TCGA-D6-8569	Mut	0	25.3148	All high
TCGA-DQ-5630-01A-01R-1873-07	TCGA-DQ-5630	Mut	0	33.8626	All high
TCGA-DQ-7592-01A-11R-2081-07	TCGA-DQ-7592	Mut	0	37.5777	All high
TCGA-F7-8489-01A-31R-2403-07	TCGA-F7-8489	Mut	0	21.6326	All high
TCGA-F7-A50G-01A-11R-A266-07	TCGA-F7-A50G	Mut	0	20.2518	All high
TCGA-F7-A61S-01A-11R-A28V-07	TCGA-F7-A61S	Mut	0	18.9368	All high
TCGA-H7-8501-01A-11R-2403-07	TCGA-H7-8501	Mut	0	15.156	All high
TCGA-H7-A6C4-01A-11R-A30B-07	TCGA-H7-A6C4	Mut	0	13.6108	All high
TCGA-IQ-A61E-01A-22R-A30B-07	TCGA-IQ-A61E	Mut	0	37.7092	All high
TCGA-QK-A6II-01A-11R-A31N-07	TCGA-QK-A6II	Mut	1	9.33688	All high
TCGA-UF-A7JO-01A-11R-A34R-07	TCGA-UF-A7JO	Mut	1	20.745	All high
TCGA-UF-A7JT-01A-11R-A34R-07	TCGA-UF-A7JT	Mut	1	32.6462	All high
TCGA-BA-4074-01A-01R-1436-07	TCGA-BA-4074	Mut	1	15.1889	All low
TCGA-BA-7269-01A-11R-2016-07	TCGA-BA-7269	Mut	0	41.8516	All low
TCGA-BA-A6D8-01A-31R-A31N-07	TCGA-BA-A6D8	Mut	0	27.9449	All low
TCGA-BB-4224-01A-01R-1436-07	TCGA-BB-4224	Mut	0	9.13963	All low
TCGA-BB-8601-01A-11R-2403-07	TCGA-BB-8601	Mut	0	20.5148	All low
TCGA-BB-A5HZ-01A-21R-A28V-07	TCGA-BB-A5HZ	Mut	0	27.1887	All low
TCGA-CN-4725-01A-01R-1436-07	TCGA-CN-4725	Mut	0	38.0379	All low
TCGA-CN-4731-01A-01R-1436-07	TCGA-CN-4731	Mut	1	32.8106	All low
TCGA-CN-4737-01A-01R-1436-07	TCGA-CN-4737	Mut	0	20.5477	All low
TCGA-CN-5367-01A-01R-1436-07	TCGA-CN-5367	Mut	0	11.5725	All low
TCGA-CN-6016-01A-11R-1686-07	TCGA-CN-6016	Mut	0	47.4406	All low
TCGA-CN-6024-01A-11R-1686-07	TCGA-CN-6024	Mut	1	11.0793	All low
TCGA-CN-6994-01A-11R-1915-07	TCGA-CN-6994	Mut	0	38.8927	All low
TCGA-CN-A49A-01A-11R-A24H-07	TCGA-CN-A49A	Mut	1	17.293	All low
TCGA-CQ-5332-01A-01R-1686-07	TCGA-CQ-5332	Mut		10.4218	All low
TCGA-CQ-6225-01A-11R-1915-07	TCGA-CQ-6225	Mut		13.2492	All low
TCGA-CQ-6228-01A-11R-1915-07	TCGA-CQ-6228	Mut		14.9916	All low
TCGA-CQ-7065-01A-11R-2081-07	TCGA-CQ-7065	Mut	0	53.5227	All low
TCGA-CQ-7072-01A-21R-A30B-07	TCGA-CQ-7072	Mut	0	60	All low
TCGA-CQ-A4C9-01A-11R-A24Z-07	TCGA-CQ-A4C9	Mut	0	23.2436	All low
TCGA-CQ-A4CE-01A-11R-A266-07	TCGA-CQ-A4CE	Mut	0	29.4901	All low
TCGA-CQ-A4CH-01A-11R-A266-07	TCGA-CQ-A4CH	Mut	1	12.4601	All low
TCGA-CQ-A4CI-01A-11R-A266-07	TCGA-CQ-A4CI	Mut	0	31.2325	All low
TCGA-CR-6491-01A-11R-1873-07	TCGA-CR-6491	Mut	0	22.7833	All low
TCGA-CR-7365-01A-11R-2016-07	TCGA-CR-7365	Mut	0	39.1557	All low
TCGA-CR-7372-01A-11R-2016-07	TCGA-CR-7372	Mut	0	24.9532	All low
TCGA-CR-7390-01A-11R-2016-07	TCGA-CR-7390	Mut	0	49.5775	All low
TCGA-CV-5976-01A-11R-1686-07	TCGA-CV-5976	Mut	0	48.5912	All low
TCGA-CV-6933-01A-11R-1915-07	TCGA-CV-6933	Mut	0	60	All low
TCGA-CV-6937-01A-11R-2016-07	TCGA-CV-6937	Mut	0	20.5148	All low
TCGA-CV-6940-01A-11R-1915-07	TCGA-CV-6940	Mut	0	26.4326	All low
TCGA-CV-6941-01A-11R-1915-07	TCGA-CV-6941	Mut	0	11.2437	All low
TCGA-CV-6945-01A-11R-1915-07	TCGA-CV-6945	Mut	1	12.0327	All low
TCGA-CV-6948-01A-11R-1915-07	TCGA-CV-6948	Mut	0	42.3776	All low
TCGA-CV-6951-01A-11R-1915-07	TCGA-CV-6951	Mut	1	30.0819	All low
TCGA-CV-6956-01A-21R-2016-07	TCGA-CV-6956	Mut	1	7.13417	All low
TCGA-CV-6960-01A-41R-2016-07	TCGA-CV-6960	Mut	0	28.3394	All low
TCGA-CV-7091-01A-11R-2016-07	TCGA-CV-7091	Mut	0	60	All low
TCGA-CV-7102-01A-11R-2016-07	TCGA-CV-7102	Mut		1.84108	All low
TCGA-CV-7103-01A-21R-2016-07	TCGA-CV-7103	Mut	1	52.3063	All low
TCGA-CV-7178-01A-21R-2016-07	TCGA-CV-7178	Mut	0	60	All low
TCGA-CV-7180-01A-11R-2016-07	TCGA-CV-7180	Mut	1	10.7506	All low
TCGA-CV-7243-01A-11R-2016-07	TCGA-CV-7243	Mut	0	31.364	All low
TCGA-CV-7253-01A-11R-2016-07	TCGA-CV-7253	Mut	1	11.8684	All low
TCGA-CV-7254-01A-11R-2016-07	TCGA-CV-7254	Mut	1	47.9666	All low
TCGA-CV-7255-01A-11R-2016-07	TCGA-CV-7255	Mut	1	2.10409	All low
TCGA-CV-7263-01A-11R-2016-07	TCGA-CV-7263	Mut	1	18.4108	All low
TCGA-CV-7414-01A-11R-2081-07	TCGA-CV-7414	Mut		0.460269	All low
TCGA-CV-7416-01A-11R-2081-07	TCGA-CV-7416	Mut		25.0847	All low
TCGA-CV-7423-01A-11R-2081-07	TCGA-CV-7423	Mut	0	60	All low
TCGA-CV-7446-01A-11R-2232-07	TCGA-CV-7446	Mut	1	35.9339	All low
TCGA-CV-7568-01A-11R-2232-07	TCGA-CV-7568	Mut		30.4764	All low
TCGA-CV-A45U-01A-12R-A24H-07	TCGA-CV-A45U	Mut	1	35.4736	All low
TCGA-CV-A45X-01A-21R-A24Z-07	TCGA-CV-A45X	Mut	0	6.50952	All low
TCGA-CV-A465-01A-11R-A266-07	TCGA-CV-A465	Mut	0	7.06842	All low
TCGA-CV-A6JU-01A-11R-A31N-07	TCGA-CV-A6JU	Mut	0	3.6164	All low
TCGA-CV-A6JY-01A-11R-A31N-07	TCGA-CV-A6JY	Mut	0	21.2381	All low
TCGA-CX-A4AQ-01A-11R-A24Z-07	TCGA-CX-A4AQ	Mut	0	51.1227	All low
TCGA-D6-6823-01A-11R-1915-07	TCGA-D6-6823	Mut	0	23.0463	All low
TCGA-D6-A4ZB-01A-11R-A24Z-07	TCGA-D6-A4ZB	Mut	0	12.3615	All low
TCGA-DQ-5631-01A-01R-1873-07	TCGA-DQ-5631	Mut	1	18.0162	All low
TCGA-DQ-7588-01A-11R-2081-07	TCGA-DQ-7588	Mut	1	14.0382	All low
TCGA-F7-A61W-01A-11R-A28V-07	TCGA-F7-A61W	Mut	0	0.460269	All low
TCGA-HD-7831-01A-11R-2132-07	TCGA-HD-7831	Mut	0	21.9285	All low
TCGA-HD-8635-01A-11R-2403-07	TCGA-HD-8635	Mut	0	22.8491	All low
TCGA-HD-A633-01A-11R-A28V-07	TCGA-HD-A633	Mut	0	13.8409	All low
TCGA-IQ-A61G-01A-11R-A30B-07	TCGA-IQ-A61G	Mut	0	11.8355	All low
TCGA-IQ-A61H-01A-11R-A30B-07	TCGA-IQ-A61H	Mut	0	37.4133	All low
TCGA-IQ-A61J-01A-11R-A30B-07	TCGA-IQ-A61J	Mut	0	33.5668	All low
TCGA-IQ-A6SG-01A-12R-A34R-07	TCGA-IQ-A6SG	Mut	0	19.0354	All low
TCGA-KU-A66T-01A-11R-A30B-07	TCGA-KU-A66T	Mut	0	18.1477	All low
TCGA-MT-A7BN-01A-12R-A34R-07	TCGA-MT-A7BN	Mut	0	15.419	All low
TCGA-P3-A5QA-01A-11R-A28V-07	TCGA-P3-A5QA	Mut	0	60	All low
TCGA-P3-A6T0-01A-12R-A34R-07	TCGA-P3-A6T0	Mut	0	19.0025	All low
TCGA-P3-A6T3-01A-11R-A34R-07	TCGA-P3-A6T3	Mut	1	18.9697	All low
TCGA-P3-A6T4-01A-11R-A34R-07	TCGA-P3-A6T4	Mut	1	2.03833	All low
TCGA-P3-A6T5-01A-11R-A34R-07	TCGA-P3-A6T5	Mut	1	28.9969	All low
TCGA-P3-A6T8-01A-11R-A34R-07	TCGA-P3-A6T8	Mut	0	13.1505	All low
TCGA-QK-A6IH-01A-11R-A31N-07	TCGA-QK-A6IH	Mut	0	21.4683	All low
TCGA-QK-A6VB-01A-12R-A34R-07	TCGA-QK-A6VB	Mut	0	21.0737	All low
TCGA-UF-A71A-01A-22R-A34R-07	TCGA-UF-A71A	Mut	1	2.82737	All low
TCGA-UF-A71B-01A-12R-A34R-07	TCGA-UF-A71B	Mut	0	49.5118	All low
TCGA-UF-A71E-01A-31R-A34R-07	TCGA-UF-A71E	Mut	0	49.446	All low
TCGA-UF-A7JA-01A-12R-A34R-07	TCGA-UF-A7JA	Mut	0	60	All low
TCGA-UF-A7JD-01A-11R-A34R-07	TCGA-UF-A7JD	Mut	0	24.2956	All low
TCGA-WA-A7GZ-01A-11R-A34R-07	TCGA-WA-A7GZ	Mut	0	20.5477	All low
TCGA-BA-6873-01A-11R-1873-07	TCGA-BA-6873	Mut	0	4.01091	IFN-high & Inf-low
TCGA-BA-A6DB-01A-11R-A30B-07	TCGA-BA-A6DB	Mut	0	7.10129	IFN-high & Inf-low
TCGA-BA-A6DE-01A-22R-A31N-07	TCGA-BA-A6DE	Mut	0	14.4656	IFN-high & Inf-low
TCGA-BB-A6UO-01A-12R-A34R-07	TCGA-BB-A6UO	Mut	1	8.81086	IFN-high & Inf-low
TCGA-C9-A47Z-01A-11R-A24H-07	TCGA-C9-A47Z	Mut	0	6.27938	IFN-high & Inf-low
TCGA-C9-A480-01A-12R-A24H-07	TCGA-C9-A480	Mut	0	12.6903	IFN-high & Inf-low
TCGA-CN-5364-01A-01R-1436-07	TCGA-CN-5364	Mut	0	16.208	IFN-high & Inf-low
TCGA-CN-6011-01A-11R-1686-07	TCGA-CN-6011	Mut	0	30.6736	IFN-high & Inf-low
TCGA-CQ-5329-01A-01R-1686-07	TCGA-CQ-5329	Mut	0	60	IFN-high & Inf-low
TCGA-CQ-6219-01A-11R-1915-07	TCGA-CQ-6219	Mut	1	15.7478	IFN-high & Inf-low
TCGA-CQ-6224-01A-11R-1915-07	TCGA-CQ-6224	Mut	0	56.5802	IFN-high & Inf-low
TCGA-CQ-6229-01A-11R-1915-07	TCGA-CQ-6229	Mut	0	38.7612	IFN-high & Inf-low
TCGA-CR-6493-01A-11R-1873-07	TCGA-CR-6493	Mut	1	9.27113	IFN-high & Inf-low
TCGA-CR-7380-01A-11R-2016-07	TCGA-CR-7380	Mut	1	19.9231	IFN-high & Inf-low
TCGA-CR-7401-01A-11R-2016-07	TCGA-CR-7401	Mut	0	35.4078	IFN-high & Inf-low
TCGA-CV-5436-01A-01R-1514-07	TCGA-CV-5436	Mut	1	19.1998	IFN-high & Inf-low
TCGA-CV-5973-01A-11R-1686-07	TCGA-CV-5973	Mut	0	60	IFN-high & Inf-low
TCGA-CV-5977-01A-11R-1686-07	TCGA-CV-5977	Mut	0	60	IFN-high & Inf-low
TCGA-CV-5979-01A-11R-1686-07	TCGA-CV-5979	Mut	0	43.2324	IFN-high & Inf-low
TCGA-CV-6003-01A-11R-1686-07	TCGA-CV-6003	Mut	0	54.7391	IFN-high & Inf-low
TCGA-CV-6436-01A-11R-1686-07	TCGA-CV-6436	Mut	0	60	IFN-high & Inf-low
TCGA-CV-6936-01A-11R-1915-07	TCGA-CV-6936	Mut	1	5.45747	IFN-high & Inf-low
TCGA-CV-7095-01A-21R-2016-07	TCGA-CV-7095	Mut	0	18.8053	IFN-high & Inf-low
TCGA-CV-7238-01A-11R-2016-07	TCGA-CV-7238	Mut	0	60	IFN-high & Inf-low
TCGA-CV-7413-01A-11R-2081-07	TCGA-CV-7413	Mut		9.66565	IFN-high & Inf-low
TCGA-CV-7432-01A-11R-2132-07	TCGA-CV-7432	Mut	0	60	IFN-high & Inf-low
TCGA-CV-A45P-01A-11R-A24H-07	TCGA-CV-A45P	Mut	0	21.008	IFN-high & Inf-low
TCGA-CV-A45Q-01A-11R-A24H-07	TCGA-CV-A45Q	Mut	0	60	IFN-high & Inf-low
TCGA-CV-A45R-01A-11R-A24H-07	TCGA-CV-A45R	Mut	0	60	IFN-high & Inf-low
TCGA-CV-A463-01A-11R-A266-07	TCGA-CV-A463	Mut	0	0.756156	IFN-high & Inf-low
TCGA-CV-A464-01A-11R-A266-07	TCGA-CV-A464	Mut	0	56.6131	IFN-high & Inf-low
TCGA-CV-A6JE-01A-11R-A31N-07	TCGA-CV-A6JE	Mut	0	35.3421	IFN-high & Inf-low
TCGA-CV-A6JN-01A-11R-A31N-07	TCGA-CV-A6JN	Mut	0	29.786	IFN-high & Inf-low
TCGA-CV-A6JT-01A-11R-A31N-07	TCGA-CV-A6JT	Mut	0	28.0107	IFN-high & Inf-low
TCGA-CV-A6JZ-01A-11R-A31N-07	TCGA-CV-A6JZ	Mut	0	23.4737	IFN-high & Inf-low
TCGA-CX-7086-01A-11R-2081-07	TCGA-CX-7086	Mut	0	18.8381	IFN-high & Inf-low
TCGA-D6-6516-01A-11R-1873-07	TCGA-D6-6516	Mut	0	25.4134	IFN-high & Inf-low
TCGA-D6-A4Z9-01A-11R-A24Z-07	TCGA-D6-A4Z9	Mut	0	17.7204	IFN-high & Inf-low
TCGA-D6-A6EM-01A-21R-A31N-07	TCGA-D6-A6EM	Mut	0	7.62731	IFN-high & Inf-low
TCGA-D6-A6EO-01A-11R-A31N-07	TCGA-D6-A6EO	Mut	0	24.9532	IFN-high & Inf-low
TCGA-F7-A624-01A-22R-A30B-07	TCGA-F7-A624	Mut	0	12.4273	IFN-high & Inf-low
TCGA-HD-8634-01A-11R-2403-07	TCGA-HD-8634	Mut	0	12.6574	IFN-high & Inf-low
TCGA-IQ-A6SH-01A-12R-A34R-07	TCGA-IQ-A6SH	Mut	0	15.4848	IFN-high & Inf-low
TCGA-P3-A6T2-01A-11R-A34R-07	TCGA-P3-A6T2	Mut	0	60	IFN-high & Inf-low
TCGA-P3-A6T7-01A-11R-A34R-07	TCGA-P3-A6T7	Mut		16.0108	IFN-high & Inf-low
TCGA-QK-A64Z-01A-11R-A30B-07	TCGA-QK-A64Z	Mut	1	21.0737	IFN-high & Inf-low
TCGA-QK-A652-01A-11R-A30B-07	TCGA-QK-A652	Mut	0	21.2052	IFN-high & Inf-low
TCGA-QK-A6IG-01A-11R-A31N-07	TCGA-QK-A6IG	Mut	1	7.29855	IFN-high & Inf-low
TCGA-QK-A6IJ-01A-11R-A31N-07	TCGA-QK-A6IJ	Mut	0	12.7231	IFN-high & Inf-low
TCGA-RS-A6TO-01A-32R-A34R-07	TCGA-RS-A6TO	Mut	1	12.7231	IFN-high & Inf-low
TCGA-UF-A719-01A-12R-A34R-07	TCGA-UF-A719	Mut	0	54.6734	IFN-high & Inf-low
TCGA-UF-A7JS-01A-11R-A34R-07	TCGA-UF-A7JS	Mut	1	22.3559	IFN-high & Inf-low
TCGA-BA-5557-01A-01R-1514-07	TCGA-BA-5557	Mut	0	20.482	IFN-low & Inf-high
TCGA-BA-6872-01A-11R-1873-07	TCGA-BA-6872	Mut	1	12.6245	IFN-low & Inf-high
TCGA-BA-A6DG-01A-21R-A30B-07	TCGA-BA-A6DG	Mut	1	2.26847	IFN-low & Inf-high
TCGA-BB-A5HU-01A-11R-A28V-07	TCGA-BB-A5HU	Mut	0	25.7093	IFN-low & Inf-high
TCGA-CN-4726-01A-01R-1436-07	TCGA-CN-4726	Mut	1	4.66844	IFN-low & Inf-high
TCGA-CN-4728-01A-01R-1436-07	TCGA-CN-4728	Mut	0	56.6788	IFN-low & Inf-high
TCGA-CN-4729-01A-01R-1436-07	TCGA-CN-4729	Mut	0	12.8875	IFN-low & Inf-high
TCGA-CN-4740-01A-01R-1436-07	TCGA-CN-4740	Mut	1	27.5833	IFN-low & Inf-high
TCGA-CN-4742-01A-02R-1514-07	TCGA-CN-4742	Mut	1	13.0519	IFN-low & Inf-high
TCGA-CN-5358-01A-01R-1514-07	TCGA-CN-5358	Mut	0	8.58073	IFN-low & Inf-high
TCGA-CN-5359-01A-01R-1436-07	TCGA-CN-5359	Mut	1	12.3944	IFN-low & Inf-high
TCGA-CN-6019-01A-11R-1686-07	TCGA-CN-6019	Mut	0	34.1257	IFN-low & Inf-high
TCGA-CN-6020-01A-11R-1686-07	TCGA-CN-6020	Mut	0	6.73965	IFN-low & Inf-high
TCGA-CQ-5326-01A-01R-1873-07	TCGA-CQ-5326	Mut	1	2.926	IFN-low & Inf-high
TCGA-CQ-7069-01A-11R-2403-07	TCGA-CQ-7069	Mut	0	41.8845	IFN-low & Inf-high
TCGA-CR-7379-01A-11R-2016-07	TCGA-CR-7379	Mut	0	34.0599	IFN-low & Inf-high
TCGA-CR-7397-01A-11R-2016-07	TCGA-CR-7397	Mut	0	24.7888	IFN-low & Inf-high
TCGA-CV-5970-01A-11R-1686-07	TCGA-CV-5970	Mut	1	13.3478	IFN-low & Inf-high
TCGA-CV-6934-01A-11R-1915-07	TCGA-CV-6934	Mut	1	2.13696	IFN-low & Inf-high
TCGA-CV-6953-01A-11R-1915-07	TCGA-CV-6953	Mut	1	53.9501	IFN-low & Inf-high
TCGA-CV-6959-01A-11R-1915-07	TCGA-CV-6959	Mut	1	8.41635	IFN-low & Inf-high
TCGA-CV-7236-01A-11R-2016-07	TCGA-CV-7236	Mut	0	4.73419	IFN-low & Inf-high
TCGA-CV-7252-01A-11R-2016-07	TCGA-CV-7252	Mut	1	4.96433	IFN-low & Inf-high
TCGA-CX-7219-01A-11R-2016-07	TCGA-CX-7219	Mut	0	34.3558	IFN-low & Inf-high
TCGA-HD-A6HZ-01A-12R-A31N-07	TCGA-HD-A6HZ	Mut	0	3.64928	IFN-low & Inf-high

## Sheet: Fig. 6g
Source Data to Fig. 6g
EMT Score
IFN-High & Inf-Low	IFN-Low & Inf-High	All high	All low
0.365996	0.820461	-0.700974	1.88174
0.294662	0.338328	-0.51557	1.02388
-1.33546	1.77844	-0.611937	0.891585
0.717158	0.967547	0.399661	-1.45648
-1.69733	0.263883	1.57019	-1.40472
-1.56612	1.59313	0.702904	-0.534245
-0.405482	-0.128381	1.16316	-0.803074
-0.295	1.46161	0.0685282	0.320037
1.32972	0.789501	-1.05297	0.388231
0.456114	1.71814	1.04858	-0.136815
2.77575	0.784417	-0.639293	1.93709
-0.281101	1.84262	0.231599	0.312137
-0.890484	-0.217724	-1.69939	-0.142387
0.0117078	-0.303269	1.36048	0.517693
0.793829	0.249606	-0.740368	-0.0239507
0.74036	0.559379	0.803386	-2.68162
-1.88207	1.42021	1.08648	-0.733131
-0.105627	-0.0301035	-0.377877	-0.802072
-0.296879	1.89867	-1.55088	2.1926
-0.68887	-1.98161	-0.541484	-0.653566
-0.619576	-0.063017	-1.90912	-1.66225
-0.840008	0.479442	-0.967706	-0.284381
-0.514376	0.356266	0.145357	0.288475
0.430627	0.403042	1.31746	-0.951431
0.529333	0.214585	-0.289187	0.0686628
-1.05035		0.664074	0.0599669
-1.85029		-0.168198	-0.217122
-0.355404		2.0571	-0.435341
-0.341263		1.18415	0.0975632
-1.76223		1.56071	0.15628
1.45463		1.10682	-0.0368151
1.34992		1.57093	0.321179
-0.580335		-1.0776	-0.178615
0.631136		1.20815	-0.83588
0.936932		-1.62419	-0.916247
-2.34377		0.419915	-1.04309
-1.26639		1.4467	-0.666002
-0.478839		-1.32265	-0.289308
0.563379		-0.136142	0.967969
-1.27577		0.862074	1.16485
5.13686		0.796577	0.977863
-1.73213		0.874444	-1.8189
-0.487324		1.08649	0.654944
0.173988		-1.32927	-2.3139
-0.478031		1.23089	1.53256
-0.486043		-0.153942	-1.02117
-0.297566		-0.198934	0.280845
0.890689		0.837889	-0.0837039
-0.940452		-0.0586023	0.541721
0.624269		-0.332332	-0.61031
-2.3073		-0.992647	-0.970052
0.653549		-0.659592	1.00776
		0.566303	-1.04835
		-0.670496	-1.84549
		0.198695	-1.79725
		-1.71673	0.397694
		-0.0944701	-2.37271
		0.619786	1.18099
			-0.881506
			-0.614198
			0.276212
			-1.56015
			-0.217897
			2.34604
			-0.201854
			-0.236453
			-1.43523
			-0.287417
			0.276844
			-0.823018
			-1.5529
			0.9676
			1.69779
			0.210608
			-0.714921
			-1.00165
			0.118923
			1.77456
			0.230409
			-1.21565
			0.743896
			0.243587
			-1.27902
			0.516446
			1.71836
			-0.174186

## Sheet: Fig.6h
Source Data to Fig. 6h
NK Cells Activated
IFN-High & Inf-Low	IFN-Low & Inf-High	All high	All low
0.0195938	0	0	0
0.0448423	0	0	0.047476
0.0491522	0	0	0.0175268
0.054517	0	0.00403317	0.0401304
0.0790217	0	0.00355514	0
0.0423141	0	0.0333405	0
0	0	0	0
0.0604858	0	0.0376444	0.0170618
0.00257362	0	0.0239756	1.08e-05
0.026237	0	0	0
0.0173588	0	0.000910337	0.00873737
0	0.0070855	0.0144209	0
0	0	0.0121604	0.0279036
0	0	0.0517185	0.00382354
0.0157533	0.0197064	0	0
0.0997304	0	0.0366992	0
0	0	0.00730427	0
0.049708	0.00309385	0	0.0503664
0.0778935	0.0214613	0.00847122	0.0286981
0.0444763	0	0.0209348	0
0.0559554	0	0.00482948	0.0119793
0.00612927	0	0.0158211	0
0.043665	0.0371674	0.00380725	0
0	0	0.00225308	0.00874173
0.0696467	0	0	0
0		0.0258993	0
0		0	0.0154097
0.0229298		0.00135001	0.00125829
0.0162306		0.00730237	0.00101491
0.110402		0.0262881	0
0.0217935		0.019539	0.0297433
0.0587372		0.0591011	0
0.0693072		0	0
0.0428071		0.0269729	0.0631332
0.0259446		0.0165179	0.0377519
0		0.0397361	0.0124748
0.0412601		0.021341	0
0.0149657		0.0624772	0.0225008
0.0357646		0.0669927	0.000604193
0.00586114		0	0.0391327
0.113853		0.0350083	0.00110812
0		0	0.0433045
0.0532191		0.0117399	0.0469124
0		0.101452	0.00635821
0.0111112		0.0557172	0.0530325
0.0895396		0	0.0156935
0.0129796		0	0.0269733
0.0471972		0.0367821	0.0402857
0.0568582		0.00982189	0.0205336
0.00573042		0.0309594	0
0.029484		0.0315223	0
0.0739043		0.00920969	0
		0	0
		0	0
		0	0.0366405
		0	0
		0.00837144	0.0135601
		0.0351609	0.0264119
			0
			0.0316761
			0.0120844
			0.00519658
			0.0190346
			0
			0.0181725
			0
			0.0260864
			0.0206009
			0.0521797
			0
			0
			0.0516268
			0
			0
			0.0385717
			0
			0.0466022
			0
			0.0435937
			0.0253298
			0
			0.00867422
			0.024047
			0.0170481
			0.00230996
			0.034921

## Sheet: Fig. 6i
Source Data to Fig. 6i
T Cells Follicular Helper
IFN-High & Inf-Low	IFN-Low & Inf-High	All high	All low
0.0125816	0.0165415	0.0166767	0
0.114893	0.033552	0.0477336	0.0878599
0.0701643	0.00199739	0.0153349	0.066697
0.0124371	0.0280882	0.0701955	0.107848
0.11972	0.00654423	0.0811112	0.0701746
0.112416	0.0426552	0.08055	0.203337
0.0541676	0.0459349	0.0315302	0.0061519
0	0.0505274	0.146845	0.0656876
0.0153384	0.0118891	0.0996252	0.0912453
0.131349	0.0703992	0	0.00893394
0.00175305	0	0.0850475	0.0681114
0.117166	0.0368591	0.0638499	0.0478848
0.0267962	0.0630335	0.00800641	0.0749839
0	0.0077915	0.0134435	0.100374
0.0353914	0.00135258	0.10777	0.0256787
0.074139	0	0.10042	0
0.0300756	0.0416978	0.0528146	0.0506919
0.0160905	0.0462879	0.0287536	0.0152009
0.0287008	0.043591	0.0678622	0.0494471
0	0.0681545	0.0966879	0.0759626
0.0801361	0.0119976	0.0719874	0.148338
0.107535	0	0.0797375	0.0304699
0	0.0843525	0.0649128	0.121779
0.0791904	0.0740502	0.0297734	0.0891853
0.0652419	0	0.00324877	0.00452094
0.0121148		0.0983566	0.0127226
0.0698656		0.0438255	0
0.0510279		0.0637836	0.0149595
0.0898724		0.0381793	0.00870544
0		0.0721085	0.127842
0.0842027		0.0369273	0.0960238
0.079118		0.105102	0.0550564
0.0866943		0.0592015	0.0219283
0.0838077		0.0723094	0.0877809
0.0867542		0.0603034	0.142219
0.0996017		0.0258068	0.091772
0.100857		0.0696124	0.0175903
0		0.0628929	0.144136
0.116424		0.0285816	0.0157266
0.122349		0.0136397	0.0356219
0.0333741		0.0473651	0.0575801
0.00631069		0.0881678	0.184187
0.0254177		0.155344	0.045743
0		0.0766484	0.0373747
0.121708		0.0798089	0.0780572
0.0872415		0.105937	0.0248731
0.126845		0.0218035	0.0522898
0.136764		0.0962999	0.042364
0.0700358		0.0107571	0
0.0666999		0.0997937	0.0175911
0.110632		0.0937482	0.0585055
0.0149573		0.089901	0.10286
		0.0470403	0.195412
		0.0807766	0.0341166
		0.0552838	0.0634942
		0	0.0805809
		0.0798613	0.104539
		0.0743732	0.126738
			0.0395157
			0.0876242
			0.0490368
			0
			0
			0.00625586
			0.0173886
			0.0143095
			0.0750149
			0.0706302
			0.127811
			0.0524135
			0.0618177
			0.122836
			0
			0.00359042
			0
			0.0832047
			0.114262
			0.00804384
			0.092006
			0.109057
			0
			0.04492
			0.102836
			0.13555
			0.0533226
			0

## Sheet: Fig. 6j
Source Data to Fig. 6j
T Cells CD8
IFN-High & Inf-Low	IFN-Low & Inf-High	All high	All low
0.127993	0.0197315	0.0298647	0.0305032
0.163338	0.0486275	0.131193	0.16144
0.0819225	0.0681903	0.060658	0.050332
0.0500928	0.0331465	0.187168	0.0307513
0.0807369	0.0413652	0.169332	0.0633126
0.134104	0.0527956	0.133205	0.03177
0.030178	0.0496096	0.0612039	0.0747431
0.166003	0.0713471	0.0558327	0.101868
0.0933288	0.0317195	0.153506	0.00436927
0.185888	0.0754715	0.06386	0.0239866
0.0318275	0.0774377	0.189008	0.0185361
0.183074	0.0643627	0.0381323	0.00937943
0.0600802	0	0.088389	0.0250443
0.0998973	0	0.096815	0.0637841
0.0798952	0.0255419	0.135188	0.0322747
0.0776484	0.0499277	0.142198	0.0254658
0.0391973	0.0323138	0.210217	0.0110647
0.00905621	0.0547574	0.0663516	0.0437245
0.0243167	0.145172	0.0590234	0.0622865
0.0414603	0.16068	0.14069	0.0325569
0.361843	0.026053	0.0985657	0.204402
0.256101	0.0810265	0.153802	0.0058948
0.0590921	0.067563	0.100731	0.04567
0.153466	0.0576266	0.0240396	0.210278
0.0537476	0.049183	0.0631347	0.0479243
0.0559053		0.111258	0.0414066
0.102962		0.142663	0
0.103799		0.0909015	0.00866707
0.0901108		0.168774	0.0134631
0.194139		0.097516	0.042201
0.0731185		0.10248	0.0239266
0.314378		0.199431	0.0577688
0.14631		0.0973336	0.0320418
0.156189		0.0499116	0.078159
0.295359		0.139408	0.0854793
0.067187		0.0524827	0
0.2302		0.125364	0.0248561
0.0515224		0.056572	0.154902
0.173985		0.138348	0.0291165
0.0340139		0.0361982	0.0295548
0.348657		0.0282755	0.148812
0.108287		0.201673	0.247755
0.13089		0.14618	0.0454962
0.0578366		0.115179	0.0123104
0.085178		0.13102	0.0756698
0.1256		0.180702	0
0.0740333		0.0643378	0.0628297
0.165512		0.0793856	0.0457273
0.0571666		0.127293	0.0038226
0.133023		0.127461	0.0148111
0.091831		0.171487	0.0589661
0.0911387		0.159599	0.0867832
		0.258629	0.246241
		0.0811219	0.0228414
		0.12277	0.0252754
		0.134068	0.106393
		0.129983	0.0757457
		0.256769	0.141328
			0.0177625
			0.0826009
			0.0290543
			0.0255237
			0
			0.0429228
			0.0889232
			0.0374104
			0.0164922
			0.117971
			0.0698458
			0.0302557
			0
			0.189131
			0
			0.00245651
			0.0193597
			0.0335054
			0.0344126
			0.00570192
			0.0975695
			0.0218223
			0.0070373
			0.0455867
			0.0701753
			0.057966
			0.034539
			0.0124507
