# Supplementary material for: Mutant p53 gains oncogenic functions through a chromosomal instability-induced cytosolic DNA response
Source: Nat Commun. 2024 Jan 2;15:180. doi: 10.1038/s41467-023-44239-2 (PMC10761733; doi:10.1038/s41467-023-44239-2)
Supplement: Supplementary file 9 — Source Data [file 41467_2023_44239_MOESM9_ESM.zip › source data/Source Data to Supplementary Fig. 1.xlsx]

## Sheet: Supplementary Fig. 1b
Source Data to Supplementary Fig. 1b
	lane 1	lane 2	lane 3	lane 4
MCM5	42329.4	N/A	4941.35	418.092
Relative ratio	8.56637	N/A	1	0.1
p53	856.527	N/A	23177.1	13506.4
Relative ratio	0.0369558	N/A	1	0.582749
IgG	N/A	12522.7	24906.3	19442.8
Relative ratio	N/A	0.502792	1	0.780636

## Sheet: Supplementary Fig. 1c
Source Data to Supplementary Fig. 1c
	lane 1	lane 2	lane 3	lane 4	lane 5
MCM5	12024.2		358.92	6707.97	5439.25
Relative ratio	1.79252		0.0535065	1	0.810863
MCM7	21646.8		148.607	544.749	1010.99
Relative ratio	39.7372		0.272799	1	1.85588
p53	2057.67		27.536	26635.3	18495.6
Relative ratio	0.0772534		0.00103381	1	0.694403
IgG	N/A		16264.5	21486.2	14942.1
Relative ratio	N/A		0.756974	1	0.695425

## Sheet: Supplementary Fig. 1d
Source Data to Supplementary Fig. 1d
	lane 1	lane 2	lane 3	lane 4
MCM5	14574.5	N/A	204.021	6948.99
Relative ratio	2.09735	N/A	0.0293598	1
MCM7	18042.6	N/A	121.364	1714.28
Relative ratio	10.5248	N/A	0.0707957	1
p53	1191.48	N/A	328.607	19692.1
Relative ratio	0.0605054	N/A	0.0166873	1
IgG	N/A	N/A	7005.98	9093.12
Relative ratio	N/A	N/A	0.77047	1

## Sheet: Supplementary Fig. 1e
Source Data to Supplementary Fig. 1e
	lane 1	lane 2	lane 3	lane 4	lane 5
MCM5	10454.2	N/A	139.849	9167.8	5968.66
Relative ratio	1.14032	N/A	0.0152544	1	0.651046
MCM7	19114.3	N/A	91.485	1524.48	105.778
Relative ratio	12.5383	N/A	0.0600107	1	0.0693864
p53	3260.45	N/A	253.192	32031.4	35887.7
Relative ratio	0.101789	N/A	0.00790449	1	1.12039
IgG	N/A	N/A	14334.9	18723.3	10138.8
Relative ratio	N/A	N/A	0.765616	1	0.541505

## Sheet: Supplementary Fig, 1f
Source Data to Extended Fig. 1f
	lane 1	lane 2	lane 3	lane 4	lane 5	lane 6
MCM5	2404.33	n/a	0	1448.52	898.569	4.121
Relative ratio	1.65985	n/a	0	1	0.620337	0.00284498
p53	124.192	n/a	0	22584.3	20512.5	11379.6
Relative ratio	0.00549905	n/a	0	1	0.908265	0.503874
IgG	n/a	n/a	6563.75	13165.9	14591.7	11664.5
Relative ratio	n/a	n/a	0.498542	1	1.1083	0.885961

## Sheet: Supplementary Fig. 1g
Source Data to Supplementary Fig. 1g
	lane 1	Lnae 2	lane 3	lnae 4
MCM7	4029.52	n/a	204.607	24719.4
relative ratio	6.13457	n/a	0.050777	1
p53	n/a	n/a	3397.35	21944.2
relative ratio	n/a	n/a	0.154817	1
IgG	n/a	n/a	31423.8	31044.2
relative ratio	n/a	n/a	1	1

## Sheet: Supplementary Fig. 1h
Source Data to Supplementary Fig. 1h
	Lane 1	Lane 2	Lane 3	Lane 4	Lane 5	Lane 6
RPA32	4304.15	7144.64	5803.64	9536.59	6267.69	10046.2
Relative ratio	1	1.65994	1.34838	2.21567	1.4562	2.33406
p53	n/a	n/a	18659.9	21017.5	15611.5	14421.2
Relative ratio	n/a	n/a	1	1.12634	0.836635	0.772846
ORC2	7508.52	7478.81	7510.81	7718.98	8060.15	6770.03
Relative ratio	1	0.996044	1.00031	1.02803	1.07347	0.901647

## Sheet: Supplementary Fig. 1i
Source Data to Supplementary Fig. 1i
			Chromation-bound
	lane 1	lane 2	lane 3	lane 4	lane 5	lane 6
p53	n/a	n/a	9414	9740.49	10087.3	19143.5
Relative ratio	n/a	n/a	1	1.03468	1.07152	2.03351
RPA32	4923.5	5966.91	4939.08	6319.03	4736.79	9392.1
Relative ratio	1	1.21193	1.00317	1.28344	0.962078	1.90761
ORC2	7353.79	7961.62	8245.98	7202.33	8890.4	7393.2
Relative ratio	1	1.08266	1.12132	0.979403	1.20895	1.00536

## Sheet: Supplementary Fig. 1k
Source Data to Supplementary Fig. 1k
				Cytosol									Chromatin
	lane 1	lane 2	lane 3	lane 4	lane 5	lane 6	lane 7	lane 8		lane 9	lane 10	lane 11	lane 12	lane 13	lane 14	lane 15	lane 16
RPA32	15624.2	17088.9	15359.8	14517.1	15328.4	16551.5	15829.6	17344.8		1689.79	7815.83	2315.03	8959.08	4725.76	9651.61	3397.52	6097
Relative ratio	1	1.09375	0.98308	0.929143	0.981069	1.05935	1.01315	1.11012		1	4.62533	1.37001	5.30189	2.79666	5.71172	2.01062	3.60814
MCM5	1205.48	2230.2	6369	5103.23	2403.26	2742.91	6988	7679.59		6960.15	6506.15	7669.1	8101.1	6750.57	5551.08	7228.86	7491.05
Relative ratio	1	1.85006	5.28339	4.23337	1.99361	2.27537	5.79688	6.37058		1.25384	1.17205	1.38155	1.45937	1.21608	1	1.30224	1.34948
p53	n/a	n/a	n/a	n/a	8973.66	12890.9	9092.47	11462.1		n/a	n/a	n/a	n/a	7698.45	9606.1	7704.45	9328.69
Relative ratio	n/a	n/a	n/a	n/a	1	1.43652	1.01324	1.2773		n/a	n/a	n/a	n/a	1	1.2478	1.00078	1.21176
MEK1/2	14518.5	13942.4	14417.1	11752.2	12415.8	11747.4	11000.1	12423.5		n/a	n/a	n/a	n/a	n/a	n/a	n/a	n/a
Relative ratio	1.16936	1.12296	1.1612	0.946557	1	0.946168	0.885975	1.00062		n/a	n/a	n/a	n/a	n/a	n/a	n/a	n/a
ORC2	n/a	n/a	n/a	n/a	n/a	n/a	n/a	n/a		11589.1	12372.4	11721.1	13315	12902.7	14739.1	12339.5	12167.5
Relative ratio	n/a	n/a	n/a	n/a	n/a	n/a	n/a	n/a		1	1.06759	1.01139	1.14892	1.11334	1.27181	1.06474	1.04991

## Sheet: Supplementary Fig. 1l
Source Data to Supplementary Fig. 1l
				Chromatin									Chromatin
	lane 1	lane 2	lane 3	lane 4	lane 5	lane 6	lane 7	lane 8		lane 9	lane 10	lane 11	lane 12	lane 13	lane 14	lane 15	lane 16
RPA32	708.87	3933.06	1406.23	6196.79	3646.65	6720.38	1934.82	4616.67		882.527	4890.43	2808.18	8449.81	7170.03	11946	4964.55	6341.5
Relative ratio	1	5.54835	1.98377	8.74179	5.14431	9.48041	2.72944	6.51272		1	5.54139	3.18198	9.57456	8.12443	13.5361	5.62538	7.18561
MCM2	1400.94	2015.55	3375.26	6204.57	2342.6	5340.57	7797.23	12592		n/a	n/a	n/a	n/a	n/a	n/a	n/a	n/a
Relative ratio	1	1.43871	2.40928	4.42886	1.67216	3.81213	5.56571	8.98821		n/a	n/a	n/a	n/a	n/a	n/a	n/a	n/a
MCM5	n/a	n/a	n/a	n/a	n/a	n/a	n/a	n/a		5090.96	5875.5	6517.5	7974.45	2586.77	3908.62	5357.38	6688.26
Relative ratio	n/a	n/a	n/a	n/a	n/a	n/a	n/a	n/a		1	1.1541	1.28021	1.56639	0.50811	0.767756	1.05233	1.31375
p53	n/a	n/a	n/a	n/a	11084.1	21597.9	14187.3	16500.9		n/a	n/a	n/a	n/a	13413.4	17047.7	10252	11335.7
Relative ratio	n/a	n/a	n/a	n/a	1	1.94854	1.27996	1.4887		n/a	n/a	n/a	n/a	1	1.27095	0.764306	0.845099
ORC2	16768.9	15501.3	18373.4	16621.8	16500.6	17257.9	14204.4	14758.6		12960	11129.8	12664.2	12469.8	11872.9	12412.3	11425.5	11109.7
Relative ratio	1	0.924407	1.09568	0.99123	0.984001	1.02916	0.847072	0.880121		1	0.858777	0.977174	0.962177	0.916116	0.957737	0.881597	0.857228

[truncated: 3 more sheets: Supplementary Fig. 1m, Supplementary Fig. 1n, Supplementary Fig. 1o]
