# Supplementary material for: Mutant p53 gains oncogenic functions through a chromosomal instability-induced cytosolic DNA response
Source: Nat Commun. 2024 Jan 2;15:180. doi: 10.1038/s41467-023-44239-2 (PMC10761733; doi:10.1038/s41467-023-44239-2)
Supplement: Supplementary file 9 — Source Data [file 41467_2023_44239_MOESM9_ESM.zip › source data/Source Data to Supplementary Fig. 2.xlsx]

## Sheet: Supplementary Fig. 2a
Source Data to Supplementary Fig. 2a
		MDA1986					PCI-15B
	Lane 1	Lane 2	Lane 3	Lane 4		Lane 1	Lane 2	Lane 3	Lane 4
PRA32	1810.36	15362.8	4660.79	8248.81		4158.91	6717.57	2820.33	3547.74
Raltive ratio	1	8.48604	2.57452	4.55646		1	1.61522	0.67814	0.853045
p53	15667	17400.6	2057.38	2466.38		8562	7313.88	1115.06	654.456
Raltive ratio	1	1.11065	0.131319	0.157425		1	0.854225	0.130234	0.0764372
ORC2	6753.98	7424.45	6931.98	6711.4		6305.55	7222.96	8413.91	9118.1
Raltive ratio	1	1.09927	1.02635	0.993695		1	1.14549	1.33437	1.44604
PRA32	8093.05	8570.2	8245.17	8675.71		8926.66	8830.95	9484.54	9775.83
Raltive ratio	1	1.05896	1.0188	1.07199		1	0.989279	1.0625	1.09513
p53	10325.1	9558.95	802.577	511.042		7196.35	7486.52	1806.11	1511.41
Raltive ratio	1	0.925795	0.0777304	0.049495		1	1.04032	0.250976	0.210024
MEK1/2	10942.7	13120.1	12601.7	12014.7		11408.2	10442.4	10952.9	10829.2
Raltive ratio	1	1.19899	1.15161	1.09797		1	0.915339	0.960083	0.949243

## Sheet: Supplementary Fig. 2d,e
Source Data to Supplementary Fig. 2d,e
Exp. 1
DM6-169	Stalled	Restarted	New	Total		%Stalled	%New
Lenti-shNT	301	20	10	331		90.9366	3.02115
shTP53-shNT	184	72	31	287		64.1115	10.8014
shTP53+shMCM5-C	152	10	3	165		92.1212	1.81818
shTP53+shMCM5-G	242	15	3	260		93.0769	1.15385
Exp. 2
DM6-172A	Stalled	Restarted	New	Total		%Stalled	%New
Lenti-shNT	424	22	17	463		91.5767	3.67171
shTP53-shNT	198	146	58	402		49.2537	14.4279
shTP53+shMCM5-C	295	24	3	322		91.6149	0.931677
shTP53+shMCM5-G	274	25	5	304		90.1316	1.64474
Exp. 3
DM6-172B	Stalled	Restarted	New	Total		%Stalled	%New
Lenti-shNT	283	14	8	305		92.7869	2.62295
shTP53-shNT	206	111	41	358		57.5419	11.4525
shTP53+shMCM5-C	231	15	3	249		92.7711	1.20482
shTP53+shMCM5-G	254	21	4	279		91.0394	1.43369
Ext Fig 2d (Stalled)
%Stalled	Lenti-shNT	shTP53-shNT	shTP53+shMCM5-C	shTP53+shMCM5-G
DM6-169	90.9366	64.1115	92.1212	93.0769
DM6-172A	91.5767	49.2537	91.6149	90.1316
DM6-172B	92.7869	57.5419	92.7711	91.0394
Ext Fig 2e (new)
%New	Lenti-shNT	shTP53-shNT	shTP53+shMCM5-C	shTP53+shMCM5-G
DM6-169	3.02115	10.8014	1.81818	1.15385
DM6-172A	3.67171	14.4279	0.931677	1.64474
DM6-172B	2.62295	11.4525	1.20482	1.43369
Ext Fig 2d (Stalled)
ANOVA summary		Šídák's multiple comparisons test	Mean Diff.	95.00% CI of diff.	Below threshold?	Summary	Adjusted P Value
F	61.71	Lenti shNT vs. shTP53 shNT	34.8	23.94 to 45.66	Yes	****	<0.0001	A-B
P value	<0.0001	Lenti shNT vs. shTP53 shMCM5-C	-0.3967	-11.26 to 10.46	No	ns	>0.9999	A-C
P value summary	****	Lenti shNT vs. shTP53 shMCM5-G	0.3533	-10.51 to 11.21	No	ns	>0.9999	A-D
Significant diff. among means (P < 0.05)?	Yes	shTP53 shNT vs. shTP53 shMCM5-C	-35.2	-46.06 to -24.34	Yes	****	<0.0001	B-C
R squared	0.9586	shTP53 shNT vs. shTP53 shMCM5-G	-34.45	-45.31 to -23.59	Yes	****	<0.0001	B-D
		shTP53 shMCM5-C vs. shTP53 shMCM5-G	0.75	-10.11 to 11.61	No	ns	>0.9999	C-D
Ext Fig 2e (new)
ANOVA summary		Šídák's multiple comparisons test	Mean Diff.	95.00% CI of diff.	Below threshold?	Summary	Adjusted P Value
F	75.75	Lenti shNT vs. shTP53 shNT	-9.123	-12.05 to -6.192	Yes	****	<0.0001	A-B
P value	<0.0001	Lenti shNT vs. shTP53 shMCM5-C	1.787	-1.145 to 4.718	No	ns	0.3434	A-C
P value summary	****	Lenti shNT vs. shTP53 shMCM5-G	1.697	-1.235 to 4.628	No	ns	0.3932	A-D
Significant diff. among means (P < 0.05)?	Yes	shTP53 shNT vs. shTP53 shMCM5-C	10.91	7.978 to 13.84	Yes	****	<0.0001	B-C
R squared	0.966	shTP53 shNT vs. shTP53 shMCM5-G	10.82	7.888 to 13.75	Yes	****	<0.0001	B-D
		shTP53 shMCM5-C vs. shTP53 shMCM5-G	-0.09	-3.022 to 2.842	No	ns	>0.9999	C-D

## Sheet: Supplementary Fig. 2f
Source Data to Supplementary Fig. 2f
	lane 1	lane 2	lane 3	lane 4	lane 5	lane 6	lane 7	lane 8
MCM5	3820.06	3467.65	3857.77	3985.36	2771.11	285.263	2541.99	311.678
relative ratio	1	0.907747	1.00987	1.04327	0.72541	0.074675	0.665432	0.0815898
MCM2	9641.37	11057.4	11395.7	11031	9077.37	11244.7	10000.5	8216.08
relative ratio	1	1.14687	1.18196	1.14413	0.941502	1.1663	1.03725	0.852169
MCM3	6255.91	5773.33	6240.45	6124.33	5536.5	4154.67	5485.2	4811.38
relative ratio	1.12994	1.04278	1.12715	1.10617	1	0.750415	0.990736	0.869029
MCM4	11051.3	7219.3	8563.42	8654.83	6801.76	9771.83	7811.47	8464.42
relative ratio	1.2769	0.834135	0.989438	1	0.785892	1.12906	0.902556	0.977999
MCM6	6191.69	6394.69	7038.98	6870.69	6171.15	8201.23	7096.81	6621.69
relative ratio	1	1.03279	1.13684	1.10966	0.996683	1.32455	1.14618	1.06945
MCM7	7761.69	7510.81	7486.57	7398.1	7367.28	7490.98	7227.45	7272.57
relative ratio	1	0.967677	0.964554	0.953156	0.949185	0.965123	0.931169	0.936983
p53	17043.3	15432.6	4048.86	3097.2	826.941	2700.13	1766.89	2633.38
relative ratio	1	0.905496	0.237563	0.181726	0.04852	0.158428	0.103671	0.154511
actin	11245.8	11618.6	11885.4	11909.3	12561.5	12734.1	12227.4	11831.9
relative ratio	0.946181	0.97755	1	1.00201	1.05688	1.0714	1.02877	0.995494

## Sheet: Supplementary Fig. 2g
Source Data to Supplementary Fig. 2g
	lane 1	lane 2	lane 3	lane 4	lane 5	lane 6	lane 7	lane 8
MCM5	3719.3	3869.6	4476.26	4546.79	5737.81	1313.53	5523.5	1560.18
relative ratio	1	1.04041	1.20352	1.22248	1.54271	0.353165	1.48509	0.419483
p53	32183.9	31442.6	18111.4	16702.7	16511.8	16384.3	9249.74	8452.74
relative ratio	1	0.976966	0.562748	0.518977	0.513046	0.509085	0.287403	0.262639
actin	12415	13894.7	12710.4	13165.4	12737.3	12524.1	11208.1	10582.5
relative ratio	1	1.11919	1.0238	1.06045	1.02596	1.00879	0.902793	0.852403

## Sheet: Supplementary Fig. 2h
Source Data to Supplementary Fig. 2h
chromatin	lane 1	lane 2	lane 3	lane 4	lane 5	lane 6	lane 7	lane 8
PRA32	8205.52	9268.64	7180.15	5180.08	7129.15	9656.35	7886.81	9204.93
Raltive ratio	1	1.12956	0.87504	0.631293	0.868824	1.17681	0.961159	1.1218
MCM5	3127.36	4642.6	4168.35	3848.06	1408.99	997.163	183.971	222.142
Raltive ratio	1	1.48451	1.33287	1.23045	0.450538	0.318852	0.0588264	0.0710319
p53	13278.7	12996.1	2505.55	5209.2	9691.15	8417.45	6859.79	6732.2
Raltive ratio	1	0.978715	0.188689	0.392297	0.729825	0.633905	0.5166	0.506992
ORC2	4603.39	5231.63	4600.12	6834.87	7293.89	6751.89	6967.07	6586.38
Raltive ratio	1	1.13647	0.999289	1.48475	1.58446	1.46672	1.51346	1.43077
cytosol
PRA32	12478.6	12649.1	13318.2	14148.6	12439.9	11208.5	11542.3	10546.4
Raltive ratio	1	1.01366	1.06729	1.13383	0.996898	0.89822	0.924966	0.845159
MCM5	3902.82	4789.48	5342.01	7646.62	3405.65	3046.89	1403.11	596.92
Raltive ratio	1	1.22718	1.36876	1.95925	0.872612	0.78069	0.359513	0.152946
p53	14975.1	15522.3	1038.31	2429.79	5903.35	3408.96	728.941	625.527
Raltive ratio	1	1.03654	0.0693353	0.162255	0.39421	0.227642	0.0486768	0.0417711
MEK1/2	8947.86	8403.74	8315.91	8564.2	9242.91	8687.5	9712.23	8331.03
Raltive ratio	1	0.93919	0.929374	0.957123	1.03297	0.970902	1.08542	0.931064

## Sheet: Supplementary Fig. 2k
Source Data to Supplementary Fig. 2k
	% of cells with fusions	% of cells with breaks	% of cells with fragments	% cells with tretraploidy	% of cells with normal metaphases
pBabe-Control	0	0	0	0	100
pBabe- HU 100 μM	0	2.08	0	6.25	91.67
R273H - Control	1.63	0	1.63	21.34	75.4
R273H- HU 100 μM	1.84	10.9	9.09	3.63	74.54
G245D- Control	0	0	2	10	88
G245D- HU 100 uM	2.77	25	0	0	72.23

## Sheet: Supplementary Fig. 2m
Source Data to Supplementary Fig. 2m
	% of metaphase with breaks	% of metaphase with fusions	% of cells with fragments	% of normal metaphases
MDA1586-lenti	5.77	11.54	0	82.69
MDA1586-lenti-HU	15	47.5	5	32.5
MDA1586-shp53	0	12.24	0	87.76
MDA1586-shp53-HU	4.65	20.9	0	74.45
