# Supplementary material for: Mutant p53 gains oncogenic functions through a chromosomal instability-induced cytosolic DNA response
Source: Nat Commun. 2024 Jan 2;15:180. doi: 10.1038/s41467-023-44239-2 (PMC10761733; doi:10.1038/s41467-023-44239-2)
Supplement: Supplementary file 9 — Source Data [file 41467_2023_44239_MOESM9_ESM.zip › source data/Source Data to Supplementary Fig. 3.xlsx]

## Sheet: Supplementary Fig. 3a
Source Data to Extended Data Fig.3a
	lane 1	lane 2	lane 3	lane 4	lane 5	lane 6
MCM5	5589.86	9829.59	4294.28	10228.1	3218.5	7894.23
Relarive ratio	1	1.75847	0.768226	1.82976	0.575774	1.41224
p53	n/a	n/a	9012.42	10886.4	9202.78	4161.4
Relarive ratio	n/a	n/a	1	1.20793	1.02112	0.46174
Actin	9402.83	10586.7	11057.8	10334.2	9939.17	7926.05
Relarive ratio	1	1.1259	1.17601	1.09906	1.05704	0.842943

## Sheet: Supplementary Fig. 3d
Source Data to Supplementary Fig. 3d
	UMSCC1-pbabe	UMSCC1-mutp53(273)	UMSCC1-mutp53(273)+MCM5			Kruskal-Wallis test			Dunn's multiple comparisons test	Mean rank diff.	Significant?	Summary	Adjusted P Value
1	8671	8603	22912			P value	<0.0001		UMSCC1-pbabe vs. UMSCC1-mutp53(273)	-86.39	Yes	****	<0.0001	A-B
2	8625	15021	15448			Exact or approximate P value?	Approximate		UMSCC1-pbabe vs. UMSCC1-mutp53(273)+MCM5	-17.53	No	ns	0.9491	A-C
3	12213	13763	9511			P value summary	****		UMSCC1-mutp53(273) vs. UMSCC1-mutp53(273)+MCM5	68.86	Yes	****	<0.0001	B-C
4	5226	9949	31613			Do the medians vary signif. (P < 0.05)?	Yes
5	11408	8748	29280			Number of groups	3
6	5609	17134	17306			Kruskal-Wallis statistic	37.94
7	7257	7975	14250
8	19676	14541	49964
9	7512	12031	15043
10	8804	9055	12683
11	5630	9955	14962
12	13349	9936	4548
13	5123	15034	10122
14	11767	9632	7940
15	7446	12179	9903
16	7627	9188	9400
17	12424	12202	9547
18	10481	14476	8021
19	8460	11207	17674
20	5713	13571	12789
21	8631	16202	8147
22	11726	16283	26591
23	8782	10344	9771
24	6735	10190	7624
25	8031	8907	12277
26	5106	27517	11350
27	5367	10820	13884
28	6653	8837	33997
29	13648	12979	29476
30	8421	15191	14865
31	13476	11925	14049
32	17269	9858	18295
33	10931	18050	13389
34	6063	11602	18921
35	4565	7142	17165
36	6686	10954	10443
37	4399	11701	9098
38	9598	9665	27748
39	11838	34276	13800
40	6218	14387	8248
41	12993	14759	11305
42	11590	10989	8888
43	9596	11336	19848
44	8446	12744	11365
45	43406	10461	15465
46	10582	13211	17589
47	8402	13492	28479
48	17530	10067	6192
49	7278	11228	14384
50	5422	19239	15507
51	9644	19015	10129
52	16022	9363	5516
53	6697	14478	5060
54	5604	12599	27056
55	6337	20757	10883
56	11158	8677	13804
57	4821	9870	17888
58	18717	10946	8041
59	10156	9925	7433
60	9138	16402	6095
61	7572	9310	7205
62	9242	10617	3568
63	6950	5409	9467
64	8795	9458	7163
65	11033	11450	5671
66	8843	10087	7354
67	8497	9757	13131
68	17523	7790	11823
69		9021	5379
70		10809	6323
71		7541	12152
72		8559	14551
73		11286	6963
74		58636	7900
75		7448	7468
76		9097	15152
77		9531	12833
78		13641	5015
79		12127	6386
80		9243	7258
81		27038	17084
82		7767	16215
83		10022	12443
84		7368	9803
85		7486	11828
86		9706	9205
87		19232	7151
88		15311	8194
89		8447	5790
90		11727	13214
91		8788	11162
92		9817	8550
93		12246	8208
94		9232	5633
95		12481	9321
96		14930	10151
97		6797	9136
98		9909	12676
99		14498	4438
100		9054	12132
101		12531	6814
102		19876	12319
103		11534	14201
104		8399	18174
105		13907	9160
106		23837	6569
107		9670	12029
108		13179	9623
109		12277	8064
110		8519	12428
111		57968	3886
112		12989	5159
113		14200	3255
114		16666	4385
115		10627	2754
116		8506	3334
117		11910	6434
118		8289	2399
119		12128	3170
120		8187	4148
121		10369	5589
122		9831	4189
123		13711	4780
124		10428	2828
125		21214	3231
126		13093	3264
127		9621	4509
128		15728	2183
129		11236	2345
130		11014	6263
131		12128	3352
132		7627	3269
133		12956	2288
134		7454	2280
135		6477	2699
136		21570	4404
137		14661	2134
138		6807	2754
139		11678	4740
140		12216	3685
141		19789	3123
142		11734	4221
143		10948	4095
144		13915	5266
145		15195	4220
146		17419	4209
147		12451	4057
148		12650	4401
149		11247	4227
150		9553	4226
151		14506	4149
152		7734	5497
153		12907	6147
154		16403	2386
155		13235	2283
156		48673	12699
157		11814	11296
158		13088	13253
159		19887	41690
160		16790	13000
161		15261	12066
162		14041	10489
163		9047	13612
164		11310	11230
165		10830	11874
166		15079	11863
167		9831	11544
168		16510	10866
169		8999	23954
170		15300	13058
171		13271	21523
172		16192	14224
173		15707	8821
174		21047	11628
175		13610	11249
176		14536	18649
177			12745
178			22240
179			11470
180			10317
181			7990
182			8356

## Sheet: Supplementary Fig. 3e
Source Data to Supplementary Fig. 3e
pbabe	pbabe+MCM5	mutp53(G245D)	mutp53(G245D)+MCM5	mutp53(R273H)	mutp53(R273H)+MCM5
0.023417	0.023725	0.060219	0.04561	0.032132	0.025114
0.026304	0.024141	0.05375	0.048075	0.032038	0.029173
0.027065	0.025351	0.054399	0.047178	0.036347	0.027159
ANOVA summary			Tukey's multiple comparisons test	Mean Diff.	95.00% CI of diff.	Significant?	Summary	Adjusted P Value
F	106.3		pbabe vs. pbabe+MCM5	0.00119	-0.004823 to 0.007202	No	ns	0.9827	A-B
P value	<0.0001		pbabe vs. mutp53(G245D)	-0.03053	-0.03654 to -0.02451	Yes	****	<0.0001	A-C
P value summary	****		pbabe vs. mutp53(G245D)+MCM5	-0.02136	-0.02737 to -0.01535	Yes	****	<0.0001	A-D
Significant diff. among means (P < 0.05)?	Yes		pbabe vs. mutp53(R273H)	-0.00791	-0.01392 to -0.001898	Yes	**	0.0084	A-E
R square	0.9779		pbabe vs. mutp53(R273H)+MCM5	-0.001553	-0.007566 to 0.004459	No	ns	0.9474	A-F
			pbabe+MCM5 vs. mutp53(G245D)	-0.03172	-0.03773 to -0.02570	Yes	****	<0.0001	B-C
			pbabe+MCM5 vs. mutp53(G245D)+MCM5	-0.02255	-0.02856 to -0.01654	Yes	****	<0.0001	B-D
			pbabe+MCM5 vs. mutp53(R273H)	-0.0091	-0.01511 to -0.003087	Yes	**	0.0028	B-E
			pbabe+MCM5 vs. mutp53(R273H)+MCM5	-0.002743	-0.008756 to 0.003270	No	ns	0.6523	B-F
			mutp53(G245D) vs. mutp53(G245D)+MCM5	0.009168	0.003156 to 0.01518	Yes	**	0.0027	C-D
			mutp53(G245D) vs. mutp53(R273H)	0.02262	0.01660 to 0.02863	Yes	****	<0.0001	C-E
			mutp53(G245D) vs. mutp53(R273H)+MCM5	0.02897	0.02296 to 0.03499	Yes	****	<0.0001	C-F
			mutp53(G245D)+MCM5 vs. mutp53(R273H)	0.01345	0.007436 to 0.01946	Yes	****	<0.0001	D-E
			mutp53(G245D)+MCM5 vs. mutp53(R273H)+MCM5	0.01981	0.01379 to 0.02582	Yes	****	<0.0001	D-F
			mutp53(R273H) vs. mutp53(R273H)+MCM5	0.006357	0.0003442 to 0.01237	Yes	*	0.0362	E-F

## Sheet: Supplementary Fig. 3h
Source Data to Supplementary Fig. 3h
	pbabe	pBabe+HU	pbabe-MCM5	pBabe-MCM5+HU	mutp53(G245D)	mutp53(G245D)+HU	mutp53(G245D)-MCM5	mutp53 (G245D)-MCM5+HU			Kruskal-Wallis test			Dunn's multiple comparisons test	Mean rank diff.	Significant?	Summary	Adjusted P Value
1	2623.61	2744.67	3012.8	3057.65	2859.48	2755.44	2753.15	2921.65			P value	<0.0001		pbabe vs. pBabe+HU	-616.2	Yes	****	<0.0001	A-B
2	2627.15	2792.06	2836.12	2725.24	2817.41	2766.55	2693.96	3469.72			Exact or approximate P value?	Approximate		pbabe vs. pbabe-MCM5	-543.9	Yes	****	<0.0001	A-C
3	2646.46	2765.42	2947.31	2670.11	2814.34	2723.17	2807.11	2813.62			P value summary	****		pbabe vs. pBabe-MCM5+HU	-612.5	Yes	****	<0.0001	A-D
4	2685.15	2771.25	2745.91	2719.61	2939.36	2862.56	3023.53	2822.43			Do the medians vary signif. (P < 0.05)?	Yes		pbabe vs. mutp53(G245D)	-605.1	Yes	****	<0.0001	A-E
5	2700.64	2802.3	2798.13	2977.63	2773.67	2749.07	2804.3	2926.87			Number of groups	8		pbabe vs. mutp53(G245D)+HU	-1393	Yes	****	<0.0001	A-F
6	2742.84	2823.37	2709.65	3025.35	2733.49	2771.72	2756.32	2856.29			Kruskal-Wallis statistic	897.6		pbabe vs. mutp53(G245D)-MCM5	-374.5	Yes	****	<0.0001	A-G
7	2773.1	2891.18	2769.6	3096	2885.03	2793.25	2740.91	2814.59						pbabe vs. mutp53 (G245D)-MCM5+HU	-1223	Yes	****	<0.0001	A-H
8	2730.64	2857.36	2771.75	2729.78	2793.68	2911.02	2790.14	2903.52						pBabe+HU vs. pbabe-MCM5	72.3	No	ns	>0.9999	B-C
9	2808.4	2846.96	2825.73	2847.51	2815.41	2831.57	2830.52	2847.44						pBabe+HU vs. pBabe-MCM5+HU	3.69	No	ns	>0.9999	B-D
10	2675.08	2814.33	2827.86	2793.84	2721.82	2776.84	2719.85	2907.99						pBabe+HU vs. mutp53(G245D)	11.06	No	ns	>0.9999	B-E
11	2827.67	2921.03	2933.32	2888.67	2772.19	2934.36	2809.49	2815.05						pBabe+HU vs. mutp53(G245D)+HU	-776.6	Yes	****	<0.0001	B-F
12	2619.96	2769.51	2767.88	2961.02	2890.65	2942.46	2746.12	2896.77						pBabe+HU vs. mutp53(G245D)-MCM5	241.6	Yes	**	0.0014	B-G
13	2661.82	2835.1	2812.77	2888.39	2802	2791.94	2726.27	2864.03						pBabe+HU vs. mutp53 (G245D)-MCM5+HU	-607.1	Yes	****	<0.0001	B-H
14	2706.92	2819.73	2936.47	2793.98	2725.5	2897.71	2715.71	2754.52						pbabe-MCM5 vs. pBabe-MCM5+HU	-68.61	No	ns	>0.9999	C-D
15	2729.15	2874.85	2861.95	2987.52	2723.35	2762.91	2791.7	2920.63						pbabe-MCM5 vs. mutp53(G245D)	-61.24	No	ns	>0.9999	C-E
16	2634.39	2729.9	2788.49	2783.46	2833.25	2850.67	2826.26	2649.75						pbabe-MCM5 vs. mutp53(G245D)+HU	-848.9	Yes	****	<0.0001	C-F
17	2745.29	2928.03	2767.91	2730.32	2832.1	2800.03	2795.63	2929.74						pbabe-MCM5 vs. mutp53(G245D)-MCM5	169.3	No	ns	0.1725	C-G
18	2668.62	2799.31	2748.54	2834.29	2766.38	2864.99	2788.37	2915.2						pbabe-MCM5 vs. mutp53 (G245D)-MCM5+HU	-679.4	Yes	****	<0.0001	C-H
19	2782.51	2816.95	2721.51	3084.93	2812.97	2773.25	2741.1	2764.63						pBabe-MCM5+HU vs. mutp53(G245D)	7.367	No	ns	>0.9999	D-E
20	2620.12	2941.64	2871.34	2865.53	2718.12	2868.78	2823.41	2871.76						pBabe-MCM5+HU vs. mutp53(G245D)+HU	-780.3	Yes	****	<0.0001	D-F
21	2734.67	2915.17	2803.04	2881.38	2708.68	2768.96	2799.91	2830.75						pBabe-MCM5+HU vs. mutp53(G245D)-MCM5	237.9	Yes	**	0.0026	D-G
22	2668.11	2811.01	2726.17	2761.04	2877.65	2790.29	2776.04	2875.2						pBabe-MCM5+HU vs. mutp53 (G245D)-MCM5+HU	-610.8	Yes	****	<0.0001	D-H
23	2753.87	2802.77	2796.8	2854.92	2811.95	2801.11	2799	2909.31						mutp53(G245D) vs. mutp53(G245D)+HU	-787.6	Yes	****	<0.0001	E-F
24	2675.04	2839.98	2836.73	2737	2716.8	2777.13	2745.05	2854.94						mutp53(G245D) vs. mutp53(G245D)-MCM5	230.6	Yes	*	0.0149	E-G
25	2767.13	2784.81	2811.1	2742.52	2785.17	2902.8	2758.3	2875.33						mutp53(G245D) vs. mutp53 (G245D)-MCM5+HU	-618.2	Yes	****	<0.0001	E-H
26	2625.29	2836.03	2906.43	2700.97	2785.69	2857.18	2720.51	2820.78						mutp53(G245D)+HU vs. mutp53(G245D)-MCM5	1018	Yes	****	<0.0001	F-G
27	2763.31	2799.17	2868.88	2809.81	2840.04	2783.73	2792.93	2974.89						mutp53(G245D)+HU vs. mutp53 (G245D)-MCM5+HU	169.5	Yes	*	0.0218	F-H
28	2687.88	2762.38	2884.48	2731.61	2782.11	2816.19	2922.82	2969.16						mutp53(G245D)-MCM5 vs. mutp53 (G245D)-MCM5+HU	-848.7	Yes	****	<0.0001	G-H
29	2680.97	2889.6	2960.64	2865.24	2819.61	2773.05	2775.33	2944.71
30	2662.45	2746.16	2965.96	2726.82	2738	2771.46	2786.8	2952.81
31	2778.45	2847.35	2831.23	2706.99	2793.84	2868.06	2687.78	2860.86
32	2763.19	2885.4	2955.76	2802.59	2711.76	2846.43	3079.79	2881.15
33	2710.37	2787.9	2815.57	2967.11	2776.84	2929.77	2792.65	2813.6
34	2694.14	2876.65	2743.53	2726.44	2743.05	2825.23	2815.93	2928.66
35	2641.39	2892.46	2802.22	2801.74	2692.74	2801.06	2881.63	2927.78
36	2771.38	2842.88	2825.78	2889.08	2855.21	2881.85	2802.5	2905.16
37	2698.44	2958.88	2846.15	2889.16	2870.53	2806.48	2867.59	2837.43
38	2714.06	2942.55	2806.84	2861.78	2739.24	2906.76	2755.98	2828.08
39	2794.81	2879.45	2947.98	2799.52	2738.19	2846.93	2738.37	2923.61
40	2691.95	2774.74	2734.23	2716.4	2790.49	2745.51	2802.13	3125.38
41	2664.22	2817.33	2813.78	2795.98	2826.82	2754.54	2843.91	3405.04
42	2668.09	2917.59	2774.49	2750.11	2776.12	2815.11	2889.21	2789.17
43	2650.88	2894.68	2789.78	2837.56	2728.78	2935.87	2728.8	2870.75
44	2647.11	2885.06	2925.7	2995.41	2831.88	2915.58	2846.7	2929.77
45	2720.26	2762.95	2776.34	2703.47	2734.18	2841.77	2815.68	2951.21
46	2686.01	2909.64	2823.94	2896.79	2722.23	2866.75	2856.87	2998.06
47	2783.4	2820.57	2783.94	2819.94	2776.61	2776.72	2862.65	2846
48	2698.31	2803.58	2854.51	2745.56	2860.51	2784.81	2759.36	2868.58
49	2834.83	2888.9	2829.05	2728.98	2720.47	2757.14	2845.23	2826.34
50	2787.47	2946.85	2835.93	2742.66	2711.36	2742	2757.31	2746
51	2669.15	2841.92	3260.67	2721.58	2839.91	2879.21	2734.22	2885.54
52	2649.97	2841.19	2716.01	2783.87	2795.14	2824.7	2724.35	3003.08
53	2664.42	2808.92	2920.47	2821.16	2785.4	2724.63	2695.05	2900.95
54	2674.01	2823.49	2824.92	2744.51	2810.1	2879.63	2780.71	2945.84
55	2757.73	2773.92	2891.63	2746.17	2863.38	2782.71	2737.13	2805.83
56	2842.99	2945.85	2924.96	2721.62	2790.62	2968.32	2855.15	2896.32
57	2782.42	2881.64	2812.99	2982.26	2736.51	2773.31	2856.6	2933.57
58	2675.57	2928.86	2897.41	3049.03	2763.65	2915.92	2702.7	2854.03
59	2638.31	2924.71	2937.1	3173.91	2892.68	2784.28	2830.95	2807.41
60	2681.23	2807.04	2790.13	2784.43	2790.3	2735.08	2945.79	2845.73
61	2782.3	2944.83	2934.03	2929.92	2730.68	2817.44	2754.46	2950.52
62	2727.69	2825.12	2787.41	2791.94	2780.42	2764.93	2729.37	2831.84
63	2684.94	2882.23	2779.08	2717.87	2831.52	2817.46	2765.96	2867.97
64	2674.5	2800.27	2763.03	2839.56	2766.44	2799.18	2838.83	2778.04
65	2682.23	2783.98	2838.84	2723.95	2718.56	2827.97	2820.03	2834
66	2750.23	2760.18	2685.81	2888.75	2746.96	2849.89	2883.41	2870.98
67	2869.32	2858.97	2672.7	2742.94	2816.56	2942.01	2709.99	2805.14
68	2872	2739.89	2690.06	2940.64	2728.16	2790.24	2791.03	2939.15
69	2773.75	2733.98	2756.1	2795.19	2731	2860.72	2731.3	2934.25
70	2756.3	2727.27	2754.23	2725.4	2771.88	2805.48	2710.24	2869.98
71	2740.39	2796.89	2734.46	2780.21	2803	2803.91	2845.42	2885.93
72	2840.19	2757.27	2785.62	2843.34	2831.6	2807.51	2780.18	2870.98
73	2721.02	2744.13	2850.67	2866.69	2846.28	2813.1	2767.76	2981.73
74	2730.91	2801.13	2882.84	2960.81	2749.68	2794.45	2731.34	2922.99
75	2760.48	2878.45	2700.7	2991.61	2836.83	2860.66	2719.61	2905.32
76	2806.1	2860.26	2807.94	2770.07	2754.56	2747.52	2760.91	2780.84
77	2726.22	2902.07	2721.63	2730.75	2757.27	2798.46	2776.25	2888.96
78	2722.79	2812.7	2709.86	2740.88	2694.24	2758.28	2751.29	2865.45
79	2679.05	2954.01	2824.06	2775.96	2802.33	2717.23	2726.87	2851.82
80	2829.06	2794.02	2779.63	2733.08	2729.95	2752.35	2790.13	2876.67
81	2696.33	2882.4	2760.92	2729.89	2823	2912.83	2733.9	2774.64
82	2706.63	2934.56	2829.59	2804.47	2758.99	2957.4	2730.84	2810.78
83	2675.44	2767.1	2736.65	2700.38	2808.6	2847.25	2820.2	3039.97
84	2674.04	2772.47	2874.8	2749.86	2718.78	2846.25	2765.78	2968.28
85	2653.71	2857.5	2844.8	2804.81	2784.89	2784.41	2735.84	3044.38
86	2691.38	2820.5	2681.79	2889.33	2861.03	2732.26	2783.61	3120.15
87	2722.76	2843.99	2741	2843.86	2703.94	2812.79	2843.8	2913.69
88	2799.85	2825.07	2667.17	2891.85	2885.25	2784.7	2844.33	2813.07
89	2660.3	2751.18	2853.18	2822.59	2794.44	2799.52	2829.14	2942.45
90	2746.01	2803.24	2796.61	2826.55	2714.44	2761.67	2776.23	2870.68
91	2823.61	2774.75	2745.18	2844.15	2824.09	2804.14	2728.85	3071.44
92	2639.51	2842.75	2776.29	2715.03	2852.01	2838.79	2738.85	2779.3
93	2646.26	2791.8	2711.05	2826.23	2818.27	2770.27	2726.88	2807.63
94	2650.85	2894.78	2815.88	2698.11	2824.75	2771.79	2713.75	2832.5
95	2715.44	2915.39	2668.29	2704.17	2882.4	2821.13	2793.03	2879.57
96	2717.3	2827.63	2806.55	2989.37	2739.6	2698.85	2984.43	2942.13
97	2761.2	2809.65	2749.07	2726.28	2790.99	2779.33	2706.09	2829.15
98	2847.78	2778.22	2735.04	2799.6	2804.33	2714.65	2827.21	2896.59
99	2654.43	2745.71	2709.84	2733.76	2748.61	2801.19	2761.41	2817.88
100	2750.74	2738.96	2692.91	2899.94	2733.34	2843.4	2819.93	2883.65
101	2672.39	2901.32	2730.99	2685.2	2794.98	2859.07	2751.44	2843.05
102	2750.36	2802.97	2736.72	2848.56	2794.9	2795.72	2777.14	2878.76
103	2678.99	2892.19	2721.5	2733.71	2822.35	2831.57	2729.86	2841.63
104	2680.43	2854.16	2863.01	2831.9	2875.15	2812.06	2833.79	2969.47
105	2670.22	3017.65	2889.04	2785.19	2791.05	2885.47	2766.67	2896.24
106	2810.93	2815.63	2676.46	2846.99	2774.56	2852.56	2785.17	2842.78
107	2732.23	2795.36	2748.67	2787.29	2756.87	2772.69	2694.72	2817.69
108	2723.54	2864.63	2851.48	2836.59	2807.3	2875.04	2806.18	2870.56
109	2682.11	2775.47	2742.73	2670.22	2747.25	2764.97	2757.52	2781.96
110	2651.57	2802.88	2700.42	2816.48	2779.85	2885.43	2850.33	2918.98
111	2649.6	2890.67	2703.01	2713.27	2730.11	2757.63	2721.43	2877.42
112	2681.12	2736.96	2787.44	2868.86	2854.93	2873.54	2861.05	2846.91
113	2809.95	2816.65	2751.17	2913.99	2895.42	2753.81	2800.32	2842.71
114	2642.79	2897.53	2831.15	2741.08	2764.62	2733.05	2689.74	2807.33
115	2674.07	2868.55	2905.56	2749.09	2727.15	2780.22	2824.51	2811.2
116	2766.22	2944.6	2709.59	2738.18	2706.81	2772.38	2747.57	2871.95
117	2649.6	2965.5	2779.43	2833.9	2823.68	3394.39	2735.79	2836.7
118	2652.66	2745.7	2697.54	2754.74	2881.27	3408.02	2789.13	2804.41
119	2713.27	2863.37	2804.93	2785.15	2756.53	3822.97	2727.84	2893.34
120	2731.02	2947.85	2854.2	2884.45	2774.35	3414.11	2814.46	2949.95
121	2723.39	2862.02	2662.69	2756.09	2725.24	3358.76	2803.76	2853.73
122	2681.83	2800.04	2735.7	2859.03	2831.28	3433.27	2767.28	2978.11
123	2686.25	2830.57	2781.41	3082.49	2791.81	3414.1	2754.62	2843.33
124	2681.06	2851.99	2724.59	2797.33	2796.58	3517.63	2711.88	2949.85
125	2663.48	2988.44	2824.3	2745.47	2880.78	3597	2797.53	2824.86
126	2694.02	2789.02	2815.91	2775.03	2820.02	3547.02	2888.92	2788.4
127	2669.45	2761.99	2766.65	2780.52	2812.35	3365.49	2723.36	2816.6
128	2991.31	2793.52	2713.24	2737.91	2770.12	3466.92	2807.04	2910.83
129	2635.95	2845.86	2721.2	2739.26	2872.98	3462.26	2759.55	2922.86
130	2936.58	2816.54	2670.59	2794.03	2713.3	3496.94	2872.92	2870.39
131	2814.8	2782.96	2760.79	2818.37	2689.35	3453.56	2798.07	2781.95
132	2640.07	2785.83	2722.31	2838.4	2790.94	3435.11	2865.46	2840.78
133	2734.52	2716.71	2803.71	2750.75	2735.92	3595.66	2786.13	2930.53
134	2668.09	2712.9	2836.87	2831.95	2758.62	3482.92	2763.7	2900.09
135	2651.68	2835.3	2710.03	2732.66	2733.83	3506.32	2899.72	2853.43
136	2715.06	2728.32	2815.8	2735.14	2671.34	3449.94	2793.78	3023.95
137	2819.32	2731.2	2740.62	2743.33	2798.61	3404.83	2760.19	3002.22
138	2744.3	2787.71	2846.77	2704.7	2878.66	3393.58	2733.89	2871.45
139	2834.9	2862.08	2718.31	2889.78	2754.82	3488.3	2769.72	2943.46
140	2749.15	2782.05	2852.5	2889.71	2780.24	3384.88	2787.57	2946.84
141	2727.76	2859.31	2739.08	3055.02	2834.36	3566.66	2763.76	2929.39
142	2751.6	2787.11	2799.71	2760.37	2734.17	3333.65	2853.84	2828.91
143	2680.7	2750.28	2917.61	2814.36	2737.08	3416.93	2747.62	2957.23
144	2739.15	2854.9	2841.13	2801.61	2773.81	3392.68	2770.14	2868.09
145	2828.04	2804.34	2786.71	2733	2804.18	3401.62	2799.08	2887.17
146	2744.58	2888.49	2939.82	2825.03	2734.22	3412.74	2741.82	2866.16
147	2700.43	2762.33	2825	2787.04	2815.65	3452.29	2714	2833.83
148	2809.16	2939.7	2842.81	2728.2	2778.49	3478.94	4299	2837.3
149	2750.56	2953.42	2748.96	2745.4	2833.78	3555.91	2681.06	2976.44
150	2655.14	2746.07	2732.16	2794.2	2833.63	3593.74	2748.35	2885.85
151	2808.28	2807.11	2876.76	2800.54	2886.53	3395.04	2716.95	2974.73
152	2715.86	2723.35	2844.4	2814.93	2803	3440.69	2847.92	2803.35
153	2737.69	2768.52	2766.32	2932.79	2877.54	3449.9	2798.55	2964.55
154	2807.64	2785.68	2757.16	2722.73	2842.36	3353.5	2722.22	2893.24
155	2842.48	2917.45	2824.17	2710.01	2779.73	3368.19	2758.29	2848.06
156	2746.4	2825.83	2811.41	2712.86	2771.01	3505.45	2756.05	2870.89
157	2811.02	2772.87	2948.35	2770.69	2802.23	3476.6	2840.67	2808.05
158	2691.84	2775.18	2867.23	2886.02	2787.81	3513.81	3187.14	2831.75
159	2635.27	2782.55	2821.45	3091.51	2888.74	3433.52	2863.85	2822.83
160	2714.41	2818.1	2818.05	2740.42	2728.81	3385.7	2826.27	2854.72
161	2706.39	2729.03	2790.03	2874.18	2793.19	3413.61	2698.35	2589.8
162	2726.92	2964.81	2790.38	2834.67	2848.61	3559.22	2845.85	2803.48
163	2773.37	2907.45	2895.91	2762.09	3182.59	3554.77	2763.49	2820.74
164	2655.99	2876.23	2871.58	2833.65	2801.98	3402.04	2680.5	2758.71
165	2849.7	2738.08	2839.22	2704.24	3191.61	3350.2	2728.01	2798.84
166	2650.83	2727.35	2950.13	2827.84	3639.14	3374.22	2766.62	3184.5
167	2796.42	2788.46	2953.08	2705.81	4076.22	3575.82	2781.92	2779.98
168	2793.26	2853.84	2863.33	2890.15	3390.36	3583.14	2746.88	2747.88
169	2643.88	2799.35	2805.73	2723.82	3002.99	3485.2	2842.73	2797.53
170	2717.41	2789.92	2743.84	2739.59	2805.83	3350.74	2783.99	2829.6
171	2734.62	2950.34	2779.67	2800.55	2793.1	3548.91	2731.83	2904.11
172	2705.35	2911.7	2847.76	2787.96	2755.2	3503.51	2711.15	2933.92
173	2767.07	2769.5	2743.94	2748.58	2838.67	3512.74	2756.53	2833.94
174	2733.48	2756.78	2752.88	2842.44	2898.6	3436.98	2812.11	2840.66
175	2815.68	2843.27	2764	2759.98	2884.07	3607.96	2719.76	2911.55
176	2642.88	2819.83	2748.04	2859.66	2786.61	3435.82	2785.33	2781.95
177	2691.43	2953.9	2816.08	2900.45	2968.84	3552.01	2768.68	2783.85
178	2751.13	2883.16	2803.39	2710.92	2950.25	3995.25	2802.79	2888.01
179	2821.46	2953.53	2788.83	2936.82	2906.18	3501.48	2783.63	2837.24
180	2681.24	2966.8	2736.96	2977.07	2872.56	3437.3	2863.51	2903.46
181	2727.73	2748.39	2783.07	2872.42	2912.7	3494.76	2716.36	2885.43
182	2779.49	2828.61	2829.58	2812.94	2908.1	3463.53	2753.33	2967.43
183	2706.79	2730.67	2887.09	2854.52	2928.61	3450.4	2882.6	2936.78
184	2778.31	2808.89	2902.42	2956.27	2881.48	3567.03	2723.87	2801.82
185	2693.25	2790.49	2753.36	2669.26	2939.92	3494.31	2724.22	2939.02
186	2787.89	2859.64	2988.16	2870.51	2899.46	3490.11	2771.63	2919.47
187	2703.18	2770.38	3011.12	2921.99	2874.29	3601.91	2851.91	2871.89
188	2835.31	2963.5	3036.68	3063.64	2995.65	3455.33	2782.52	2726.56
189	2756.19	2812.04	3179.7	3052.17	2840.63	3479.04	2789.79	2847.22
190	2795.86	2868.82	3204.98	2784.61	2895.78	3362.32	2881.7	2864.89
191	2722.11	2785.79	2795.38	2723.91	2955.11	3521.83	2723.94	2881.5
192	2739.57	2746.03	2946.9	2802.71	2815.65	3421.25	2706.47	2932.81
193	2949.5	2744.97	3010.35	2854.33	2922.75	3465.9	2760.81	2754.46
194	2730.06	2711.63	2980.33	2729.91	2893.74	3465.99	2680.41	2824.51
195	2755.58	2710.01	2741.69	2733.4	2839.07	3462.69	2871.17	2830.83
196	2747.25	2659.93	2723.52	2988.24	2867.94	3524.56	2816.4	2782.43
197	2778.41	2708.81	2795.59	2729.79	3016.03	3594.98	2835.9	2771.31
198	2725.55	2718.55	2856.16	2721.22	2845.63	3412.07	2714.95	2778.35
199	2726.59	2662.98	2823.68	2967.43	2904.56	3480.86		2787.66
200	2797.82	2793.64	2832.59	2967.02	3071.69	3444.97		2965.02
201	2844.97	2687.54	2823.65	2798.88	2846.49	3452.9		2971.29
202	2781.66	2709.03	2917.61	2850.45	2914.46	3432.39		2775.71
203	2733.12	2766.39	2899.38	2696.5	2902.83	3502.06		2760.32
204		2855.91	2821.35	2720.42	2902.48	3521.77		2977.64
205		2715.86	2745.77	2804.09	2957.51	3609.26		2796.3
206		2805.43	2836.64	2705.14	2985.4	3511.27		2843.9
207		2901.42	2798.67	2787.32	2854.47	3383.66		2784.96
208		2798.12	2762.55	2750.74	2898.61	3625.23		2874.59
209		2792.51	2923.63	2809.56	2887.79	3392.64		2951.17
210		2723.41	2873.56	2770.73	2785.18	3422.8		2768.99
211		2822.91	2814.47	3179.28	2914.1	3474.84		2789.26
212		2771.49	2911.77	2731.33	2827.45	3773.22		2861.19
213		2790.29	2859.05	2761.93	2853.69	3853.85		2910.9
214		2849.07	2772.91	2707.42	2806.16	3372.95		2828.7
215		2727.07	2913.82	2802.53	2924.01	3425.02		2795.3
216		2900.33	2870.84	2748.98	2878.84	3533.76		2841.19
217		2676.65	2918.36	2832.29		3432.1		2921.65
218		2663.15	2747.98	2725.24		3484.11		3297.67
219		2756.53	2811.13	3070.11		3456.2		3705.45
220		2840.44	2900.1	2719.61		3440.63		3625.82
221		2741.89	2890.06	2977.63		3372.25		3835.87
222		2753.91	2879.42	2825.35		3395.43		3383.78
223		2760.94	2849.43	2896		3483.79		3417.25
224		2877.15	2819.64	2929.78		3525.33		3332.04
225		2792.27	2819.72	2847.51		3554.68		3306.58
226		2712.54	2901.67	2793.84		3616.17		3271.46
227		2786.47	2800.68	2688.67		3511.12		3406.03
228		2833.45	2913.62	2961.02		3574.96		3374.78
229		2727.88	2802.08	2688.39		3508.85		3527.97
230		2772.29	2830.49	2993.98		3524.9		3403.19
231		2690.52	2809.25	3087.52		3477.24		3511.16
232		2710.84	2839.08	2783.46		3611.26		3337.66
233		2815.1	2757.33	2730.32		3353.45		3419.65
234		2800.91	2728.26	2834.29		3418.52		3378.42
235		2730.82	2848.57	2884.93		3476.43		3489.52
236		2676.86	2820.04	2865.53		3429.87		3514.58
237		2733.12	2753.95	3181.38		3540.11		3488.33
238		2782.21	2899.1	2761.04		3438.52		3577.06
239		2797.54	2857.46	2954.92		3641.03		3373
240		2736.89	2829.78	2737		3415.94		3466.38
241		2702.1	2763.65	2742.52		3455.27		3317.39
242		2682.02	3360.5	2700.97		3412.15		3414.71
243		2782.82	2702.21	2809.81		3397.76		3477.9
244		2747.45	2691.14	2731.61		3441.75		3329.5
245		2721.61	2722.14	2865.24		3525.36		3355.2
246		2732.65	2766.86	2726.82		3517.09		3413.6
247		2706.13	2700.02	2706.99		3436.68		3395.32
248		2671.62	2699.78	2802.59		3608.18		3359.4
249		2696.56	2757.55	2967.11		3489.7		3453.16
250		2702.12	2839.16	2926.44		3465.75		3523.47
251		2776.1	2835.78	2801.74		3463.36		3382.89
252		3149.14	2752.58	2989.08		3624.05		3325
253		2703	2896.43	2989.16		3482.09		3359.65
254		2791.3	2806.24	2861.78		3512.86		3319.24
255		2775.37	2699.45	2799.52		3564.07		3402.07
256		2692.8	2694.59	3016.4		3618.37		3349.37
257		2795.87	2745.5	3195.98		3482.5		3329.84
258		2837.63	2726.54	3050.11		3505.82		3322.32
259		2782.52	2786.09	2837.56		3555.07		3529.68
260		2775.71	2764.69	3195.41		3543.82		3495.91
261		2729.82	2801.65	2703.47		3490.47		3404.22
262		2988.05	2847.63	2896.79		3421.28		3500.23
263		2819.16	2730.08	2819.94		3434.52		3296.4
264		2768.18	2875.63	2845.56		3537.72		3379.19
265		2802.81	2744.58	2928.98		3578.09		3354.69
266		2865.95	2880.47	2942.66		3642.77		3363.16
267		2897.37	2815.14	3021.58		3602.13		3458.57
268		2903.94	2794.64	2783.87		3472.07		3559.42
269		2774.11	2744.13	2821.16		3483.52		3295.14
270		2799.85	2754.65	2944.51		3428.67		3453.21
271		2834.46	2711.4	2946.17		3448.45		3335.35
272		2784.14	2815.31	2921.62		3464.28		3380.79
273		2737.35	2741.1	2957.65		3652.06		3359.61
274		2747.22	2874.99	2985.2		3653.48		3331.63
275		2802.16	2812.83	2848.56		3570.41		3581.95
276		2854.99	2774.06	2733.71		3547.42		3494.33
277		2744.78	2758.73	2831.9		3716.87		3462.12
278		2788.42	2743.12	2785.19		3463.7		3452.8
279		2831.84	2731.54	2846.99		3605.43		3535.83
280		2829.95	2906.17	3187.29		3567.96		3481.73
281		2762.97	2903.32	2836.59		3661.17		3481.9
282		2783.27	2830.4	3070.22		3736.2		3489.7
283		2743.65	2892.34	2816.48		3696.62		3584.19
284		2925.59	2700.84	2713.27		3523.08		3653.67
285		2843.78	2690.82	2868.86		3526.58		3534.24
286		2864.58	2767.2	2913.99		3519.79		3659.56
287		2713.27	2746.07	2741.08		3539.59		3653.45
288		2713.08	2846.52	2749.09		3547.24		3552.29
289		2797.8	2742.45	2738.18		3531.72		3487.55
290		2737.18	2756.02	2833.9		3749.66		3476.36
291		2798.85	2763.6	2754.74		3444.3		3570
292		2921.27	2732.74	2785.15		3631.43		3519.47
293		2802.11	2789.44	2884.45		3604.09		3633.15
294		2881.48	2728.65	2756.09		3497.34		3514.27
295		2779.32	2746.26	2859.03		3578.84		3747.84
296		2814.91	2819.84	2782.49		3536.72		3600.23
297		2831.55	2892.34	2797.33		3571.81		3739.7
298		2735.11	2878.48	2745.47		3612.84		3532.13
299		2751.66	2779.93	2975.03		3601.7		3612.89
300		2811.78	2809.92	2880.52		3526.13		3668.27
301		2940.88	2758.62	2837.91		3559.94		3471.09
302		2748	2756.2	3039.26		3506.44		3546.61
303		2834.33	2728.4	2894.03		3504.83		3514.7
304		2710.47		2818.37		3538.5		3431.85
305		2738.31		2838.4		3748.67		3566.85
306		2730.43		2750.75		3718.15		3482.95
307		2762.62		2831.95		3659.12		3597.08
308		2748.83		2732.66		3622.15		3526.64
309		2738.53		3035.14		3558.15		3703.13
310		2803.69		3043.33		3484.03		3499.63
311		2868.34		2904.7		3565.05		3446.7
312		2892.33		2889.78		3523.86		3586.33
313		2851.81		2889.71		3463.7		3561.61
314		2760.98		2655.02		3719.5		3541.2
315		2957.1		2760.37		3510.13		3547.93
316		2794.46		2814.36		3482.95		3467.58
317		2863.62		2801.61		3556.7		3479.08
318		2792.52		2733		3582.71		3456.09
319		2875.99		2825.03		5089.57		3635.07
320		2836.4		2787.04		3771.36		3543.67
321		2891.03		2728.2		3585.15		3464.46
322		2949.6		2745.4		4512.86		3534.99
323		2858.44		2794.2		3569.92		3604.49
324		2936.98		2800.54		3505.24		3664.5
325		2888.45		2814.93		3573.05		3497.36
326		2818.34		2932.79		3614.39		3471.7
327		2881.81		2822.73		3732.41		3591.45
328		2883.91		2910.01		3554.95
329		2954.14				3585.75
330		2841.21				3595.86
331		2895.6				3540.7
332		2784.77				3640.95
333		2875.8				3601.59
334		2804.58				3492.06
335		2772.77				3635.95
336		2808.86				3657.95
337		2791.59				3556.41
338		2855.67				3587.79
339		2752.75				3743.62
340		2900.9				3632.71
341		2779.29				3642.11
342		2770.96				3588.15
343		2751.71				3701.02
344		2826.79				3631.08
345		2841.47				3553.12
346		2954.76				3622.65
347		2847.94				3565.89
348		2992.9				3617.87
349		2928.23				3588.25
350		2778.52				3495.67
351		2982.56				3565.32
352		2867.97				3716.39
353		2785.37				3681.46
354		2957.2				3684.34
355		2894.46				3784.27
356		2784.01				3766.22
357		2905.6				3615.06
358		2844.98				3695.74
359		2893.28				3588.72
360		2743.09				3684.83
361		2818.16				3621.01
362		2845.17				3725.95
363		2790.38				3722.64
364		2904				3511.48
365		2975.95				3738.64
366		2803.36				3729.26
367		2787.31				3642.84
368		2852.89				3801.85
369						3508.65
370						3555.21
371						3025
372						3092.98
373						2778.76
374						2681.29
375						2932.86
376						2873.36
377						3060.64
378						3014.55
379						3020.48
380						3009.73
381						2977.91
382						3066.61
383						3054.95
384						2976.8
385						3133.19
386						3034.96
387						3012.97
388						3063.57
389						3118.57
390						3088.58
391						3032.13
392						3053.02
393						3088.33
394						2969.3
395						3004.39
396						3051.45
397						3025.53
398						2902.73
399						3006.82
400						3006.97

## Sheet: Supplementary Fig. 3i
Source Data to Supplementary Fig. 3i
Ctrl	shp53	shp53-shMCM5-C`	shp53-shMCM5-G`		ANOVA summary			Tukey's multiple comparisons test	Mean Diff.	95.00% CI of diff.	Below threshold?	Summary	Adjusted P Value
0.069053	0.023945	0.048383	0.044576		F	16.55		Ctrl-shNT vs. shp53-shNT	0.03145	0.01699 to 0.04591	Yes	***	0.0005	A-B
0.051981	0.02381	0.043525	0.045226		P value	0.0009		Ctrl-shNT vs. shp53-shMCM5-C	0.01164	-0.002824 to 0.02610	No	ns	0.1207	A-C
0.051623	0.03056	0.045835	0.042315		P value summary	***		Ctrl-shNT vs. shp53-shMCM5-G	0.01351	-0.0009482 to 0.02797	No	ns	0.0672	A-D
					Significant diff. among means (P < 0.05)?	Yes		shp53-shNT vs. shp53-shMCM5-C	-0.01981	-0.03427 to -0.005348	Yes	*	0.01	B-C
					R squared	0.8612		shp53-shNT vs. shp53-shMCM5-G	-0.01793	-0.03240 to -0.003472	Yes	*	0.0173	B-D
								shp53-shMCM5-C vs. shp53-shMCM5-G	0.001875	-0.01259 to 0.01634	No	ns	0.9743	C-D

## Sheet: Supplementary Fig. 3j
Source Data to Supplementary Fig. 3j
Ctrl	shp53	shp53-shMCM5-C`	shp53-shMCM5-G`			ANOVA summary			Tukey's multiple comparisons test	Mean Diff.	95.00% CI of diff.	Significant?	Summary	Adjusted P Value
0.04767	0.035458	0.049972	0.064487			F	33.36		Ctrl vs. shp53	0.01606	0.003576 to 0.02854	Yes	*	0.0142	A-B
0.048895	0.03079	0.049865	0.07178			P value	<0.0001		Ctrl vs. shp53-shMCM5-C`	-0.001737	-0.01422 to 0.01075	No	ns	0.9687	A-C
0.052698	0.034833	0.054637	0.08123			P value summary	****		Ctrl vs. shp53-shMCM5-G	-0.02274	-0.03523 to -0.01026	Yes	**	0.0017	A-D
						Significant diff. among means (P < 0.05)?	Yes		shp53 vs. shp53-shMCM5-C`	-0.0178	-0.03028 to -0.005313	Yes	**	0.008	B-C
						R square	0.926		shp53 vs. shp53-shMCM5-G	-0.03881	-0.05129 to -0.02632	Yes	****	<0.0001	B-D
									shp53-shMCM5-C` vs. shp53-shMCM5-G	-0.02101	-0.03349 to -0.008523	Yes	**	0.0029	C-D

## Sheet: Supplementary Fig. 3l
Source Data to Supplementary Fig. 3l
		MDA1586 Ctrl	MDA1586 Ctrl+HU	MDA1586 shp53	MDA1586 shp53+HU	MDA1586 shp53-shMCM5-C	MDA1586 shp53-shMCM5-C+HU	MDA1586 shp53-shMCM5-G	MDA1586 shp53-shMCM5-G+HU			ANOVA summary			Tukey's multiple comparisons test	Mean Diff.	95.00% CI of diff.	Below threshold?	Summary	Adjusted P Value
	1	1510.08	1554.35	1427.68	1498.63	1328.65	1381.13	1415.65	1529.12			F	60.78		MDA1586 Ctrl vs. MDA1586 Ctrl+HU	-122	-152.5 to -91.48	Yes	****	<0.0001	A-B
	2	1457.87	1507.53	1359.36	1436.42	1470.65	1288.19	1325.02	1552.61			P value	<0.0001		MDA1586 Ctrl vs. MDA1586 shp53	47.96	16.21 to 79.72	Yes	***	0.0001	A-C
	3	1527.7	1429.94	1502.63	1267.47	1475.23	1459.53	1486.86	1487.85			P value summary	****		MDA1586 Ctrl vs. MDA1586 shp53+HU	28.96	-4.357 to 62.28	No	ns	0.143	A-D
	4	1498.97	1506.15	1470.47	1515.49	1519.16	1382.01	1507.47	1591.8			Significant diff. among means (P < 0.05)?	Yes		MDA1586 Ctrl vs. MDA1586 shp53-shMCM5-C	9.924	-23.62 to 43.47	No	ns	0.9862	A-E
	5	1513.27	1559.71	1263.49	1400.36	1454.66	1409.61	1461.91	1415.03			R squared	0.2749		MDA1586 Ctrl vs. MDA1586 shp53-shMCM5-C+HU	-5.805	-38.00 to 26.39	No	ns	0.9994	A-F
	6	1406.11	1526.2	1489.41	1436.85	1372.16	1489.18	1338.51	1462.03						MDA1586 Ctrl vs. MDA1586 shp53-shMCM5-G	15.87	-17.76 to 49.49	No	ns	0.8418	A-G
	7	1461.39	1521.81	1500.32	1415.18	1530.38	1525.42	1438.04	1516.56						MDA1586 Ctrl vs. MDA1586 shp53-shMCM5-G+HU	0.224	-27.85 to 28.30	No	ns	>0.9999	A-H
	8	1381.06	1421.25	1453.81	1544.04	1466.93	1530.98	1461.11	1572.13						MDA1586 Ctrl+HU vs. MDA1586 shp53	170	141.2 to 198.7	Yes	****	<0.0001	B-C
	9	1531.54	1450.73	1382.92	1501.06	1556.85	1514.2	1514.26	1608.89						MDA1586 Ctrl+HU vs. MDA1586 shp53+HU	151	120.5 to 181.4	Yes	****	<0.0001	B-D
	10	1509.59	1479.39	1410.23	1495.07	1434.07	1568.75	1465.54	1578.9						MDA1586 Ctrl+HU vs. MDA1586 shp53-shMCM5-C	131.9	101.2 to 162.6	Yes	****	<0.0001	B-E
	11	1558.06	1367.18	1400.68	1541.25	1285.09	1457.82	1387.08	1469.38						MDA1586 Ctrl+HU vs. MDA1586 shp53-shMCM5-C+HU	116.2	86.99 to 145.4	Yes	****	<0.0001	B-F
	12	1505.3	1494.88	1488.78	1446.26	1449.88	1536.59	1391.67	1574.82						MDA1586 Ctrl+HU vs. MDA1586 shp53-shMCM5-G	137.9	107.1 to 168.6	Yes	****	<0.0001	B-G
	13	1450.51	1498.48	1460.69	1524.96	1478.71	1459.47	1548.42	1556.31						MDA1586 Ctrl+HU vs. MDA1586 shp53-shMCM5-G+HU	122.2	97.64 to 146.8	Yes	****	<0.0001	B-H
	14	1469.69	1424.79	1246.48	1482.72	1562.32	1428.42	1517.07	1532.48						MDA1586 shp53 vs. MDA1586 shp53+HU	-19	-50.68 to 12.67	No	ns	0.6052	C-D
	15	1548.68	1327.22	1305.33	1428.93	1511.84	1512.63	1461.38	1585.98						MDA1586 shp53 vs. MDA1586 shp53-shMCM5-C	-38.04	-69.96 to -6.122	Yes	**	0.0074	C-E
	16	1534.75	1552.06	1303.5	1544.57	1556.17	1533.66	1515.96	1512.86						MDA1586 shp53 vs. MDA1586 shp53-shMCM5-C+HU	-53.77	-84.27 to -23.27	Yes	****	<0.0001	C-F
	17	1309.62	1355.22	1423.58	1458.4	1516.35	1491.74	1492.36	1530.97						MDA1586 shp53 vs. MDA1586 shp53-shMCM5-G	-32.1	-64.10 to -0.09380	Yes	*	0.0487	C-G
	18	1521.67	1526.91	1492.2	1345.03	1545.43	1564.62	1440.26	1463.81						MDA1586 shp53 vs. MDA1586 shp53-shMCM5-G+HU	-47.74	-73.85 to -21.63	Yes	****	<0.0001	C-H
	19	1408.87	1479.85	1492.1	1452.63	1471.18	1541.24	1430.5	1419.57						MDA1586 shp53+HU vs. MDA1586 shp53-shMCM5-C	-19.04	-52.51 to 14.44	No	ns	0.6695	D-E
	20	1484.39	1386.56	1479.7	1447.45	1537.07	1547.36	1342.89	1482.91						MDA1586 shp53+HU vs. MDA1586 shp53-shMCM5-C+HU	-34.76	-66.88 to -2.646	Yes	*	0.0232	D-F
	21	1512.7	1572.02	1510	1526.21	1549.1	1486.12	1520.6	1481.72						MDA1586 shp53+HU vs. MDA1586 shp53-shMCM5-G	-13.09	-46.64 to 20.46	No	ns	0.9363	D-G
	22	1447	1519.19	1449.63	1492.48	1529.02	1360.04	1494.28	1554.97						MDA1586 shp53+HU vs. MDA1586 shp53-shMCM5-G+HU	-28.74	-56.72 to -0.7526	Yes	*	0.0393	D-H
	23	1389.32	1357.2	1393.99	1428.11	1450.15	1489.34	1497.2	1535.54						MDA1586 shp53-shMCM5-C vs. MDA1586 shp53-shMCM5-C+HU	-15.73	-48.09 to 16.63	No	ns	0.8202	E-F
	24	1543.88	1475.59	1513.91	1544.67	1454.92	1507.7	1399.41	1481.38						MDA1586 shp53-shMCM5-C vs. MDA1586 shp53-shMCM5-G	5.945	-27.83 to 39.72	No	ns	0.9995	E-G
	25	1553.73	1510.52	1440.85	1477.09	1453.2	1560.51	1474.39	1443.15						MDA1586 shp53-shMCM5-C vs. MDA1586 shp53-shMCM5-G+HU	-9.7	-37.96 to 18.56	No	ns	0.9678	E-H
	26	1454.03	1258.28	1460.54	1493.23	1479.03	1417.32	1396.22	1579.66						MDA1586 shp53-shMCM5-C+HU vs. MDA1586 shp53-shMCM5-G	21.67	-10.76 to 54.11	No	ns	0.4626	F-G
	27	1520.2	1534.23	1396.52	1489.49	1514.87	1496.97	1454.83	1542.35						MDA1586 shp53-shMCM5-C+HU vs. MDA1586 shp53-shMCM5-G+HU	6.029	-20.61 to 32.67	No	ns	0.9973	F-H
	28	1459.14	1416.03	1467.6	1486.72	1371.39	1504.84	1480.94	1489.29						MDA1586 shp53-shMCM5-G vs. MDA1586 shp53-shMCM5-G+HU	-15.65	-43.99 to 12.70	No	ns	0.7031	G-H
	29	1563.44	1455.19	1499.01	1487.83	1407.19	1562.24	1535.7	1439.87
	30	1467.88	1541.22	1465.18	1259.74	1335.5	1550.59	1451.23	1519.67
	31	1487.92	1479.5	1399.6	1425	1545.95	1557.48	1376.51	1494.44
	32	1449.57	1550.91	1411.86	1491.11	1556.8	1449.05	1497.61	1455.24
	33	1545.7	1415.25	1286.92	1413.4	1500.49	1306.82	1487.93	1540.37
	34	1387.2	1455.26	1460.47	1529.77	1533.69	1253.75	1528.31	1551.7
	35	1487.75	1571.67	1470.65	1519.33	1511	1406.94	1486.01	1493.47
	36	1535.17	1544.6	1418.65	1369.22	1561.49	1333.54	1512.6	1405.74
	37	1465.72	1543.16	1403.64	1276.71	1461.96	1493.04	1433.81	1519.99
	38	1504.77	1464.77	1507.29	1463.97	1523.83	1463.34	1448.4	1424.14
	39	1572.6	1488.15	1510.17	1252.45	1478.44	1516.16	1544.09	1381.88
	40	1443.54	1379.71	1471.73	1471.4	1409.59	1445.31	1509.86	1373.47
	41	1400.03	1519.61	1375.34	1553.29	1365.02	1517.21	1479.91	1470.83
	42	1407.92	1576.74	1469.29	1480.5	1494.28	1563.95	1469.89	1463.88
	43	1510.07	1428.71	1443.74	1504.4	1406.8	1556.55	1409.9	1524.74
	44	1497.92	1524.73	1351.95	1500.93	1539.05	1515.94	1350.5	1459.57
	45	1443.68	1477.15	1413.97	1547.47	1484.27	1552.27	1530.83	1539.93
	46	1550.46	1427.9	1458.57	1520.37	1432.41	1466.96	1537.96	1444.3
	47	1531.8	1556.55	1389.4	1496.75	1570.19	1562.27	1544.81	1496.16
	48	1508.22	1498.81	1458.34	1385.57	1542.44	1589.44	1531.18	1515.76
	49	1594.46	1445.65	1437.53	1469.1	1303.81	1494.93	1503.5	1557.96
	50	1523.16	1548.81	1521.88	1390.99	1406.08	1467.15	1413.38	1555.28
	51	1550.75	1518.32	1509.85	1435.64	1436.7	1553.52	1479.42	1492.38
	52	1545.92	1457.57	1513.12	1481.75	1486.53	1462.92	1454.5	1450.72
	53	1483.55	1507.33	1511.78	1355.23	1480.18	1416.28	1413.38	1445.67
	54	1572.46	1514.52	1509.37	1414.99	1537.7	1515.79	1532.22	1546.37
	55	1424.46	1562.01	1429.96	1476.81	1498.35	1550.94	1511.19	1564.11
	56	1503.14	1298.65	1486.23	1515.62	1568.42	1367.13	1493.03	1439.48
	57	1428.12	1475.03	1421.9	1551.39	1512.81	1485.43	1527.74	1417.66
	58	1455.01	1560.85	1496.52	1378.56	1543.51	1480.89	1361.45	1535.11
	59	1389.26	1532.77	1470.64	1399.91	1535.54	1427.21	1530.07	1478.11
	60	1400.05	1472.02	1347.51	1410.22	1503.02	1571.11	1443.84	1451.66
	61	1522.36	1337.52	1421.46	1502.65	1418.09	1566.68	1486.09	1579.95
	62	1545.82	1541.87	1386.14	1474.33	1396.78	1396.85	1460.64	1556.96
	63	1524.96	1444.63	1450.75	1500.49	1462.91	1568	1544.68	1503.88
	64	1452.74	1404.83	1372.69	1535.18	1518.84	1536.65	1499.27	1575.96
	65	1379.85	1546.86	1423.97	1520.25	1562.08	1515.85	1463.98	1498.02
	66	1483.76	1449.88	1508.42	1439.97	1498.17	1567.74	1423.5	1551.04
	67	1411.97	1508.67	1273.7	1483.38	1338.23	1446.4	1496.87	1550.56
	68	1343.54	1533.38	1235.8	1403.38	1471.44	1451.9	1474.64	1372.45
	69	1462.16	1523.41	1365.14	1528.82	1552.27	1348.46	1520.88	1493.95
	70	1515.78	1516.68	1379.53	1525.18	1558.47	1488.84	1348.97	1399.96
	71	1509.96	1704.22	1393.2	1553.73	1544.67	1534.68	1355.75	1379.89
	72	1569.6	1651.84	1429.74	1301.36	1269.66	1492.47	1268.43	1483.5
	73	1494.93	1632.21	1354.45	1453.62	1401.23	1572.05	1507.02	1537.31
	74	1575.89	1715.1	1490.8	1243.27	1420.44	1581.03	1538.56	1517.75
	75	1546.91	1673.63	1409	1375.13	1533.25	1465.91	1545.25	1464.42
	76	1485.27	1787.6	1444.62	1363.01	1569.48	1380.64	1507.44	1403.74
	77	1420.57	1767.79	1473.38	1476.27	1395.33	1419.28	1552.39	1505.33
	78	1565.43	1592.36	1499.5	1444.35	1569.28	1557	1473.08	1480.55
	79	1510.73	1641.1	1436.76	1458.64	1511.18	1548.63	1427.63	1460.86
	80	1475.82	1787.02	1417.34	1501.9	1493.2	1500.89	1482.89	1555.6
	81	1486.78	1677.36	1475.69	1446.38	1466.02	1472.17	1544.7	1517.98
	82	1384.13	1691.92	1442.77	1531.8	1455.64	1482.52	1482.34	1534.06
	83	1472.3	1712.51	1514	1495.63	1494.34	1498.18	1491.14	1458.3
	84	1301.8	1728.47	1456.46	1540.62	1549.1	1423.18	1548.05	1502.61
	85	1488.03	1649.52	1424.92	1481.23	1489.09	1474.63	1562.68	1561.77
	86	1495.75	1551.76	1284.77	1446.39	1480.96	1470.46	1428.07	1487.9
	87	1555.96	1696.69	1421.48	1492.35	1486.47	1510.97	1526.55	1489.18
	88	1556.07	1649.01	1488.67	1414.29	1309.87	1550.36	1538.46	1552.49
	89	1564.62	1806.47	1416.07	1529.06	1534.06	1563.08	1525.7	1430.21
	90	1399.13	1754.8	1470.97	1440.69	1430.83	1375.7	1409.84	1300.44
	91	1383.49	1587.36	1519.17	1529.69	1550.74	1464.6	1402.98	1487.71
	92	1505.01	1678.56	1458.49	1530.9	1241.59	1404.61	1529.43	1469.26
	93	1512.94	1644.63	1381.79	1314.03	1344.67	1501.95	1248.92	1532.21
	94	1405.93	1718.82	1280.75	1453.51	1468.42	1525.11	1415.15	1574.25
	95	1496.58	1768.61	1437.01	1486.67	1410.02	1505.46	1413.49	1495.04
	96	1557.04	1836.3	1466.48	1414.83	1499.49	1582.33	1518.85	1540.26
	97	1555.55	1613.84	1452.84	1410.66	1544.28	1560.19	1468.81	1515.77
	98	1534.6	1670.59	1344.14	1521.28	1484.01	1544.97	1553.42	1550.66
	99	1511.05	1779.92	1504.08	1428.22	1467.52	1551.93	1483.45	1462.51
	100	1513.34	1633.6	1492.41	1286.71	1577.33	1574.72	1526.37	1433.74
	101	1568.06	1746.37	1466.38	1490.74	1533.07	1555.12	1484.47	1511.76
	102	1461.1	1556.89	1494	1481.65	1483.1	1482.26	1546.96	1360.76
	103	1508.18	1681.12	1433.68	1481.07	1448.07	1490.71	1482.61	1321.67
	104	1447.55	1556.53	1479.56	1512.27	1505.24	1394.71	1415.59	1455.23
	105	1511.05	1727.58	1463.75	1524.21	1416.75	1438.6	1510.92	1508.93
	106	1513.34	1688.03	1536.65	1439.44	1493.14	2003.18	1525.54	1490.06
	107	1568.06	1655.24	1502.16	1450.46	1562.98	1556.82	1461.02	1419.24
	108	1461.1	1749.8	1380.67	1352.06	1518.02	1438.98		1264.29
	109	1508.18	1805.36	1433.71	1536.56		1473.32		1536.6
	110	1447.55	1781.12	1305.32	1508.02		1541.18		1452.77
	111		1667.43	1427.96	1439.12		1524.38		1497.26
	112		1752.5	1463.24			1536.54		1492.81
	113		1647.06	1524.21			1522.52		1535.46
	114		1700.07	1482.22			1453.5		1570.68
	115		1798.94	1462.86			1522.86		1448.06
	116		1706.51	1324.57			1528.25		1549.59
	117		1794.67	1489.57			1523.81		1497.27
	118		1624.33	1497.73			1422.18		1512.89
	119		1730.84	1505.92			1349.21		1471.21
	120		1815.95	1522.32			1366.49		1547.03
	121		1645.11	1416.67			1481.89		1533.04
	122		1708.74	1365.69			1446.59		1498.72
	123		1749.47	1505.75			1501.7		1493.66
	124		1668.92	1383.17			1522.97		1406.2
	125		1650.09	1481.58			1513.26		1537.59
	126		1708.89	1436.45			1555.72		1388.97
	127		1792.88	1499.59			1548.47		1487.64
	128		1695.31	1530.49			1508.83		1528.05
	129		1800.58	1506.44					1478.95
	130		1729.08	1518.36					1478.73
	131		1780.53	1488.13					1409.81
	132		1621.06	1390.86					1558.77
	133		1824.67	1442.79					1491.16
	134		1669.47	1463.77					1492.72
	135		1707.48	1402.99					1525.27
	136		1679.78	1475.71					1459.97
	137		1825.56						1370.23
	138		1771.19						1482.19
	139		1752.09						1510.8
	140		1699.13						1526.13
	141		1533.86						1541.63
	142		1659.22						1385.11
	143		1774.56						1421.21
	144		1579.54						1354.88
	145		1668.07						1494.19
	146		1716.42						1376.09
	147		1685.24						1434.24
	148		1825.75						1482.9
	149		1750.54						1529.49
	150		1830.58						1551.77
	151		1753.69						1576.94
	152		1714.4						1503.23
	153		1567.83						1527.23
	154		1672.73						1445.15
	155		1800.14						1518.54
	156		1457.27						1520.97
	157		1729.3						1488.34
	158		1592.49						1559.77
	159		1724.37						1387.38
	160		1826.88						1502.91
	161		1813.53						1413.92
	162		1772.52						1514.57
	163		1636.34						1532.34
	164		1711.81						1552.97
	165								1455.07
	166								1369.64
	167								1379.28
	168								1493.95
	169								1472.96
	170								1516.71
	171								1420.97
	172								1564.54
	173								1496.44
	174								1442.04
	175								1532.17
	176								1502.94
	177								1443.93
	178								1488.39
	179								1488.7
	180								1547.82
	181								1552.79
	182								1427.6
	183								1312.5
	184								1487.49
	185								1465.95
	186								1532.52
	187								1567.87
	188								1493.22
	189								1541.62
	190								1513.36
	191								1544.75
	192								1472.32
	193								1430.27
	194								1490.05
	195								1444.28
	196								1556.52
	197								1535.03
	198								1484.72
	199								1259.86
	200								1394.53
	201								1489.42
	202								1582.33
	203								1556.14
	204								1484.93
	205								1443.93
	206								1535.48
	207								1497.28
	208								1320.44
	209								1449.97
	210								1418.31
	211								1527.57
	212								1381.56
	213								1257.08
	214								1438.68
	215								1458.34
	216								1395.5
	217								1473.49
	218								1558.96
	219								1527.81
	220								1545.9
	221								1543.96
	222								1519.77
	223								1436.94
	224								1388.69
	225								1462.86
	226								1502.07
	227								1496.22
	228								1337.61
	229								1333.38
	230								1491.09
	231								1550.62
	232								1552.97
	233								1414.33
	234								1459.86
	235								1492.63
	236								1474.02
	237								1477.26
	238								1589.33
	239								1563.45
	240								1501.45
	241								1538.17
	242								1422.35
	243								1479.39
	244								1434.62
	245								1492.89
	246								1548.82
	247								1496.03
	248								1535.74
	249								1585.7
	250								1385.55
	251								1455.79
	252								1455.35
	253								1515.25
	254								1510.61
	255								1570.76
	256								1399.66
	257								1510.14
	258								1555.78
	259								1580.39
	260								1505.03
	261								1480.34
	262								1562.61
	263								1451.27
	264								1529.04
	265								1531.78
	266								1414.83

## Sheet: Supplementary Fig. 3n
Source Data to Supplementary Fig. 3n
		PCI15B Ctrl	PCI15B Ctrl+HU	PCI15B shp53	PCI15B shp53+HU	PCI15B shp53-shMCM5-C	PCI15B shp53-shMCM5-C+HU	PCI15B shp53-shMCM5-G	PCI15B shp53-shMCM5-G+HU				Kruskal-Wallis test			Dunn's multiple comparisons test	Mean rank diff.	Significant?	Summary	Adjusted P Value
	1	1121.74	1051.19	1177.29	1224.29	1174.18	1863.77	1235.07	1175.94				P value	<0.0001		PCI15B Ctrl vs. PCI15B Ctrl+HU	-704.4	Yes	****	<0.0001	A-B
	2	1024.63	1218.73	1151.2	1205.41	1207.74	1035.69	1233.67	1261.69				Exact or approximate P value?	Approximate		PCI15B Ctrl vs. PCI15B shp53	65.31	No	ns	>0.9999	A-C
	3	1162.51	1119.73	1196.2	1231.2	1371.78	1205.96	1027.06	1235.36				P value summary	****		PCI15B Ctrl vs. PCI15B shp53+HU	-210.1	Yes	***	0.0001	A-D
	4	1189.6	1207.1	1192.26	1226.18	1002.58	1243.58	1173.93	1191.49				Do the medians vary signif. (P < 0.05)?	Yes		PCI15B Ctrl vs. PCI15B shp53-shMCM5-C	-101.6	No	ns	>0.9999	A-E
	5	1087.86	1173.31	1107.11	1233.88	1233.16	1184.31	1188.69	1231.84				Number of groups	8		PCI15B Ctrl vs. PCI15B shp53-shMCM5-C+HU	-337.4	Yes	****	<0.0001	A-F
	6	1139.96	1235.03	1192.7	1211.78	1197.14	1169.01	1181.28	1042.19				Kruskal-Wallis statistic	363.3		PCI15B Ctrl vs. PCI15B shp53-shMCM5-G	-131.8	No	ns	0.3914	A-G
	7	1111.92	1235.81	1123.09	1211.32	1233.16	1162.59	1138.16	1234.73							PCI15B Ctrl vs. PCI15B shp53-shMCM5-G+HU	-552.3	Yes	****	<0.0001	A-H
	8	1183.56	1160.92	1163.98	1211.13	1262.95	1127.68	1051.97	1167.22							PCI15B Ctrl+HU vs. PCI15B shp53	769.7	Yes	****	<0.0001	B-C
	9	1121.69	1159.68	1148.52	1207.75	1202.38	1045.81	1134.91	1245.79							PCI15B Ctrl+HU vs. PCI15B shp53+HU	494.4	Yes	****	<0.0001	B-D
	10	1129.63	1127.92	1188.28	1218.07	1181.16	1192.7	1135.29	1101.4							PCI15B Ctrl+HU vs. PCI15B shp53-shMCM5-C	602.8	Yes	****	<0.0001	B-E
	11	1197.44	1176.65	981.59	1230.59	1243.15	1226.74	1236.65	1186.4							PCI15B Ctrl+HU vs. PCI15B shp53-shMCM5-C+HU	367	Yes	****	<0.0001	B-F
	12	1206.63	1221	1077.69	1231.47	1182.99	1209.81	1141.42	1232.56							PCI15B Ctrl+HU vs. PCI15B shp53-shMCM5-G	572.7	Yes	****	<0.0001	B-G
	13	1083.51	1188.85	1055.63	1227.3	1196.02	1227.95	1157.09	1207.13							PCI15B Ctrl+HU vs. PCI15B shp53-shMCM5-G+HU	152.2	No	ns	0.2177	B-H
	14	1192.46	1289.75	1059.2	1179.71	1194.53	1229.39	1094.7	1174.73							PCI15B shp53 vs. PCI15B shp53+HU	-275.4	Yes	****	<0.0001	C-D
	15	1176.55	1201.85	1106.51	1212.28	1176.29	1139.22	1209.71	1193.11							PCI15B shp53 vs. PCI15B shp53-shMCM5-C	-166.9	No	ns	0.0664	C-E
	16	1190.45	1167.24	1077.73	1175.56	1234.59	1149.76	1245.9	1226.27							PCI15B shp53 vs. PCI15B shp53-shMCM5-C+HU	-402.7	Yes	****	<0.0001	C-F
	17	1159.61	1185.1	1132.99	1182.3	1021.66	1207.98	1235.42	1215.45							PCI15B shp53 vs. PCI15B shp53-shMCM5-G	-197.1	Yes	**	0.0066	C-G
	18	1175.19	1193.4	1150.21	1185.18	1173.82	1085.55	1142.95	1207.9							PCI15B shp53 vs. PCI15B shp53-shMCM5-G+HU	-617.6	Yes	****	<0.0001	C-H
	19	1192.54	1127.53	1051.51	1199.07	1236.53	1219.69	1195.28	1221.98							PCI15B shp53+HU vs. PCI15B shp53-shMCM5-C	108.4	No	ns	>0.9999	D-E
	20	1178.03	1253.37	1144.49	1144.72	1063.93	1090.4	1235.2	1155.66							PCI15B shp53+HU vs. PCI15B shp53-shMCM5-C+HU	-127.3	No	ns	0.45	D-F
	21	1173.89	1205.84	1194.58	1190.05	1092.54	1160.23	1166.81	1238.66							PCI15B shp53+HU vs. PCI15B shp53-shMCM5-G	78.31	No	ns	>0.9999	D-G
	22	1176.18	1213.01	1182.44	1241.18	1096.45	1161.45	1186.71	1227.8							PCI15B shp53+HU vs. PCI15B shp53-shMCM5-G+HU	-342.2	Yes	****	<0.0001	D-H
	23	1187.81	1159.85	1169.18	1196.3	1184.77	1223.95	1116.76	1170.91							PCI15B shp53-shMCM5-C vs. PCI15B shp53-shMCM5-C+HU	-235.8	Yes	**	0.0031	E-F
	24	1198.38	1121.75	1150.5	1220.19	1168.75	1171.43	1003.11	1169.34							PCI15B shp53-shMCM5-C vs. PCI15B shp53-shMCM5-G	-30.14	No	ns	>0.9999	E-G
	25	1179.68	1012.53	1129.14	1167.77	1211.48	1233.15	1172.73	1157.61							PCI15B shp53-shMCM5-C vs. PCI15B shp53-shMCM5-G+HU	-450.7	Yes	****	<0.0001	E-H
	26	1215.24	1168.03	1158.09	1159.19	1241.65	1204.48	1193.08	1196.54							PCI15B shp53-shMCM5-C+HU vs. PCI15B shp53-shMCM5-G	205.6	Yes	*	0.0162	F-G
	27	1200.9	1194.97	1159.83	1226.15	1187.67	1159.16	1229.13	1172.99							PCI15B shp53-shMCM5-C+HU vs. PCI15B shp53-shMCM5-G+HU	-214.9	Yes	**	0.0094	F-H
	28	1163.27	1116.1	1160.26	1241	1135.9	1181.56	1249.57	1143.75							PCI15B shp53-shMCM5-G vs. PCI15B shp53-shMCM5-G+HU	-420.5	Yes	****	<0.0001	G-H
	29	1212.51	1069.6	1175.98	1139.37	1128.63	1133.6	1226.44	1165.61
	30	1185.11	1227.66	1089.11	1003.31	1251.16	1166.78	1209.39	1203.95
	31	1149.47	1198.06	1055.1	1103.77	1006.89	1056.16	1232.8	1215.54
	32	1139.06	1192.94	1196.94	1188.95	1246.67	1090.83	1149.13	1109.32
	33	1195.76	1150.24	1089.55	1079.65	1230.19	1202.64	1153.69	1192.88
	34	1192.43	1202.18	1184.88	1234.19	1115.5	1035.16	1180.88	1096.88
	35	1171.04	1177.81	1218.81	1094.12	1218.43	1156.46	1214.09	1227.03
	36	1124.35	1189.32	1014.55	1159.51	1107.4	1126.61	1181.09	1205.95
	37	1201.7	1174.65	1198.88	1169.66	1160.46	1103.84	1187.19	1209.23
	38	1137.08	1188.43	1139.66	1138.67	1103.7	1193.12	1185.39	1231.26
	39	1200.66	1229.46	1147.63	1213.94	1159.95	1222.17	1128.65	1230.18
	40	1070.13	1203.12	1193.48	1074.69	1187.86	1234.85	1225.37	1233.77
	41	1204.71	1186.65	1155.1	1066.75	1263.99	1208.99	1201.28	1180.97
	42	1203.68	1197.57	1202.18	1139.91	1216.72	1313.99	1136.89	1149.01
	43	1179.67	1164	1112.47	1159.44	1234.12	1199.28	1179.48	1196.17
	44	1168.61	1111.06	1165.95	1127.53	1265.8	1221.58	1210.38	1185.41
	45	1151.84	1206.1	1227.39	1114.95	1143.33	1229.12	1196.26	1213.46
	46	1170.86	1203.3	1187.3	1210.65	1180.51	1200.16	1214.25	1233.95
	47	1176.95	1128.72	1217.93	1188.87	1218.19	1148.03	1234.29	1140.78
	48	1186.5	982.65	1172.53	1216.99	1180.29	1081.71	1229.46	1165.51
	49	1203.29	1036.86	1136.79	1146.05	1167.65	983.03	1232.86	1194.31
	50	1163.31	1152.21	1201.88	1141.16	1192.43	1220.15	1228.98	1227.36
	51	1191.82	1179.81	1200.57	1114.97	1006.12	1156.18	1186.84	1230.81
	52	1195.51	1186.83	1135.06	1148.87	1210.12	1208.35	1203.16	1195.5
	53	1200.43	1065.72	1018.58	1216.62	1209.12	1228.21	1179.73	1139.58
	54	1156.81	1113.18	1118.52	1180.7	1207.44	1209.94	1190.12	1195.03
	55	1168.04	1178.07	1133.56	1217.11	1156.29	1209.58	1068.18	1089.95
	56	1202.22	1208.96	1051.18	1218.87	1204.2	1162.26	1186.61	1223.61
	57	1174.37	1180.81	1040.68	1197.44	1135.5	1189.75	1132.44	1224.53
	58	1148.34	1152.18	1194.41	1190.95	1137.52	1185.13	1207.99	1245.23
	59	1134.23	1172.11	1162.81	1189.79	1169.96	1225.41	1150.3	1007.33
	60	1143.32	1136.87	1197.31	1218.38	1201.78	1305.67	1204.86	1209.21
	61	1194.17	1065.07	1152.67	1208.21	1224.03	1230.27	1177.38	1129.85
	62	1155.23	1209.49	1194.15	1220.64	1233.04	1265.66	1173.31	1070.63
	63	1148.05	1188.75	1181.48	1195.46	1066.45	1257.28	1129.71	1097.46
	64	1191.37	1198.05	1117.82	1243.56	1126.7	1174.3	1222.29	1113.85
	65	1169.69	1146.2	1156.46	1240.69	1193.94	1315.96	1237.31	1166.65
	66	1087.14	1218.34	1109.39	1216.95	1177.91	1062.52	1168.83	1205.63
	67	1172.02	1208.58	1210.27	1214.28	1224.68	1124.4	1158.78	1131.14
	68	1111.98	1173.26	1129.29	1196.28	1133.77	1215.55	1143.86	1173.68
	69	1145.73	1070.29	1083.87	1220.46	1060.89	1246.04	1188.72	1196.01
	70	1118.74	1225.87	1105.8	1238.13	1239.67	1171.19	1207.57	1210.75
	71	1155.02	1157.64	1028.73	1197.91	1221.76	1107.64	1166.63	1215.95
	72	1127.41	1176.71	1188.82	1133.07	1242.51	1143.65	1122.7	1237.31
	73	1062.31	1130.49	1203.34	1060.8	1129.43	1188.35	1175.59	1189.21
	74	1113.66	1214.36	1132.77	1154.64	1149.53	1243.14	1218.59	1155.65
	75	1086.38	1129.53	1165.67	1242.54	1139.01	1231.97	1103.01	1218.34
	76	1177.82	1214.78	1155.96	1217.44	1188.17	1168.42	1214.13	1214.16
	77	1175.01	1127.11	1191.82	1219.32	1205.71	1252.62	1178.63	1195.69
	78	1192.06	1223.23	1131.02	1210.5	1178.79	1181.43	1065.79	1208.47
	79	1142.49	1226.31	1192.5	1201.24	1173.98	1226.52	1193.45	1114.03
	80	1107.6	1223.86	1145.31	1230.03	1013	1449.63	1233.68	1205.68
	81	1127.25	1245.04	1202.4	1215.78	1155.13	1278.37	1211.47	1180.49
	82	1205.67	1152.99	1159.68	1171.19	1202.63	1255.19	1205.66	1174.19
	83	1007.94	1130.89	1133.98	1231.42	1105.26	1303.09	1240.77	1231.54
	84	1173.84	1189.79	1200.43	1232.88	1153.65	1225.93	1238.28	1214.02
	85	1171.01	1210.32	1149.99	1188.18	1239.52	1156.43	1202.57	1229
	86	1212.07	1147.16	1067.07	1197.8	1223.7	1243.93	1174.79	1164.66
	87	1155.71	1206.23	1147.38	1162.47	1224.98	1211.74	1188.31	1219.02
	88	1219.77	1098.95	1126.65	1152.52	1060.2	1277.77	1204.84	1121.67
	89	1175.18	1181.9	1188.97	1105.39	1127.67	1136.14	1164.46	1145.77
	90	1197.16	1196.87	1211.42	1187.95	1200.93	1188.26	1117.47	1191.32
	91	1142.2	1202.78	1177.74	1138.5	1159.85	1177.42	1170.96	1140.04
	92	1161.63	1239.06	1198.28	1161.86	1159.04	1118.48	1213.72	1206.48
	93	1206	1258.37	1165.34	1164.82	1115.92	1101.44	1198.68	1237.91
	94	1184.54	1220.27	1144.61	1159.84	1225.24	1196.65	1219.05	1249.36
	95	1140.66	1220.04	1173.46	1173.28	1210.61	1051.88	1150.67	1211.04
	96	1193.68	1192.87	1118.76	1188.51	1207.74	1276.7	1121.23	1194.48
	97	1186.94	1163.76	1206.39	1197.88	1194.54	1177.52	1218.54	1161.9
	98	1198.13	1177.91	1156.19	1224.1	1227.59	1156.86	1213	1221.05
	99	1161.85	1218.14	1028.61	1201.39	1136.12	1204.76	1053.45	1210.57
	100	1159.75	1210.94	1139.8	1185.99	1146.89	1142.65	1124.67	1171.29
	101	1185.19	1182.63	1155.28	1213.45	1218.04	1133.51	1092.09	1086.36
	102	1142.8	1161.03	1174.74	1213.43	1234.29	1190.47	1172.03	1226.98
	103	1094.15	1134.89	1218.77	1252.85	1174.51	1220.39	1198.84	1225.2
	104	1196.16	1178.31	1160.17	1135.14	1113.82	1213.29	1192.41	1221.71
	105	1149.51	1152.05	1193.71	1142.43	1171.07	1180.53	1175.98	1142.64
	106	1190.21	1101.29	1186.32	1029.29	1171.15	1283.29	1101.28	1218.41
	107	1191.57	1287.38	1213.02	1145.36	1170.24	1223.64	1168.71	1151.81
	108	1042.92	1205.35	1212.6	1117.55	1163.23	1206.21	1207.25	1126.25
	109	1177.14	1169.64	1161.04	1073.75	1098.11	1213.89	1141.25	1252.08
	110	1206.3	1043.91	1150.26	1137.07	1219.42	1220.38	1095.14	1246.9
	111	1191.19	1168.62	1200.72	1198.04	1039.94	1180.36	1199.28	1203.49
	112	1204.91	1130.5	1191.53	1170.15	1188.67	1132.64	1178.31	1207.67
	113	1187.78	1193.98	1019.26	1181.69	1254.33	1155.05	1169.15	1231.79
	114	1160.3	1196.13	1035.32	1073.04	1253.24	1173.9	1125.11	1196.96
	115	1178.74	1076.75	1105.51	1169.97	1149.02	1015.04	1203.75	1223.82
	116	1144.93	1176.84	1157.93	1091.36	1191.6	1238.43	1063.77	1255.1
	117	1154.5	1296.76	1133.35	1145.93	1248.75	1241.74	1194.85	1195.46
	118	1182.74	1512.55	1091.64	1134.18	1197.59	1234.5	1178.22	1207.26
	119	1195.53	1534.36	1184.65	1065.23	1167.92	1240.93	1155.89	1226.24
	120	1205.69	1423.55	1159.66	1097.97	1201.57	1166.97	1193.52	1454.94
	121	1143.25	1569.46	1195.03	1201.79	1182.53	1297.51	1195.82	1458.33
	122	1205.74	1496.12	1115.45	1052.11	1220.9	1183.36	1229.83	1417.71
	123	1170.34	1423.55	1193.49	1160.38	1161.65	1266.13	1144.18	1510.92
	124	1166.17	1581.94	1068.13	1218.33	1187.4	1245.71	1223.83	1471.86
	125	1123.59	1547.69	1176.42	1212.73	1159.97	1032.86	1215.82	1533.99
	126	1095.26	1601.55	1164.89	1220.37	1080.3	1085.44	1175.23	1475.91
	127	1143.19	1356.12	1190.96	1187.79	1075.34	1161.65	1171.25	1596.11
	128	1191	1550.5	1141.55	1206.75	1179.92	1142.05	1227.99	1451.2
	129	1192	1518.19	1211.47	1235.34	1195.88	1203.3	1190.62	1465.14
	130	1069.08	1560.44	1197.29	1227.08	1147.64	1241.42	1189.65	1488.87
	131	1067.4	1553.52	1180.62	1234.69	1158.68	1247.84	1206.6	1384.66
	132	1133.98	1472.02	1215.33	1143.93	1216.69	1162.87	1215.67	1725.42
	133	1159.02	1552.03	1219.76	1246.33	1127.2	1218.58	1193.07	1677.43
	134	1191.59	1444.54	1211.13	1209.3	1162.93	1207.36	1108.05	1423.03
	135	1110.98	1509.1	1131.58	1219.61	1029.95	1238.07	1181.27	1524.44
	136	1113.63	1541.16	1205.44	1191.5	1204.5	1240.75	1119.73	1458.86
	137	1100.63	1608.58	1097.52	1205.46	1191.21	1238.81	1165.26	1563.63
	138	1211.7	1530.87	1141.81	1204.19	1140.51	1190.03	1231.44	1707.65
	139	1188.85	1560.92	1165.42	1192.05	1193.66	1169.44	1191.11	1542.47
	140	1200.64	1573.23	1131.26	1136.09	1166.99	1177.49	1184.5	1578.12
	141	1173.31	1578.88	1056.28	1125.68	1158.93	1194.52	1165.15	1581.58
	142	1161.94	1559.03	1208.12	1216.16	1095.62	1216.45	1178.62	1559.69
	143	1175.8	1557.38	1105.18	1203.58	1049.4	1219.37	1169.81	1523.91
	144	1142.73	1584.94	1211.54	1183.07	1217.64	1136.22	1071.61	1407.52
	145	1077.4	1557.04	1143.34	1209.46	1208.26	1229.66	1109.56	1419.81
	146	1094.42	1522.56	1140.37	1093.01	1110.1	1188.3	1146.28	1386.87
	147	1113.7	1486.43	1170.34	1219.38	1811.15	1134.35	1147.56	1452.62
	148	1115.02	1531.96	1186.47	1224.29	1202.04	1241.72	1161.6	1403.51
	149	1152.14	1632.16	1183.21	1185.28	1251.33	1224.77	1137.01	1504.77
	150	1121.43	1573.34	1184.36	1215.25	1014.19	1007.18	1143.52	1389.94
	151	1082.92	1560.91	1191.91	1108.78	1141.9	1130.55	1188.82	1518.28
	152	1023.33	1426.21	1186.8	1137	1074.53	1232.57	1210.24	1398.06
	153	1153.85	1466.38	1189.24	1204.87	1135.67	1137.33	1203.19	1429.95
	154	1135.02	1432.47	1117.73	1231.97	1126.73	1180.34	1126.15	1353.7
	155	1170.88	1583.81	1197.59	1213.45	1075.94	1199.12	1151.59	1520.92
	156	1184.66	1515.01	1184.2	1166.54	1218.57	1222.11	1217.17	1615.53
	157	1178.99	1544.81	1176.28	1191.28	1202.03	1214.52	1222.79	1469.75
	158	1132.02	1606.63	1204.89	1049.41	1214.05	1231.06	1080.84	1398.02
	159	1196.51	1609.28	1183.99	1155.16	1176.35	1242.21	1078.46	1503.49
	160	1178.92	1612.25	1160.94	1116.29	1168.54	1146.57	1208.59	1340.78
	161	1148.53	1626.95	1172.88	1196.82	1091.19	1191.06	1098.06	1266.76
	162	1154.46	1539.96	1202.97	1195.71	1094.67	1205.85	1123.84	1418.17
	163	1156.69	1568.14	1196.41	1194.56	1168.02	1204.74	1168.95	1323.89
	164	1194.69	1370.39	1170.39	1221.89	1070.69	1147.39	1178.03	1302.91
	165	1201.4	1494.45	1197.69	1258.5	1121.48	1164.13	1198.65	1364.72
	166	1196.82	1380.8	1104.76	1223.16	1047.57	1163.09	1253.17	1510.95
	167	1208.65	1455.15	1073.7	1198.08	1107.65	1115.81	1184.89	1439.96
	168	1217.28	1559.38	1031.65	1144.64	1109.65	1229	1075.57	1437.9
	169	1134.67	1496.75	1119.33	1196.45	1050.79	1247.53	1107.23	1379.37
	170	1145.94	1579.51	1122.77	1224.92	1125.08	1258.84	1018.69	1434.88
	171	1115.91	1482.3	1184.1	1223.66	1069.66	1267.69	1116.46	1442.28
	172	1153.01	1577.24	1196.58	1143.05	1165.11	1100.91	1165.92	1393.73
	173	1196.63	1549.05	1176.72	1242.75	1216.58	1226.69	1166.63	1338.15
	174	1136.4	1528.59	1150.29	1135.96	1209.42	1161.15	1187.87	1336.89
	175	1131.15	1616.91	1153.37	1240.17	1170.46	1213.15	1193.13	1309.48
	176	1179.51	1563.91	1141.94	1160.25	1217.26	1245.32	1149.8	1372.98
	177	1211.59	1550.28	1161.16	1158.86	1167.13	1220.34	1195.35	1041.89
	178	1191.23	1404.1	1179.77	1194.25	1142.21	1178.77	1203.75	1180.79
	179	1218.44	1551.54	1199.55	1227.96	1170.36	1234.32	1204.66	1225.54
	180	1186.99	1620.68	1192.71	1242.82	1163.26	1207.74	1207.79	1211.96
	181	1095.35	1516.78	1063.76	1254.47	1223.21	1211.41	1209.11	1190.1
	182	1169.08	1599.23	1185.9	1226.07	1177.24	1218.46	1193.29	1238.24
	183	1093.86	1581.4	1181.91	1224.05	1172.86	1165.28	1120	1126.81
	184	1156.72	1457.99	1167.44	1222.36	1099.61	1263.42	1172.83	1048.38
	185	1195.38	1617.73	1112.85	1088.78	1160.75	1247.67	1166.37	1194.02
	186	1044.42	1571.73	1195.95	1144.8	1215.72	1251.67	1147.78	1153.83
	187	1168.62	1424.34	1201.06	1000.87	1155.33	1242.91	1172.11	1230.16
	188	1117.55	1563.62	1183.22	1217.8	1209.52	1243.23	1103.18	1179.45
	189	1201.29	1602.63	1086.38	1195.54	1154.08	1169.26	1101.39	1221.16
	190	1165.89	1612.16	1106.38	1251.24		1232.14	1174.75	1150.2
	191	1178.76	1533.29	1154.89	1223.68		1211.02	1146.73	1168.99
	192	1145.98	1514.03	1106.23	1144.45		1234.08	1066.7	1203.82
	193	1181.81	1519.29	1160.56	1215.17		1095.92	1154.35	1121.64
	194	1192.09	1295.95	1191.98	1229.71		1211.4	1175.2	1184.18
	195	1191.62	1517.08	1145.43	1109.52		1114.31	1145.88	1194.56
	196	1184.27	1457.05	1151.24	1013.38		1180.88	1216.69	1186.5
	197	1140.3	1587.35	1127.96	1210.55		1195.05	1143.66	1167.86
	198	1106.18	1541.85	1165.19	1238.3		1218.25	1159.57	1231.49
	199	1154.13	1538.56	1181.05	1175.67		1236.07	1188.52	1232.08
	200	1110.57	1518.05	1147.43	1190.04		1242.58	1203.5	1230.66
	201	1151.12	1466.8	1206.42	1096.89		1235.64	1205.87	1205.84
	202	1169.49	1561.85	1140.07	1169.95		1132.65	1210.33	1107.25
	203	1185.97	1578.98	1169.95	1219.73		1187.77	1256.82
	204	1198.97	1514.35	1150.5	1209.31		1154.72	1237.88
	205	1172.95	1584.91	1111.83	1147.24		1167.23
	206	1187.17	1451.33	1054.29	1223.66		1176.13
	207	1151.12	1593.56	1177.34	1183.22		1094.02
	208	1146.76	1452.42	1176.68	1192.26		1165.47
	209	1110.26	1576.67	1142.68	1162.11
	210	1141.94	1337.33	1178.77	1158.07
	211	1131.63	1502.2	1141.22	1215.84
	212	1197.55	1374.99	1187.13	1228.54
	213	1192	1477.29	1197.83	1065.19
	214	1199.46	1550.38	1213.86	1183.74
	215	1204.32	1598.7	1161.18	1119.18
	216	1144.04	1422.23	1023.37	1181.78
	217	1153.39	1427.61	1155.13	1132.82
	218	1236.27	1498.76	1176.74	1199.32
	219	1195.79	1347.67	1092.57	1151.76
	220	1237.04	1506.89	1142.5	1214.74
	221	1237.76	1600.39	1161.4	1199.28
	222	1090.31	1560.52	1206.04	1122.88
	223	1116.68	1511.07	1193.61	1144.1
	224	1151.83	1557.74	1219.92	1164.54
	225	1146.61	1487.47	1220.2	1211.7
	226	1212.72	1454.41	1181.39	1225.93
	227	1233.01	1482.07	1193.47	1147.95
	228	1128.5	1494.79	1205.98	1084.72
	229	1219.8	1400.4	1120.99	1167.03
	230	1222.75	1503.92	1204.77	1230.32
	231	1169.04	1578.81	1210.7	1239.29
	232	1060.06	1576.06	987.26	1077.75
	233	1123.7	1580.89	1109.44	1181.96
	234	1012.99	1489.61	1129.45	1115.98
	235	1114.36	1619.75	1104.03	1046.8
	236	1071.39	1606.33	1132.2	1195.97
	237	1060.83	1586.55	1076.69	1208.61
	238	1108.45	1567.81	1093.97	1220.09
	239	1082.65	1585.85	1171.59	1147.07
	240	1220.3	1584.81	1137.19	1191.81
	241	1156.46	1547.84	1138.58	1156.41
	242	1196.16	1468.1	1085.17	1131.25
	243	1209.5	1538.13	1164.86	1208.98
	244	1100.66	1571.4	1121.41	1146.49
	245	1156.57	1530.35	1167.55	1183.06
	246	1210.67	1620.26	1048.8	1091.57
	247	1230.37	1571.79	1113.05	1153.5
	248	1216.47	1428.95	1189.94	1170.49
	249	1202.93	1607.22	1159.51	1232.14
	250	1128.2	1432.09	1197.36	1230.76
	251	1227.16	1371.84	1159.88	1225.27
	252	1208.92	1549.47	1195.23	1212.57
	253	1162.72	1572.34	1202.09	1134.82
	254	1196.93	1464.78	1151.1	1168.7
	255	1213.36		1182.92	1126.88
	256	1220.1		1153.23	1185.79
	257	1169.27		1176.4	1038.93
	258	1210.63		1192.97	1159.78
	259	1195.07		1205.59	1182.82
	260	1157.73		1160.14	1200.15
	261	1224.7		1152.44	1197.14
	262	1211.45		1190.33	1210.22
	263	1146.12		1193.72	1186.65
	264	1212.68		1200.93	1144.89
	265	1202.91		1064.77	1224.12
	266	1220.17		1217.22	1183.18
	267	1189.96		1123.32	1213.79
	268	1196.54		1209.6	1189.81
	269	1106.42		1193.6	1215.8
	270	1171.34		1160.54	1174.43
	271	1169.97		1148.35	1162.71
	272	1161.16		1125.34	1187.61
	273	1187.42		1170.29	1198.64
	274	1146.23		1202.78	1148.22
	275	1130.17		1160.76	1159.78
	276	1161.99		1103.99	1187.56
	277	1170.29		1053.63	1125.58
	278	1082.94		1167	1125.3
	279	1216.78		1169.66	1150.46
	280	1211.37		1097.15	1181.15
	281	1220.37		1145.01	1146.46
	282	1227.13		1053.62	1073.21
	283	1123.51		1148.58	1082.02
	284	1085.97		1205.41	1213.75
	285	1091.41		1200.85	1162.84
	286	1199.76		1172.23	1214.77
	287	1196.99		1240.05	1091.79
	288	1196.3		1120.94	1232.35
	289	1184.24		1204.83	1193.52
	290	1132.52		1222	1239.93
	291	1153.95		1031.26	1181.31
	292	1096.67		1168.77	1046.74
	293	1145.57		1233.03	1138.6
	294	1201.55		1182.56	1200.79
	295	1151.07		1175.1	1156.23
	296	1173.84		1140.04	1186.55
	297	1198.58		1197.63	1083.62
	298	1096.08		1099.15	1167.26
	299	1168.74		1198.6	1199.78
	300	1147.19		1189.83	999.76
	301	1218.63		1176.6	1234.78
	302	1169.91		1159.14	1202.9
	303	1123.56		1219.48	1222.73
	304	1088.3		1197.25	1152.09
	305	1147.62		1148.08	1187.76
	306	1151.36		1186.58	1207.12
	307	1226.97		1197.66	1084.44
	308	1218.01		1139.5	1130.59
	309	1194.04		1176.01	1144.91
	310	1217.82		1216.34	1176.7
	311	1185.03		1149.61	1156.08
	312	1183.39		1029.32	1051.07
	313	1181.12		1104.85	1168.08
	314	1217.43		1148.46	1199.32
	315	1209.5		1187.12	1049.74
	316	1202.01		1146.8	1143.23
	317	1151.71		1198.02	1228.96
	318	1102.06		1159.75	1226.95
	319	1197.04		1179.86	1159.45
	320	1186.96		1203.61	1232.37
	321	1154.63		1179.56	1175.78
	322	1167.72		1162	1210.62
	323	1205.34		1181.34	1162.35
	324	1164.8		1138.18	1239.81
	325	1201.16		1179.8	1199.15
	326	1216.14		1189.92	1166.82
	327	1205.82		1131.96	1222.17
	328	1184.78		1208.66	1215.26
	329	1183.67		1105.94	1222.28
	330	1190.94		1163.04	1199.95
	331	1201.99		1120.96	1163.9
	332	1190.9		1202.68	1219.75
	333	1151.77		1178.95	1202.97
	334	1100.75		1213.7	1169.41
	335	1189.63		1172.42	1193.02
	336	1145.59		1071.78	1237.38
	337	1169.85		983.86	1168.21
	338	1118.68		1137.34	1175.78
	339	1117.52		1235.36	1079.29
	340	1159.82		1190.78	1208.63
	341	1088.85		1199.77	1198.03
	342	1137.9		1189.48	1138.26
	343	1136.2		1149.05	1195.34
	344				1234.17
	345				1171.15
	346				1203.46
	347				1224.61
	348				1134.15
	349				1138.75
	350				1174.01
	351				1248.28
	352				1236.86
	353				1244.74
	354				1204.31
	355				1170.11
	356				1126.99
	357				1215.72

## Sheet: Supplementary Fig. 3o
Source Data to Supplementary Fig. 3o
cGAMP concentration per 50 mg of stable UM-SCC-1 cell extarcts
pBabe-pLVX	pBabe-pLVX + HU	pBabe-pLVX -MCM5	pBabe-pLVX -MCM5 + HU	R273H-pLVX	R273H-pLVX + HU	R273H-pLVX-MCM5	R273H-pLVX-MCM5 + HU	R273H-pLVX-MCM5 R732A/K734A	R273H-pLVX-MCM5 R732A/K734A + HU
0.746	0.711	1.078	2.562	1.58	4.34	1.131	3.168	0.68	1.805
0.584	0.919	0.747	2.482	1.425	3.416	1.153	2.98	1.009	1.522
0.538	0.853	1.019	2.901	2.935	4.492	1.792	2.646	0.983	1.795
ANOVA summary			Tukey's multiple comparisons test	Mean Diff.	95.00% CI of diff.	Below threshold?	Summary	Adjusted P Value
F	26.92		pBabe-pLVX vs. pBabe-pLVX + HU	-0.205	-1.288 to 0.8780	No	ns	0.9994	A-B
P value	<0.0001		pBabe-pLVX vs. pBabe-pLVX -MCM5	-0.3253	-1.408 to 0.7577	No	ns	0.9831	A-C
P value summary	****		pBabe-pLVX vs. pBabe-pLVX -MCM5 + HU	-2.026	-3.109 to -0.9426	Yes	****	<0.0001	A-D
Significant diff. among means (P < 0.05)?	Yes		pBabe-pLVX vs. R273H-pLVX	-1.357	-2.440 to -0.2743	Yes	**	0.0075	A-E
R squared	0.9237		pBabe-pLVX vs. R273H-pLVX + HU	-3.46	-4.543 to -2.377	Yes	****	<0.0001	A-F
			pBabe-pLVX vs. R273H-pLVX-MCM5	-0.736	-1.819 to 0.3470	No	ns	0.3717	A-G
			pBabe-pLVX vs. R273H-pLVX-MCM5 + HU	-2.309	-3.392 to -1.226	Yes	****	<0.0001	A-H
			pBabe-pLVX vs. R273H-pLVX-MCM5 R732A/K734A	-0.268	-1.351 to 0.8150	No	ns	0.9956	A-I
			pBabe-pLVX vs. Column J	-1.085	-2.168 to -0.001638	Yes	*	0.0495	A-J
			pBabe-pLVX + HU vs. pBabe-pLVX -MCM5	-0.1203	-1.203 to 0.9627	No	ns	>0.9999	B-C
			pBabe-pLVX + HU vs. pBabe-pLVX -MCM5 + HU	-1.821	-2.904 to -0.7376	Yes	***	0.0003	B-D
			pBabe-pLVX + HU vs. R273H-pLVX	-1.152	-2.235 to -0.06931	Yes	*	0.0314	B-E
			pBabe-pLVX + HU vs. R273H-pLVX + HU	-3.255	-4.338 to -2.172	Yes	****	<0.0001	B-F
			pBabe-pLVX + HU vs. R273H-pLVX-MCM5	-0.531	-1.614 to 0.5520	No	ns	0.7639	B-G
			pBabe-pLVX + HU vs. R273H-pLVX-MCM5 + HU	-2.104	-3.187 to -1.021	Yes	****	<0.0001	B-H
			pBabe-pLVX + HU vs. R273H-pLVX-MCM5 R732A/K734A	-0.063	-1.146 to 1.020	No	ns	>0.9999	B-I
			pBabe-pLVX + HU vs. Column J	-0.8797	-1.963 to 0.2034	No	ns	0.1768	B-J
			pBabe-pLVX -MCM5 vs. pBabe-pLVX -MCM5 + HU	-1.7	-2.783 to -0.6173	Yes	***	0.0006	C-D
			pBabe-pLVX -MCM5 vs. R273H-pLVX	-1.032	-2.115 to 0.05103	No	ns	0.0698	C-E
			pBabe-pLVX -MCM5 vs. R273H-pLVX + HU	-3.135	-4.218 to -2.052	Yes	****	<0.0001	C-F
			pBabe-pLVX -MCM5 vs. R273H-pLVX-MCM5	-0.4107	-1.494 to 0.6724	No	ns	0.9309	C-G
			pBabe-pLVX -MCM5 vs. R273H-pLVX-MCM5 + HU	-1.983	-3.066 to -0.9003	Yes	****	<0.0001	C-H
			pBabe-pLVX -MCM5 vs. R273H-pLVX-MCM5 R732A/K734A	0.05733	-1.026 to 1.140	No	ns	>0.9999	C-I
			pBabe-pLVX -MCM5 vs. Column J	-0.7593	-1.842 to 0.3237	No	ns	0.3332	C-J
			pBabe-pLVX -MCM5 + HU vs. R273H-pLVX	0.6683	-0.4147 to 1.751	No	ns	0.4959	D-E
			pBabe-pLVX -MCM5 + HU vs. R273H-pLVX + HU	-1.434	-2.517 to -0.3513	Yes	**	0.0043	D-F
			pBabe-pLVX -MCM5 + HU vs. R273H-pLVX-MCM5	1.29	0.2066 to 2.373	Yes	*	0.0121	D-G
			pBabe-pLVX -MCM5 + HU vs. R273H-pLVX-MCM5 + HU	-0.283	-1.366 to 0.8000	No	ns	0.9935	D-H
			pBabe-pLVX -MCM5 + HU vs. R273H-pLVX-MCM5 R732A/K734A	1.758	0.6746 to 2.841	Yes	***	0.0004	D-I
			pBabe-pLVX -MCM5 + HU vs. Column J	0.941	-0.1420 to 2.024	No	ns	0.1234	D-J
			R273H-pLVX vs. R273H-pLVX + HU	-2.103	-3.186 to -1.020	Yes	****	<0.0001	E-F
			R273H-pLVX vs. R273H-pLVX-MCM5	0.6213	-0.4617 to 1.704	No	ns	0.5891	E-G
			R273H-pLVX vs. R273H-pLVX-MCM5 + HU	-0.9513	-2.034 to 0.1317	No	ns	0.1159	E-H
			R273H-pLVX vs. R273H-pLVX-MCM5 R732A/K734A	1.089	0.006305 to 2.172	Yes	*	0.048	E-I
			R273H-pLVX vs. Column J	0.2727	-0.8104 to 1.356	No	ns	0.995	E-J
			R273H-pLVX + HU vs. R273H-pLVX-MCM5	2.724	1.641 to 3.807	Yes	****	<0.0001	F-G
			R273H-pLVX + HU vs. R273H-pLVX-MCM5 + HU	1.151	0.06831 to 2.234	Yes	*	0.0316	F-H
			R273H-pLVX + HU vs. R273H-pLVX-MCM5 R732A/K734A	3.192	2.109 to 4.275	Yes	****	<0.0001	F-I
			R273H-pLVX + HU vs. Column J	2.375	1.292 to 3.458	Yes	****	<0.0001	F-J
			R273H-pLVX-MCM5 vs. R273H-pLVX-MCM5 + HU	-1.573	-2.656 to -0.4896	Yes	**	0.0016	G-H
			R273H-pLVX-MCM5 vs. R273H-pLVX-MCM5 R732A/K734A	0.468	-0.6150 to 1.551	No	ns	0.8646	G-I
			R273H-pLVX-MCM5 vs. Column J	-0.3487	-1.432 to 0.7344	No	ns	0.9737	G-J
			R273H-pLVX-MCM5 + HU vs. R273H-pLVX-MCM5 R732A/K734A	2.041	0.9576 to 3.124	Yes	****	<0.0001	H-I
			R273H-pLVX-MCM5 + HU vs. Column J	1.224	0.1410 to 2.307	Yes	*	0.0191	H-J
			R273H-pLVX-MCM5 R732A/K734A vs. Column J	-0.8167	-1.900 to 0.2664	No	ns	0.2497	I-J

## Sheet: Supplementary Fig. 3p 
Source Data to Supplementary Fig. 3p
			Cytosol				Nuclei
	lane 1	lane 2	lane 3	lane 4		lane 5	lane 6	lane 7	lane 8
p52	5151.55	4995.18	5564.43	5141.72		617.456	1389.16	2349.65	3626.48
relative ratio	1	0.969647	1.08015	0.998092		1	2.24982	3.80537	5.87326
p100	12197.2	9649	11995.5	8710.23		777.627	561.799	2118.28	2323.41
relative ratio	1	0.791084	0.983467	0.714117		1	0.722453	2.72404	2.98782
RelB	10253.3	9500.23	10032.4	8822.81		2322.48	1891.6	4183.67	3722.79
relative ratio	1	0.926548	0.978451	0.860481		1	0.814474	1.80138	1.60294
pIRF3	3481.05	4473.18	3774.54	3913.25		130.213	111.607	357.87	496.213
relative ratio	1	1.28501	1.08431	1.12416		1	0.857111	2.74834	3.81078
p-p65	8838.03	6179.08	7882.2	5823.26		1202.43	878.527	1487.26	1204.11
relative ratio	1	0.699147	0.891851	0.658886		1	0.730629	1.23688	1.0014
p53	n/a	n/a	4782.6	6170.62		n/a	n/a	6383.86	7454.91
relative ratio	n/a	n/a	1	1.29022		n/a	n/a	1	1.16777
MEK1/2	9750.76	9153.35	10736.8	7632.05		n/a	n/a	n/a	n/a
relative ratio	1	0.938732	1.10113	0.782714		n/a	n/a	n/a	n/a
ORC2	n/a	n/a	n/a	n/a		8242.84	7664.79	7729.5	7691.26
relative ratio	n/a	n/a	n/a	n/a		1	0.929872	0.937722	0.933083

[truncated: 3 more sheets: Supplementary Fig. 3q, Supplementary Fig. 3r, Supplementary Fig. 3s]
