# Supplementary material for: Mutant p53 gains oncogenic functions through a chromosomal instability-induced cytosolic DNA response
Source: Nat Commun. 2024 Jan 2;15:180. doi: 10.1038/s41467-023-44239-2 (PMC10761733; doi:10.1038/s41467-023-44239-2)
Supplement: Supplementary file 9 — Source Data [file 41467_2023_44239_MOESM9_ESM.zip › source data/Source Data to Supplementary Fig. 4.xlsx]

## Sheet: Supplementary Fig. 4b
Source Data to Supplementary Fig. 4b
	Macroscopic (%)	Microscopic ( %)
pBabe-shNT	37.5	50
R273H-shNT	77.8	88.9
R273H-shSting-1	40	60
R273H-shSting-2	40	60
R273H-shRelB-1	33.3	44.4
R273H-shRelB-2	22.2	44.4

## Sheet: Supplementary Fig. 4f
Source Data to Supplementary Fig. 4f
	pbabe-PLVX	pbabe-MCM5	mutp53(G245D)-PLVX	mutp53(G245D)-MCM5
1	35	41	104	87
2	38	58	122	69
3	32	53	110	50
ANOVA summary			Šídák's multiple comparisons test	Mean Diff.	95.00% CI of diff.	Below threshold?	Summary	Adjusted P Value
F	25.94		pbabe-PLVX vs. pbabe-MCM5-PLVX	-15.67	-47.66 to 16.33	No	ns	0.561	A-B
P value	0.0002		pbabe-PLVX vs. mutp53(G245D)-PLVX	-77	-109.0 to -45.01	Yes	***	0.0002	A-C
P value summary	***		pbabe-PLVX vs. mutp53(G245D)-MCM5-PLVX	-33.67	-65.66 to -1.674	Yes	*	0.0386	A-D
Significant diff. among means (P < 0.05)?	Yes		pbabe-MCM5-PLVX vs. mutp53(G245D)-PLVX	-61.33	-93.33 to -29.34	Yes	***	0.001	B-C
R squared	0.9068		pbabe-MCM5-PLVX vs. mutp53(G245D)-MCM5-PLVX	-18	-49.99 to 13.99	No	ns	0.4212	B-D
			mutp53(G245D)-PLVX vs. mutp53(G245D)-MCM5-PLVX	43.33	11.34 to 75.33	Yes	**	0.0093	C-D

## Sheet: Supplementary Fig. 4h
Source Data to Supplementary Fig. 4h
	UMSCC-1-pBabe-PLVX	UMSCC-1-pBabe-MCM5	UMSCC-1-R273H-PLVX	UMSCC-1-R273H-MCM5	UMSCC-1-R273H-MCM5 R732/K734A
1	29	76	153	27	7
2	22	69	99	32	11
3	14	78	164	31	11
4	24	91	144	30	10
5	17	64	112	24	9
6	14	47	117	28	10
7	18	69	116	25	8
8	19	80	114	29	7
9	16	56	126	37	9
10	14	49	131	29	4
ANOVA summary
F	179.5
P value	<0.0001
P value summary	****
Significant diff. among means (P < 0.05)?	Yes
R squared	0.941
Tukey's multiple comparisons test	Mean Diff.	95.00% CI of diff.	Below threshold?	Summary	Adjusted P Value
UM-SCC-1-pBabe-pLVX vs. UM-SCC-1-pBabe-MCM5	-49.2	-63.79 to -34.61	Yes	****	<0.0001	A-B
UM-SCC-1-pBabe-pLVX vs. UM-SCC-1-R273H-pLVX	-108.9	-123.5 to -94.31	Yes	****	<0.0001	A-C
UM-SCC-1-pBabe-pLVX vs. UM-SCC-1-R273H-MCM5	-10.5	-25.09 to 4.094	No	ns	0.2622	A-D
UM-SCC-1-pBabe-pLVX vs. UM-SCC-1-R273H-MCM5 R732A/K734A	10.1	-4.494 to 24.69	No	ns	0.2987	A-E
UM-SCC-1-pBabe-MCM5 vs. UM-SCC-1-R273H-pLVX	-59.7	-74.29 to -45.11	Yes	****	<0.0001	B-C
UM-SCC-1-pBabe-MCM5 vs. UM-SCC-1-R273H-MCM5	38.7	24.11 to 53.29	Yes	****	<0.0001	B-D
UM-SCC-1-pBabe-MCM5 vs. UM-SCC-1-R273H-MCM5 R732A/K734A	59.3	44.71 to 73.89	Yes	****	<0.0001	B-E
UM-SCC-1-R273H-pLVX vs. UM-SCC-1-R273H-MCM5	98.4	83.81 to 113.0	Yes	****	<0.0001	C-D
UM-SCC-1-R273H-pLVX vs. UM-SCC-1-R273H-MCM5 R732A/K734A	119	104.4 to 133.6	Yes	****	<0.0001	C-E
UM-SCC-1-R273H-MCM5 vs. UM-SCC-1-R273H-MCM5 R732A/K734A	20.6	6.006 to 35.19	Yes	**	0.002	D-E

## Sheet: Supplementary Fig. 4j
Source Data to Supplementary Fig. 4j
No	ID	UM-SCC-1-R273H-PLVX				No	ID	UM-SCC-1-R273H-MCM5
		section 1 (% tumor)	section 2 (%tumor)	section 3 (%tumor)				section 1 (% tumor)	section 2 (%tumor)	section 3 (%tumor)
1	JM19-646	0	0	0		1	JM19-656	0.00569851	0.0085282	0.00055771
2	JM19-647	0.00209489	0	0		2	JM19-657	0.00109768	0.00055771	0
3	JM19-648	0.00379571	0	0		3	JM19-658	0.00104396	0.000130758	0.000518589
4	JM19-649	0	0.000154855	0.00148723		4	JM19-659	0	0	0
5	JM19-650	0.00939104	0.0178961	0.0135914		5	JM19-660	0.000538056	0.0020349	0.0014602
6	JM19-651	0	0	0		6	JM19-661	0	0	0
7	JM19-652	0	0.000534846	0		7	JM19-662	0.000457795	0.000227674	0
8	JM19-653	0.0552878	0.0319455	0.0283983		8	JM19-663	0.00316441	0.000197972	0
9	JM19-654	0	0	0.00150221		Sum		0.0120004	0.0116772	0.00253649
sum		0.0705695	0.0505312	0.0449791		Average		0.00150005	0.00145965	0.000317062
average		0.00784105	0.00561458	0.00499768
Column B	UM-SCC-1-R273H-MCM5	Column B	UM-SCC-1-R273H-MCM5
vs.	vs.	vs.	vs.
Column A	UM-SCC-1-R273H-MCM5	Column A	UM-SCC-1-R273H-MCM5
Unpaired t test		Unpaired t test
P value	0.0059	P value	0.0059
P value summary	**	P value summary	**
Significantly different (P < 0.05)?	Yes	Significantly different (P < 0.05)?	Yes
One- or two-tailed P value?	Two-tailed	One- or two-tailed P value?	Two-tailed
t, df	t=5.352, df=4	t, df	t=5.352, df=4

## Sheet: Supplementary Fig. 4l
Source Data to Supplementary Fig. 4l
	MDA1586 Ctrl	MDA1586 shp53	MDA1586 shp53-shMCM5-C	MDA1586 shp53-shMCM5-G
1	70	20	35	67
2	84	17	62	80
3	83	15	53	75
ANOVA summary			Tukey's multiple comparisons test	Mean Diff.	95.00% CI of diff.	Significant?	Summary	Adjusted P Value
F	31.81		MDA1586 Ctrl vs. MDA1586 shp53	61.67	39.05 to 84.29	Yes	***	0.0001	A-B
P value	<0.0001		MDA1586 Ctrl vs. MDA1586 shp53-shMCM5-C	29	6.381 to 51.62	Yes	*	0.0145	A-C
P value summary	****		MDA1586 Ctrl vs. MDA1586 shp53-shMCM5-G	5	-17.62 to 27.62	No	ns	0.8912	A-D
Significant diff. among means (P < 0.05)?	Yes		MDA1586 shp53 vs. MDA1586 shp53-shMCM5-C	-32.67	-55.29 to -10.05	Yes	**	0.0074	B-C
R square	0.9227		MDA1586 shp53 vs. MDA1586 shp53-shMCM5-G	-56.67	-79.29 to -34.05	Yes	***	0.0002	B-D
			MDA1586 shp53-shMCM5-C vs. MDA1586 shp53-shMCM5-G	-24	-46.62 to -1.381	Yes	*	0.038	C-D

## Sheet: SupplementaryFig. 4n
Source Data to Supplementary Fig. 4n
	Macroscopic (%)	Microscopic ( %)
Lenti-shNT	0	18.2
shp53-shNT	0	0
shp53-shMCM5-C	0	18.2
shp53-shMCM5-G	0	9.09

## Sheet: Supplementary Fig, 4o
Source Data to Supplementary Fig. 4o
		MDA1586-Lenti-shNT						MDA1586-shp53-shNT						MDA1586-shp53-shMCM5-C						MDA1586-shp53-shMCM5-G
		section 1 (% tumor)	section 2 (%tumor)	section 3 (%tumor)				section 1 (% tumor)	section 2 (%tumor)	section 3 (%tumor)				section 1 (% tumor)	section 2 (%tumor)	section 3 (%tumor)				section 1 (% tumor)	section 2 (%tumor)	section 3 (%tumor)
1	JM19-557	0	0.00621075	0.00703767		1	JM19-568	0	0	0		1	JM19-579	0	0	0		1	JM19-591	0.01	0.0374847	0.0391
2	JM19-558	0	0	0		2	JM19-569	0	0	0		2	JM19-580	0	0	0		2	JM19-592	0	0	0
3	JM19-559	0	0	0		3	JM19-570	0	0	0		3	JM19-581	0	0	0		3	JM19-593	0	0	0
4	JM19-560	0	0	0		4	JM19-571	0	0	0		4	JM19-582	0	0	0		4	JM19-594	0	0	0
5	JM19-561	0	0	0		5	JM19-572	0	0	0		5	JM19-583	0	0	0		5	JM19-595	0	0	0
6	JM19-562	0	0	0		6	JM19-573	0	0	0		6	JM19-584	0.00503906	0	0		6	JM19-596	0	0	0
7	JM19-563	0	0	0		7	JM19-574	0	0	0		7	JM19-585	0	0	0		7	JM19-597	0	0	0
8	JM19-564	0.0032	0	0		8	JM19-575	0	0	0		8	JM19-586	0	0	0		8	JM19-598	0	0	0
9	JM19-565	0	0	0		9	JM19-576	0	0	0		9	JM19-587	0	0	0		9	JM19-599	0	0	0
10	JM19-566	0	0	0		10	JM19-577	0	0	0		10	JM19-588	0.00187683	0.002775	0.00424606		10	JM19-600	0	0	0
11	JM19-567	0	0	0		11	JM19-578	0	0	0		11	JM19-589	0	0	0		11	JM19-601	0	0	0
Sum		0.0032	0.00621075	0.00703767		Sum		0	0	0		Sum		0.00691589	0.002775	0.00424606		Sum		0.01	0.0374847	0.0391
Average		0.000290909	0.000564613	0.000639788		Average		0	0	0		Average		0.000628717	0.000252272	0.000386005		Average		0.000909091	0.0034077	0.00355455
Unpaired t test			Unpaired t test			Unpaired t test
Column B	shp53-shNT		Column C	shp53-shMCM5-C		Column D	shp53-shMCM5-G
vs.	vs.		vs.	vs.		vs.	vs.
Column A	Lenti-shNT		Column B	shp53-shNT		Column B	shp53-shNT
Unpaired t test			Unpaired t test			Unpaired t test
P value	0.0093		P value	0.0187		P value	0.0378
P value summary	**		P value summary	*		P value summary	*
Significantly different (P < 0.05)?	Yes		Significantly different (P < 0.05)?	Yes		Significantly different (P < 0.05)?	Yes
One- or two-tailed P value?	Two-tailed		One- or two-tailed P value?	Two-tailed		One- or two-tailed P value?	Two-tailed
t, df	t=4.701, df=4		t, df	t=3.828, df=4		t, df	t=3.056, df=4
