# Supplementary material for: Mutant p53 gains oncogenic functions through a chromosomal instability-induced cytosolic DNA response
Source: Nat Commun. 2024 Jan 2;15:180. doi: 10.1038/s41467-023-44239-2 (PMC10761733; doi:10.1038/s41467-023-44239-2)
Supplement: Supplementary file 9 — Source Data [file 41467_2023_44239_MOESM9_ESM.zip › source data/Source Data to Supplementary Fig. 5.xlsx]

## Sheet: Supplementary Fig. 5d
Source Data to Supplementary Fig. 5d
	pBabe-shNT	pBabe-shRelB1
RelB	20056.9	12192.8
relative ratio	1	0.607913
actin	27340.5	29433
relative ratio	1	1.07654

## Sheet: Supplementary Fig. 5e
Source Data to Supplementary Fig. 5e
Ext. Data Fig. 5e (R273H-shNT vs pBabe-shNT)
NAME	GS<br> follow link to MSigDB	GS DETAILS	SIZE	ES	NES	NOM p-val	FDR q-val	FWER p-val	RANK AT MAX	LEADING EDGE
HALLMARK_INTERFERON_ALPHA_RESPONSE	HALLMARK_INTERFERON_ALPHA_RESPONSE	Details ...	95	0.493211	1.84812	0	0.00452261	0.001	3978	tags=41%, list=18%, signal=50%
HALLMARK_UNFOLDED_PROTEIN_RESPONSE	HALLMARK_UNFOLDED_PROTEIN_RESPONSE	Details ...	112	0.430705	1.66409	0	0.035187	0.02	7452	tags=51%, list=34%, signal=77%
HALLMARK_IL6_JAK_STAT3_SIGNALING	HALLMARK_IL6_JAK_STAT3_SIGNALING	Details ...	70	0.381939	1.38185	0.0204082	0.162747	0.124	2536	tags=27%, list=12%, signal=31%
HALLMARK_HYPOXIA	HALLMARK_HYPOXIA	Details ...	180	0.338289	1.35004	0	0.155284	0.152	2198	tags=25%, list=10%, signal=28%
HALLMARK_INTERFERON_GAMMA_RESPONSE	HALLMARK_INTERFERON_GAMMA_RESPONSE	Details ...	188	0.33129	1.32362	0.0192308	0.148856	0.181	2826	tags=30%, list=13%, signal=34%
HALLMARK_TNFA_SIGNALING_VIA_NFKB	HALLMARK_TNFA_SIGNALING_VIA_NFKB	Details ...	191	0.327138	1.30278	0	0.138883	0.201	2822	tags=30%, list=13%, signal=34%
HALLMARK_OXIDATIVE_PHOSPHORYLATION	HALLMARK_OXIDATIVE_PHOSPHORYLATION	Details ...	181	0.307104	1.24176	0.0526316	0.186071	0.286	8447	tags=57%, list=39%, signal=94%
HALLMARK_GLYCOLYSIS	HALLMARK_GLYCOLYSIS	Details ...	188	0.293164	1.20506	0.0222222	0.217524	0.358	5186	tags=35%, list=24%, signal=46%
HALLMARK_INFLAMMATORY_RESPONSE	HALLMARK_INFLAMMATORY_RESPONSE	Details ...	156	0.303008	1.191	0.028169	0.221718	0.4	2555	tags=27%, list=12%, signal=30%
HALLMARK_DNA_REPAIR	HALLMARK_DNA_REPAIR	Details ...	146	0.268423	1.05794	0.257143	0.558851	0.775	7572	tags=45%, list=35%, signal=69%
HALLMARK_REACTIVE_OXYGEN_SPECIES_PATHWAY	HALLMARK_REACTIVE_OXYGEN_SPECIES_PATHWAY	Details ...	48	0.311413	1.04974	0.331633	0.532942	0.789	5186	tags=40%, list=24%, signal=52%
HALLMARK_WNT_BETA_CATENIN_SIGNALING	HALLMARK_WNT_BETA_CATENIN_SIGNALING	Details ...	40	0.306557	0.957884	0.504587	0.861084	0.938	635	tags=10%, list=3%, signal=10%
HALLMARK_PI3K_AKT_MTOR_SIGNALING	HALLMARK_PI3K_AKT_MTOR_SIGNALING	Details ...	98	0.234311	0.891748	0.78125	1	0.977	5256	tags=31%, list=24%, signal=40%
HALLMARK_MYC_TARGETS_V1	HALLMARK_MYC_TARGETS_V1	Details ...	199	0.209133	0.840118	0.958333	1	0.99	17136	tags=100%, list=79%, signal=478%
HALLMARK_E2F_TARGETS	HALLMARK_E2F_TARGETS	Details ...	198	0.20309	0.833892	0.978723	1	0.99	16876	tags=99%, list=78%, signal=450%
HALLMARK_HEDGEHOG_SIGNALING	HALLMARK_HEDGEHOG_SIGNALING	Details ...	32	0.273792	0.832321	0.790393	0.989714	0.99	3860	tags=34%, list=18%, signal=42%
HALLMARK_MTORC1_SIGNALING	HALLMARK_MTORC1_SIGNALING	Details ...	198	0.196006	0.810408	1	0.961412	0.992	5919	tags=30%, list=27%, signal=41%
HALLMARK_MYC_TARGETS_V2	HALLMARK_MYC_TARGETS_V2	Details ...	57	0.162345	0.552912	1	0.997008	0.995	18115	tags=100%, list=84%, signal=616%
Ext. Data Fig. 5e (R273H-shNT vs pBabe-shNT+HU)
NAME	GS<br> follow link to MSigDB	GS DETAILS	SIZE	ES	NES	NOM p-val	FDR q-val	FWER p-val	RANK AT MAX	LEADING EDGE
HALLMARK_OXIDATIVE_PHOSPHORYLATION	HALLMARK_OXIDATIVE_PHOSPHORYLATION	Details ...	194	0.444964	2.14648	0	0	0	6972	tags=59%, list=33%, signal=87%
HALLMARK_REACTIVE_OXIGEN_SPECIES_PATHWAY	HALLMARK_REACTIVE_OXIGEN_SPECIES_PATHWAY	Details ...	46	0.444855	1.69275	0	0.0196356	0.012	4584	tags=39%, list=21%, signal=50%
HALLMARK_PROTEIN_SECRETION	HALLMARK_PROTEIN_SECRETION	Details ...	93	0.356086	1.56006	0	0.0427454	0.045	5948	tags=58%, list=28%, signal=80%
HALLMARK_INTERFERON_ALPHA_RESPONSE	HALLMARK_INTERFERON_ALPHA_RESPONSE	Details ...	94	0.332453	1.47233	0.0144928	0.0589514	0.091	5148	tags=48%, list=24%, signal=63%
HALLMARK_UNFOLDED_PROTEIN_RESPONSE	HALLMARK_UNFOLDED_PROTEIN_RESPONSE	Details ...	109	0.315401	1.39811	0	0.0708739	0.133	6118	tags=40%, list=29%, signal=56%
HALLMARK_ANDROGEN_RESPONSE	HALLMARK_ANDROGEN_RESPONSE	Details ...	91	0.309064	1.32191	0.0322581	0.0904634	0.198	3219	tags=33%, list=15%, signal=39%
HALLMARK_PI3K_AKT_MTOR_SIGNALING	HALLMARK_PI3K_AKT_MTOR_SIGNALING	Details ...	96	0.251785	1.12073	0.186047	0.284717	0.559	2172	tags=17%, list=10%, signal=18%
HALLMARK_CHOLESTEROL_HOMEOSTASIS	HALLMARK_CHOLESTEROL_HOMEOSTASIS	Details ...	68	0.231941	0.991813	0.481818	0.534219	0.845	2261	tags=24%, list=11%, signal=26%
HALLMARK_DNA_REPAIR	HALLMARK_DNA_REPAIR	Details ...	142	0.193836	0.919144	0.767442	0.660025	0.922	2947	tags=20%, list=14%, signal=23%
NAME	GS<br> follow link to MSigDB	GS DETAILS	SIZE	ES	NES	NOM p-val	FDR q-val	FWER p-val	RANK AT MAX	LEADING EDGE
HALLMARK_ANGIOGENESIS	HALLMARK_ANGIOGENESIS	Details ...	28	-0.690715	-1.85749	0.00126422	0.00269546	0.003	1370	tags=36%, list=6%, signal=38%
HALLMARK_EPITHELIAL_MESENCHYMAL_TRANSITION	HALLMARK_EPITHELIAL_MESENCHYMAL_TRANSITION	Details ...	170	-0.528795	-1.7973	0	0.0021761	0.005	2881	tags=33%, list=13%, signal=38%
HALLMARK_KRAS_SIGNALING_DN	HALLMARK_KRAS_SIGNALING_DN	Details ...	110	-0.534014	-1.73512	0	0.00715081	0.024	2933	tags=33%, list=14%, signal=38%
HALLMARK_ESTROGEN_RESPONSE_LATE	HALLMARK_ESTROGEN_RESPONSE_LATE	Details ...	176	-0.510114	-1.72573	0	0.00536311	0.024	3170	tags=30%, list=15%, signal=34%
HALLMARK_E2F_TARGETS	HALLMARK_E2F_TARGETS	Details ...	198	-0.489641	-1.68164	0	0.00746751	0.042	8041	tags=67%, list=38%, signal=107%
HALLMARK_ESTROGEN_RESPONSE_EARLY	HALLMARK_ESTROGEN_RESPONSE_EARLY	Details ...	180	-0.45739	-1.56401	0	0.0290805	0.178	3498	tags=27%, list=16%, signal=32%
HALLMARK_NOTCH_SIGNALING	HALLMARK_NOTCH_SIGNALING	Details ...	29	-0.566485	-1.56169	0.0234375	0.0254195	0.182	1584	tags=31%, list=7%, signal=33%
HALLMARK_MYOGENESIS	HALLMARK_MYOGENESIS	Details ...	157	-0.453549	-1.52645	0.002079	0.0321625	0.255	2459	tags=25%, list=12%, signal=29%
HALLMARK_KRAS_SIGNALING_UP	HALLMARK_KRAS_SIGNALING_UP	Details ...	152	-0.441429	-1.48742	0.00208333	0.0441837	0.365	2348	tags=24%, list=11%, signal=27%
HALLMARK_COAGULATION	HALLMARK_COAGULATION	Details ...	104	-0.460364	-1.47512	0.00647249	0.0457876	0.406	3422	tags=33%, list=16%, signal=39%
HALLMARK_INFLAMMATORY_RESPONSE	HALLMARK_INFLAMMATORY_RESPONSE	Details ...	153	-0.430135	-1.4465	0.00626959	0.0577895	0.502	2271	tags=24%, list=11%, signal=26%
HALLMARK_WNT_BETA_CATENIN_SIGNALING	HALLMARK_WNT_BETA_CATENIN_SIGNALING	Details ...	40	-0.498615	-1.42507	0.0503067	0.0691212	0.607	2564	tags=23%, list=12%, signal=26%
HALLMARK_G2M_CHECKPOINT	HALLMARK_G2M_CHECKPOINT	Details ...	197	-0.415851	-1.42412	0.00203874	0.064754	0.612	6966	tags=52%, list=33%, signal=76%
HALLMARK_TGF_BETA_SIGNALING	HALLMARK_TGF_BETA_SIGNALING	Details ...	53	-0.471799	-1.41807	0.0466744	0.0641624	0.638	1295	tags=17%, list=6%, signal=18%
HALLMARK_APICAL_SURFACE	HALLMARK_APICAL_SURFACE	Details ...	34	-0.494656	-1.37765	0.0783354	0.089116	0.784	2273	tags=24%, list=11%, signal=26%
HALLMARK_APICAL_JUNCTION	HALLMARK_APICAL_JUNCTION	Details ...	166	-0.404456	-1.34804	0.0216495	0.112897	0.877	1363	tags=12%, list=6%, signal=13%
HALLMARK_UV_RESPONSE_DN	HALLMARK_UV_RESPONSE_DN	Details ...	135	-0.40121	-1.3365	0.0366109	0.119431	0.904	3688	tags=24%, list=17%, signal=29%
HALLMARK_HEDGEHOG_SIGNALING	HALLMARK_HEDGEHOG_SIGNALING	Details ...	28	-0.480287	-1.29757	0.152174	0.162001	0.971	4638	tags=43%, list=22%, signal=55%
HALLMARK_HEME_METABOLISM	HALLMARK_HEME_METABOLISM	Details ...	177	-0.36847	-1.25295	0.0645833	0.227496	0.996	1342	tags=10%, list=6%, signal=10%
HALLMARK_UV_RESPONSE_UP	HALLMARK_UV_RESPONSE_UP	Details ...	144	-0.372883	-1.24952	0.103018	0.221669	0.996	2434	tags=16%, list=11%, signal=18%
HALLMARK_ALLOGRAFT_REJECTION	HALLMARK_ALLOGRAFT_REJECTION	Details ...	138	-0.36781	-1.22539	0.119703	0.254421	1	3619	tags=25%, list=17%, signal=29%
HALLMARK_TNFA_SIGNALING_VIA_NFKB	HALLMARK_TNFA_SIGNALING_VIA_NFKB	Details ...	191	-0.35572	-1.22372	0.104294	0.246202	1	1370	tags=16%, list=6%, signal=17%
HALLMARK_IL6_JAK_STAT3_SIGNALING	HALLMARK_IL6_JAK_STAT3_SIGNALING	Details ...	69	-0.38576	-1.20769	0.175028	0.264768	1	1508	tags=17%, list=7%, signal=19%
HALLMARK_COMPLEMENT	HALLMARK_COMPLEMENT	Details ...	165	-0.342404	-1.16036	0.189744	0.358152	1	3236	tags=22%, list=15%, signal=26%
HALLMARK_APOPTOSIS	HALLMARK_APOPTOSIS	Details ...	151	-0.33852	-1.12621	0.26096	0.426986	1	2554	tags=17%, list=12%, signal=19%
HALLMARK_IL2_STAT5_SIGNALING	HALLMARK_IL2_STAT5_SIGNALING		165	-0.333482	-1.12243	0.236097	0.41992	1	1666	tags=15%, list=8%, signal=16%
HALLMARK_XENOBIOTIC_METABOLISM	HALLMARK_XENOBIOTIC_METABOLISM		160	-0.329042	-1.11077	0.273931	0.434163	1	2743	tags=18%, list=13%, signal=20%
HALLMARK_BILE_ACID_METABOLISM	HALLMARK_BILE_ACID_METABOLISM		90	-0.327134	-1.05218	0.404139	0.571955	1	2447	tags=17%, list=11%, signal=19%
HALLMARK_P53_PATHWAY	HALLMARK_P53_PATHWAY		193	-0.29332	-1.00063	0.489837	0.690491	1	1666	tags=11%, list=8%, signal=12%
HALLMARK_PANCREAS_BETA_CELLS	HALLMARK_PANCREAS_BETA_CELLS		19	-0.37661	-0.948245	0.565643	0.80764	1	380	tags=11%, list=2%, signal=11%
HALLMARK_HYPOXIA	HALLMARK_HYPOXIA		176	-0.272518	-0.931375	0.645791	0.825372	1	1830	tags=12%, list=9%, signal=13%
HALLMARK_PEROXISOME	HALLMARK_PEROXISOME		92	-0.284831	-0.926526	0.605234	0.811482	1	3818	tags=17%, list=18%, signal=21%
HALLMARK_MYC_TARGETS_V2	HALLMARK_MYC_TARGETS_V2		58	-0.291824	-0.893568	0.660183	0.860895	1	8644	tags=43%, list=40%, signal=72%
HALLMARK_MITOTIC_SPINDLE	HALLMARK_MITOTIC_SPINDLE		196	-0.256995	-0.886119	0.748975	0.850798	1	3702	tags=20%, list=17%, signal=24%
HALLMARK_SPERMATOGENESIS	HALLMARK_SPERMATOGENESIS		83	-0.275731	-0.872364	0.699008	0.853393	1	6973	tags=37%, list=33%, signal=55%
HALLMARK_INTERFERON_GAMMA_RESPONSE	HALLMARK_INTERFERON_GAMMA_RESPONSE		179	-0.247127	-0.838894	0.804504	0.890513	1	1700	tags=10%, list=8%, signal=11%
HALLMARK_GLYCOLYSIS	HALLMARK_GLYCOLYSIS		183	-0.243393	-0.830156	0.827515	0.880942	1	2752	tags=13%, list=13%, signal=14%
HALLMARK_FATTY_ACID_METABOLISM	HALLMARK_FATTY_ACID_METABOLISM		142	-0.245974	-0.824535	0.829319	0.866276	1	1706	tags=8%, list=8%, signal=9%
HALLMARK_MTORC1_SIGNALING	HALLMARK_MTORC1_SIGNALING		194	-0.213973	-0.728447	0.943878	0.961558	1	2274	tags=7%, list=11%, signal=8%
HALLMARK_ADIPOGENESIS	HALLMARK_ADIPOGENESIS		181	-0.204679	-0.705387	0.952821	0.957467	1	2072	tags=9%, list=10%, signal=10%
HALLMARK_MYC_TARGETS_V1	HALLMARK_MYC_TARGETS_V1		197	-0.128496	-0.439213	1	0.999721	1	6497	tags=22%, list=30%, signal=31%
Ext. Data Fig. 5e (R273H-shNT vs R273H-shSting 1)
NAME	GS<br> follow link to MSigDB	GS DETAILS	SIZE	ES	NES	NOM p-val	FDR q-val	FWER p-val	RANK AT MAX	LEADING EDGE
HALLMARK_INTERFERON_ALPHA_RESPONSE	HALLMARK_INTERFERON_ALPHA_RESPONSE	Details ...	95	0.787961	2.3677	0	0	0	1678	tags=45%, list=8%, signal=49%
HALLMARK_INTERFERON_GAMMA_RESPONSE	HALLMARK_INTERFERON_GAMMA_RESPONSE	Details ...	188	0.679338	2.19983	0	0	0	3605	tags=47%, list=17%, signal=56%
HALLMARK_INFLAMMATORY_RESPONSE	HALLMARK_INFLAMMATORY_RESPONSE	Details ...	156	0.471691	1.50174	0	0.0547676	0.128	3309	tags=24%, list=15%, signal=29%
HALLMARK_E2F_TARGETS	HALLMARK_E2F_TARGETS	Details ...	198	0.44973	1.47516	0.00200401	0.0563511	0.176	9023	tags=71%, list=42%, signal=120%
HALLMARK_TNFA_SIGNALING_VIA_NFKB	HALLMARK_TNFA_SIGNALING_VIA_NFKB	Details ...	191	0.394744	1.30185	0.0184049	0.253094	0.671	4456	tags=27%, list=21%, signal=34%
HALLMARK_KRAS_SIGNALING_DN	HALLMARK_KRAS_SIGNALING_DN	Details ...	135	0.415489	1.29518	0.035503	0.224173	0.689	3154	tags=25%, list=15%, signal=29%
HALLMARK_PANCREAS_BETA_CELLS	HALLMARK_PANCREAS_BETA_CELLS	Details ...	21	0.548855	1.24676	0.161736	0.295108	0.831	3704	tags=29%, list=17%, signal=34%
HALLMARK_PI3K_AKT_MTOR_SIGNALING	HALLMARK_PI3K_AKT_MTOR_SIGNALING	Details ...	98	0.403028	1.22305	0.101266	0.321649	0.884	1089	tags=6%, list=5%, signal=6%
HALLMARK_ALLOGRAFT_REJECTION	HALLMARK_ALLOGRAFT_REJECTION	Details ...	141	0.377642	1.20173	0.0804829	0.344598	0.925	2124	tags=17%, list=10%, signal=19%
HALLMARK_IL2_STAT5_SIGNALING	HALLMARK_IL2_STAT5_SIGNALING	Details ...	175	0.354889	1.15746	0.128151	0.434191	0.972	2124	tags=11%, list=10%, signal=12%
HALLMARK_IL6_JAK_STAT3_SIGNALING	HALLMARK_IL6_JAK_STAT3_SIGNALING	Details ...	70	0.398579	1.15218	0.181443	0.409983	0.974	1169	tags=10%, list=5%, signal=11%
HALLMARK_G2M_CHECKPOINT	HALLMARK_G2M_CHECKPOINT	Details ...	192	0.349154	1.1459	0.125483	0.39592	0.98	7977	tags=49%, list=37%, signal=78%
HALLMARK_DNA_REPAIR	HALLMARK_DNA_REPAIR	Details ...	146	0.333822	1.04944	0.312253	0.730863	1	0	tags=1%, list=0%, signal=1%
HALLMARK_ESTROGEN_RESPONSE_EARLY	HALLMARK_ESTROGEN_RESPONSE_EARLY	Details ...	194	0.317595	1.03568	0.338843	0.74106	1	4671	tags=27%, list=22%, signal=35%
HALLMARK_MYOGENESIS	HALLMARK_MYOGENESIS	Details ...	164	0.319931	1.03231	0.357285	0.707401	1	4446	tags=23%, list=21%, signal=28%
HALLMARK_MYC_TARGETS_V2	HALLMARK_MYC_TARGETS_V2	Details ...	57	0.372584	1.03211	0.387029	0.663618	1	8015	tags=53%, list=37%, signal=83%
HALLMARK_APICAL_SURFACE	HALLMARK_APICAL_SURFACE	Details ...	38	0.397753	1.03023	0.409369	0.631673	1	3662	tags=24%, list=17%, signal=28%
HALLMARK_MYC_TARGETS_V1	HALLMARK_MYC_TARGETS_V1	Details ...	199	0.306511	1.00394	0.417166	0.699121	1	9130	tags=55%, list=42%, signal=94%
HALLMARK_APICAL_JUNCTION	HALLMARK_APICAL_JUNCTION	Details ...	177	0.292939	0.948226	0.593023	0.885195	1	2235	tags=11%, list=10%, signal=12%
HALLMARK_NOTCH_SIGNALING	HALLMARK_NOTCH_SIGNALING	Details ...	31	0.373579	0.925806	0.583501	0.935234	1	1181	tags=10%, list=5%, signal=10%
HALLMARK_ESTROGEN_RESPONSE_LATE	HALLMARK_ESTROGEN_RESPONSE_LATE		188	0.261167	0.846363	0.910751	1	1	3872	tags=21%, list=18%, signal=26%
HALLMARK_MTORC1_SIGNALING	HALLMARK_MTORC1_SIGNALING		198	0.245105	0.808656	0.985626	1	1	8035	tags=36%, list=37%, signal=57%
HALLMARK_UNFOLDED_PROTEIN_RESPONSE	HALLMARK_UNFOLDED_PROTEIN_RESPONSE		112	0.255387	0.785517	0.949612	1	1	15	tags=1%, list=0%, signal=1%
HALLMARK_REACTIVE_OXYGEN_SPECIES_PATHWAY	HALLMARK_REACTIVE_OXYGEN_SPECIES_PATHWAY		48	0.263345	0.696754	0.963124	1	1	132	tags=2%, list=1%, signal=2%
HALLMARK_P53_PATHWAY	HALLMARK_P53_PATHWAY		194	0.210254	0.69304	1	1	1	5644	tags=25%, list=26%, signal=34%
HALLMARK_GLYCOLYSIS	HALLMARK_GLYCOLYSIS		188	0.200712	0.657031	1	1	1	2611	tags=7%, list=12%, signal=8%
HALLMARK_HEME_METABOLISM	HALLMARK_HEME_METABOLISM		174	0.198822	0.64865	1	1	1	476	tags=3%, list=2%, signal=3%
HALLMARK_APOPTOSIS	HALLMARK_APOPTOSIS		153	0.198172	0.636498	1	1	1	4381	tags=15%, list=20%, signal=19%
HALLMARK_MITOTIC_SPINDLE	HALLMARK_MITOTIC_SPINDLE		198	0.0893115	0.290623	1	1	1	8102	tags=34%, list=37%, signal=54%
Ext. Data Fig. 5e (R273H-shNT vs R273H-shSting 1+ HU)
NAME	GS<br> follow link to MSigDB	GS DETAILS	SIZE	ES	NES	NOM p-val	FDR q-val	FWER p-val	RANK AT MAX	LEADING EDGE
HALLMARK_INTERFERON_GAMMA_RESPONSE	HALLMARK_INTERFERON_GAMMA_RESPONSE	Details ...	179	0.865529	3.44849	0	0	0	1470	tags=59%, list=7%, signal=63%
HALLMARK_INTERFERON_ALPHA_RESPONSE	HALLMARK_INTERFERON_ALPHA_RESPONSE	Details ...	94	0.928891	3.34437	0	0	0	1024	tags=82%, list=5%, signal=86%
HALLMARK_INFLAMMATORY_RESPONSE	HALLMARK_INFLAMMATORY_RESPONSE	Details ...	153	0.569383	2.23622	0	0	0	1508	tags=20%, list=7%, signal=22%
HALLMARK_TNFA_SIGNALING_VIA_NFKB	HALLMARK_TNFA_SIGNALING_VIA_NFKB	Details ...	191	0.502166	2.03457	0	0.000491071	0.002	2432	tags=23%, list=11%, signal=25%
HALLMARK_IL6_JAK_STAT3_SIGNALING	HALLMARK_IL6_JAK_STAT3_SIGNALING	Details ...	69	0.583815	2.0193	0.00164474	0.000779064	0.004	563	tags=17%, list=3%, signal=18%
HALLMARK_ALLOGRAFT_REJECTION	HALLMARK_ALLOGRAFT_REJECTION	Details ...	138	0.505467	1.93175	0	0.00103555	0.007	3377	tags=31%, list=16%, signal=37%
HALLMARK_KRAS_SIGNALING_UP	HALLMARK_KRAS_SIGNALING_UP	Details ...	152	0.444913	1.72431	0	0.0109209	0.083	1781	tags=23%, list=8%, signal=25%
HALLMARK_COMPLEMENT	HALLMARK_COMPLEMENT	Details ...	165	0.429513	1.69017	0.00298063	0.0125545	0.11	2398	tags=23%, list=11%, signal=26%
HALLMARK_KRAS_SIGNALING_DN	HALLMARK_KRAS_SIGNALING_DN	Details ...	110	0.437651	1.64269	0.00630915	0.0184527	0.174	1962	tags=16%, list=9%, signal=18%
HALLMARK_IL2_STAT5_SIGNALING	HALLMARK_IL2_STAT5_SIGNALING	Details ...	165	0.35765	1.41814	0.0219436	0.0971511	0.684	1073	tags=11%, list=5%, signal=11%
HALLMARK_APOPTOSIS	HALLMARK_APOPTOSIS	Details ...	151	0.359234	1.41438	0.0266876	0.0905849	0.693	3811	tags=24%, list=18%, signal=29%
HALLMARK_P53_PATHWAY	HALLMARK_P53_PATHWAY	Details ...	193	0.338174	1.36727	0.0340237	0.119346	0.826	4067	tags=26%, list=19%, signal=32%
HALLMARK_ESTROGEN_RESPONSE_EARLY	HALLMARK_ESTROGEN_RESPONSE_EARLY	Details ...	180	0.330703	1.33203	0.0267857	0.140619	0.897	2169	tags=18%, list=10%, signal=20%
HALLMARK_PANCREAS_BETA_CELLS	HALLMARK_PANCREAS_BETA_CELLS	Details ...	19	0.472974	1.26981	0.180233	0.196471	0.966	1287	tags=21%, list=6%, signal=22%
HALLMARK_ESTROGEN_RESPONSE_LATE	HALLMARK_ESTROGEN_RESPONSE_LATE	Details ...	176	0.305432	1.21713	0.112108	0.256129	0.993	2243	tags=16%, list=11%, signal=18%
HALLMARK_COAGULATION	HALLMARK_COAGULATION	Details ...	104	0.323493	1.18899	0.179407	0.286664	0.997	2695	tags=24%, list=13%, signal=27%
HALLMARK_HYPOXIA	HALLMARK_HYPOXIA	Details ...	176	0.286711	1.14551	0.217456	0.348201	1	3788	tags=23%, list=18%, signal=28%
HALLMARK_REACTIVE_OXIGEN_SPECIES_PATHWAY	HALLMARK_REACTIVE_OXIGEN_SPECIES_PATHWAY	Details ...	46	0.354001	1.14441	0.274194	0.330936	1	2682	tags=20%, list=13%, signal=22%
HALLMARK_ANGIOGENESIS	HALLMARK_ANGIOGENESIS	Details ...	28	0.372557	1.078	0.342593	0.442917	1	1608	tags=21%, list=8%, signal=23%
HALLMARK_UNFOLDED_PROTEIN_RESPONSE	HALLMARK_UNFOLDED_PROTEIN_RESPONSE	Details ...	109	0.277735	1.03179	0.390476	0.52353	1	2279	tags=6%, list=11%, signal=7%
HALLMARK_BILE_ACID_METABOLISM	HALLMARK_BILE_ACID_METABOLISM		90	0.272738	0.984251	0.478477	0.612874	1	4178	tags=28%, list=20%, signal=34%
HALLMARK_HEME_METABOLISM	HALLMARK_HEME_METABOLISM		177	0.217944	0.870721	0.743025	0.879586	1	4798	tags=24%, list=22%, signal=31%
HALLMARK_OXIDATIVE_PHOSPHORYLATION	HALLMARK_OXIDATIVE_PHOSPHORYLATION		194	0.215353	0.868053	0.754098	0.847576	1	8288	tags=43%, list=39%, signal=70%
HALLMARK_HEDGEHOG_SIGNALING	HALLMARK_HEDGEHOG_SIGNALING		28	0.279357	0.838165	0.669742	0.879217	1	3655	tags=25%, list=17%, signal=30%
HALLMARK_GLYCOLYSIS	HALLMARK_GLYCOLYSIS		183	0.207492	0.834431	0.829231	0.851942	1	1432	tags=9%, list=7%, signal=10%
HALLMARK_PI3K_AKT_MTOR_SIGNALING	HALLMARK_PI3K_AKT_MTOR_SIGNALING		96	0.222176	0.820053	0.796209	0.846952	1	1279	tags=8%, list=6%, signal=9%
HALLMARK_ADIPOGENESIS	HALLMARK_ADIPOGENESIS		181	0.195392	0.779515	0.922961	0.883018	1	5228	tags=25%, list=24%, signal=33%
Ext. Data Fig. 5e (R273H-shNT vs R273H-shRelB1)
NAME	GS<br> follow link to MSigDB	GS DETAILS	SIZE	ES	NES	NOM p-val	FDR q-val	FWER p-val	RANK AT MAX	LEADING EDGE
HALLMARK_INTERFERON_ALPHA_RESPONSE	HALLMARK_INTERFERON_ALPHA_RESPONSE	Details ...	95	-0.639886	-1.84656	0	0	0	5823	tags=66%, list=27%, signal=90%
HALLMARK_INTERFERON_GAMMA_RESPONSE	HALLMARK_INTERFERON_GAMMA_RESPONSE	Details ...	188	-0.535942	-1.64699	0	0.00500692	0.018	5663	tags=53%, list=26%, signal=71%
HALLMARK_KRAS_SIGNALING_DN	HALLMARK_KRAS_SIGNALING_DN	Details ...	135	-0.460862	-1.37885	0.0191441	0.155321	0.585	3823	tags=34%, list=18%, signal=41%
HALLMARK_IL6_JAK_STAT3_SIGNALING	HALLMARK_IL6_JAK_STAT3_SIGNALING	Details ...	70	-0.465398	-1.28971	0.0747549	0.328988	0.911	5396	tags=36%, list=25%, signal=47%
HALLMARK_ESTROGEN_RESPONSE_LATE	HALLMARK_ESTROGEN_RESPONSE_LATE	Details ...	188	-0.361236	-1.11226	0.242391	1	1	4876	tags=25%, list=23%, signal=32%
HALLMARK_APOPTOSIS	HALLMARK_APOPTOSIS	Details ...	153	-0.356046	-1.08285	0.287472	1	1	5038	tags=20%, list=23%, signal=26%
HALLMARK_COMPLEMENT	HALLMARK_COMPLEMENT	Details ...	175	-0.330685	-1.01908	0.433406	1	1	4001	tags=18%, list=19%, signal=22%
HALLMARK_COAGULATION	HALLMARK_COAGULATION	Details ...	109	-0.341836	-1.00689	0.452273	1	1	3169	tags=20%, list=15%, signal=24%
HALLMARK_WNT_BETA_CATENIN_SIGNALING	HALLMARK_WNT_BETA_CATENIN_SIGNALING	Details ...	40	-0.376363	-0.971473	0.532086	1	1	1773	tags=8%, list=8%, signal=8%
HALLMARK_ANGIOGENESIS	HALLMARK_ANGIOGENESIS	Details ...	29	-0.403711	-0.970511	0.53078	1	1	4774	tags=31%, list=22%, signal=40%
HALLMARK_HEDGEHOG_SIGNALING	HALLMARK_HEDGEHOG_SIGNALING	Details ...	32	-0.359317	-0.89461	0.639889	1	1	3401	tags=22%, list=16%, signal=26%
HALLMARK_INFLAMMATORY_RESPONSE	HALLMARK_INFLAMMATORY_RESPONSE	Details ...	156	-0.286536	-0.869952	0.781698	1	1	3710	tags=21%, list=17%, signal=25%
HALLMARK_ALLOGRAFT_REJECTION	HALLMARK_ALLOGRAFT_REJECTION	Details ...	141	-0.268339	-0.812812	0.864524	1	1	4538	tags=19%, list=21%, signal=24%
HALLMARK_ESTROGEN_RESPONSE_EARLY	HALLMARK_ESTROGEN_RESPONSE_EARLY	Details ...	194	-0.258661	-0.791497	0.926327	1	1	5091	tags=22%, list=24%, signal=29%
HALLMARK_BILE_ACID_METABOLISM	HALLMARK_BILE_ACID_METABOLISM	Details ...	93	-0.274846	-0.789984	0.8753	1	1	3514	tags=13%, list=16%, signal=15%
HALLMARK_MYOGENESIS	HALLMARK_MYOGENESIS	Details ...	164	-0.254958	-0.779448	0.925638	1	1	5725	tags=29%, list=26%, signal=39%
HALLMARK_TNFA_SIGNALING_VIA_NFKB	HALLMARK_TNFA_SIGNALING_VIA_NFKB	Details ...	191	-0.249353	-0.76663	0.950108	1	1	6181	tags=32%, list=29%, signal=44%
HALLMARK_XENOBIOTIC_METABOLISM	HALLMARK_XENOBIOTIC_METABOLISM	Details ...	169	-0.243134	-0.746008	0.961841	1	1	2112	tags=8%, list=10%, signal=9%
HALLMARK_UV_RESPONSE_UP	HALLMARK_UV_RESPONSE_UP	Details ...	151	-0.236143	-0.712751	0.976948	1	1	4175	tags=14%, list=19%, signal=17%
HALLMARK_APICAL_JUNCTION	HALLMARK_APICAL_JUNCTION	Details ...	177	-0.211856	-0.645059	1	1	1	6851	tags=29%, list=32%, signal=43%
HALLMARK_IL2_STAT5_SIGNALING	HALLMARK_IL2_STAT5_SIGNALING		175	-0.211648	-0.642725	1	1	1	3020	tags=11%, list=14%, signal=13%
HALLMARK_MITOTIC_SPINDLE	HALLMARK_MITOTIC_SPINDLE		198	-0.203731	-0.629205	0.998918	1	1	9146	tags=49%, list=42%, signal=85%
HALLMARK_ANDROGEN_RESPONSE	HALLMARK_ANDROGEN_RESPONSE		93	-0.166358	-0.478169	1	1	1	1079	tags=3%, list=5%, signal=3%
HALLMARK_TGF_BETA_SIGNALING	HALLMARK_TGF_BETA_SIGNALING		53	-0.146577	-0.391146	1	0.999975	1	8816	tags=45%, list=41%, signal=76%
Ext. Data Fig. 5e (R273H-shNT vs R273H-shRelB1+HU)
NAME	GS<br> follow link to MSigDB	GS DETAILS	SIZE	ES	NES	NOM p-val	FDR q-val	FWER p-val	RANK AT MAX	LEADING EDGE
HALLMARK_E2F_TARGETS	HALLMARK_E2F_TARGETS	Details ...	198	-0.552141	-2.45316	0	0	0	5295	tags=60%, list=25%, signal=79%
HALLMARK_G2M_CHECKPOINT	HALLMARK_G2M_CHECKPOINT	Details ...	197	-0.533238	-2.35739	0	0	0	5881	tags=60%, list=28%, signal=82%
HALLMARK_TGF_BETA_SIGNALING	HALLMARK_TGF_BETA_SIGNALING	Details ...	53	-0.521974	-1.87565	0	0.00311331	0.006	3033	tags=28%, list=14%, signal=33%
HALLMARK_TNFA_SIGNALING_VIA_NFKB	HALLMARK_TNFA_SIGNALING_VIA_NFKB	Details ...	191	-0.416603	-1.84189	0	0.00343	0.009	2140	tags=26%, list=10%, signal=29%
HALLMARK_MITOTIC_SPINDLE	HALLMARK_MITOTIC_SPINDLE	Details ...	196	-0.386858	-1.72246	0	0.00813059	0.025	7207	tags=53%, list=34%, signal=79%
HALLMARK_ESTROGEN_RESPONSE_EARLY	HALLMARK_ESTROGEN_RESPONSE_EARLY	Details ...	180	-0.387887	-1.7039	0	0.00852981	0.03	4845	tags=41%, list=23%, signal=53%
HALLMARK_ANDROGEN_RESPONSE	HALLMARK_ANDROGEN_RESPONSE	Details ...	91	-0.403768	-1.61996	0	0.0161743	0.067	6202	tags=49%, list=29%, signal=69%
HALLMARK_WNT_BETA_CATENIN_SIGNALING	HALLMARK_WNT_BETA_CATENIN_SIGNALING	Details ...	40	-0.474087	-1.60502	0.0140187	0.0173897	0.082	4123	tags=38%, list=19%, signal=46%
HALLMARK_MYC_TARGETS_V2	HALLMARK_MYC_TARGETS_V2	Details ...	58	-0.43407	-1.60166	0.00422833	0.0158176	0.083	4874	tags=41%, list=23%, signal=53%
HALLMARK_INTERFERON_ALPHA_RESPONSE	HALLMARK_INTERFERON_ALPHA_RESPONSE	Details ...	94	-0.403004	-1.59902	0	0.0142359	0.083	4788	tags=28%, list=22%, signal=36%
HALLMARK_KRAS_SIGNALING_DN	HALLMARK_KRAS_SIGNALING_DN	Details ...	110	-0.383008	-1.55975	0	0.0184372	0.119	2781	tags=23%, list=13%, signal=26%
HALLMARK_ESTROGEN_RESPONSE_LATE	HALLMARK_ESTROGEN_RESPONSE_LATE	Details ...	176	-0.343908	-1.50613	0.00744417	0.0273073	0.185	2478	tags=23%, list=12%, signal=26%
HALLMARK_APOPTOSIS	HALLMARK_APOPTOSIS	Details ...	151	-0.341482	-1.45976	0.00254453	0.0404735	0.277	1781	tags=14%, list=8%, signal=15%
HALLMARK_MYOGENESIS	HALLMARK_MYOGENESIS	Details ...	157	-0.338199	-1.44165	0.00705882	0.0442954	0.317	2672	tags=24%, list=13%, signal=27%
HALLMARK_INFLAMMATORY_RESPONSE	HALLMARK_INFLAMMATORY_RESPONSE	Details ...	153	-0.328329	-1.40975	0.00973236	0.0538006	0.392	2140	tags=18%, list=10%, signal=19%
HALLMARK_UV_RESPONSE_UP	HALLMARK_UV_RESPONSE_UP	Details ...	144	-0.327648	-1.3906	0.0177778	0.0593473	0.44	3977	tags=26%, list=19%, signal=31%
HALLMARK_INTERFERON_GAMMA_RESPONSE	HALLMARK_INTERFERON_GAMMA_RESPONSE	Details ...	179	-0.304787	-1.34121	0.0045045	0.0894419	0.619	4776	tags=29%, list=22%, signal=37%
HALLMARK_COAGULATION	HALLMARK_COAGULATION	Details ...	104	-0.320869	-1.30081	0.0823799	0.117176	0.737	2146	tags=19%, list=10%, signal=21%
HALLMARK_IL6_JAK_STAT3_SIGNALING	HALLMARK_IL6_JAK_STAT3_SIGNALING	Details ...	69	-0.343799	-1.29988	0.0894855	0.111775	0.74	1230	tags=14%, list=6%, signal=15%
HALLMARK_ALLOGRAFT_REJECTION	HALLMARK_ALLOGRAFT_REJECTION	Details ...	138	-0.305936	-1.29301	0.0586797	0.112254	0.762	2193	tags=17%, list=10%, signal=19%
HALLMARK_APICAL_JUNCTION	HALLMARK_APICAL_JUNCTION		166	-0.290575	-1.27881	0.0356295	0.120161	0.805	3547	tags=22%, list=17%, signal=26%
HALLMARK_IL2_STAT5_SIGNALING	HALLMARK_IL2_STAT5_SIGNALING		165	-0.268393	-1.16748	0.133663	0.255763	0.972	4393	tags=31%, list=21%, signal=39%
HALLMARK_COMPLEMENT	HALLMARK_COMPLEMENT		165	-0.248241	-1.07973	0.245327	0.429816	0.998	3641	tags=21%, list=17%, signal=25%
HALLMARK_P53_PATHWAY	HALLMARK_P53_PATHWAY		193	-0.238395	-1.07767	0.245902	0.417125	0.998	2158	tags=13%, list=10%, signal=15%
HALLMARK_HEDGEHOG_SIGNALING	HALLMARK_HEDGEHOG_SIGNALING		28	-0.342667	-1.06566	0.32981	0.432084	1	1936	tags=25%, list=9%, signal=27%
HALLMARK_NOTCH_SIGNALING	HALLMARK_NOTCH_SIGNALING		29	-0.333913	-1.042	0.40678	0.47953	1	4123	tags=31%, list=19%, signal=38%
HALLMARK_APICAL_SURFACE	HALLMARK_APICAL_SURFACE		34	-0.28805	-0.945195	0.509847	0.753366	1	6316	tags=53%, list=30%, signal=75%
HALLMARK_MTORC1_SIGNALING	HALLMARK_MTORC1_SIGNALING		194	-0.196562	-0.867576	0.825	0.972967	1	3429	tags=16%, list=16%, signal=19%
HALLMARK_BILE_ACID_METABOLISM	HALLMARK_BILE_ACID_METABOLISM		90	-0.221837	-0.857164	0.753425	0.967551	1	4068	tags=22%, list=19%, signal=27%
HALLMARK_HEME_METABOLISM	HALLMARK_HEME_METABOLISM		177	-0.193096	-0.850219	0.87963	0.951336	1	1589	tags=7%, list=7%, signal=7%
HALLMARK_MYC_TARGETS_V1	HALLMARK_MYC_TARGETS_V1		197	-0.183152	-0.822733	0.925301	0.978115	1	7504	tags=42%, list=35%, signal=64%
HALLMARK_PI3K_AKT_MTOR_SIGNALING	HALLMARK_PI3K_AKT_MTOR_SIGNALING		96	-0.190305	-0.77207	0.940367	1	1	7410	tags=45%, list=35%, signal=68%
HALLMARK_PEROXISOME	HALLMARK_PEROXISOME		92	-0.185497	-0.74348	0.961009	1	1	4068	tags=20%, list=19%, signal=24%
HALLMARK_DNA_REPAIR	HALLMARK_DNA_REPAIR		142	-0.175414	-0.741804	0.983568	0.984166	1	4776	tags=20%, list=22%, signal=26%
HALLMARK_FATTY_ACID_METABOLISM	HALLMARK_FATTY_ACID_METABOLISM		142	-0.160187	-0.68055	1	0.982704	1	5300	tags=25%, list=25%, signal=33%
Ext. Data Fig. 5e (pBabe-shNT vs pBabe-shRelB1-HU)
NAME	GS<br> follow link to MSigDB	GS DETAILS	SIZE	ES	NES	NOM p-val	FDR q-val	FWER p-val	RANK AT MAX	LEADING EDGE
HALLMARK_TNFA_SIGNALING_VIA_NFKB	HALLMARK_TNFA_SIGNALING_VIA_NFKB	Details ...	186	0.630569	2.42345	0	0	0	724	tags=34%, list=5%, signal=36%
HALLMARK_EPITHELIAL_MESENCHYMAL_TRANSITION	HALLMARK_EPITHELIAL_MESENCHYMAL_TRANSITION	Details ...	164	0.537541	2.042	0	0.000388889	0.001	879	tags=29%, list=7%, signal=30%
HALLMARK_INFLAMMATORY_RESPONSE	HALLMARK_INFLAMMATORY_RESPONSE	Details ...	149	0.546401	2.03022	0	0.000259259	0.001	1620	tags=37%, list=12%, signal=42%
HALLMARK_HYPOXIA	HALLMARK_HYPOXIA	Details ...	168	0.520406	1.99171	0	0.000194444	0.001	968	tags=28%, list=7%, signal=30%
HALLMARK_P53_PATHWAY	HALLMARK_P53_PATHWAY	Details ...	190	0.478611	1.85104	0	0.00190426	0.01	592	tags=18%, list=4%, signal=18%
HALLMARK_ANDROGEN_RESPONSE	HALLMARK_ANDROGEN_RESPONSE	Details ...	90	0.523562	1.83027	0	0.0024651	0.016	792	tags=30%, list=6%, signal=32%
HALLMARK_COAGULATION	HALLMARK_COAGULATION	Details ...	97	0.51906	1.80975	0	0.00236391	0.018	913	tags=26%, list=7%, signal=27%
HALLMARK_APICAL_JUNCTION	HALLMARK_APICAL_JUNCTION	Details ...	156	0.473246	1.78952	0	0.00274272	0.024	1790	tags=32%, list=13%, signal=37%
HALLMARK_ALLOGRAFT_REJECTION	HALLMARK_ALLOGRAFT_REJECTION	Details ...	126	0.483579	1.76826	0	0.00311548	0.031	1156	tags=22%, list=9%, signal=24%
HALLMARK_PROTEIN_SECRETION	HALLMARK_PROTEIN_SECRETION	Details ...	91	0.499913	1.73813	0	0.00381757	0.042	2468	tags=45%, list=18%, signal=55%
HALLMARK_UNFOLDED_PROTEIN_RESPONSE	HALLMARK_UNFOLDED_PROTEIN_RESPONSE	Details ...	109	0.475193	1.72422	0.00171233	0.00364314	0.044	2464	tags=38%, list=18%, signal=46%
HALLMARK_KRAS_SIGNALING_UP	HALLMARK_KRAS_SIGNALING_UP	Details ...	144	0.453594	1.71045	0	0.0039786	0.051	1266	tags=23%, list=9%, signal=25%
HALLMARK_IL2_STAT5_SIGNALING	HALLMARK_IL2_STAT5_SIGNALING	Details ...	162	0.422547	1.62623	0.00161031	0.00916594	0.12	968	tags=22%, list=7%, signal=23%
HALLMARK_UV_RESPONSE_DN	HALLMARK_UV_RESPONSE_DN	Details ...	131	0.434299	1.60209	0.00498339	0.0106812	0.149	1130	tags=25%, list=8%, signal=27%
HALLMARK_CHOLESTEROL_HOMEOSTASIS	HALLMARK_CHOLESTEROL_HOMEOSTASIS	Details ...	70	0.467057	1.5597	0.011745	0.0150588	0.214	2221	tags=41%, list=17%, signal=49%
HALLMARK_APOPTOSIS	HALLMARK_APOPTOSIS	Details ...	147	0.405744	1.5233	0.00644122	0.0193749	0.279	857	tags=20%, list=6%, signal=22%
HALLMARK_IL6_JAK_STAT3_SIGNALING	HALLMARK_IL6_JAK_STAT3_SIGNALING	Details ...	66	0.448425	1.49327	0.0222603	0.0231682	0.342	653	tags=20%, list=5%, signal=21%
HALLMARK_TGF_BETA_SIGNALING	HALLMARK_TGF_BETA_SIGNALING	Details ...	53	0.454789	1.45295	0.0276817	0.0312946	0.449	972	tags=26%, list=7%, signal=28%
HALLMARK_COMPLEMENT	HALLMARK_COMPLEMENT	Details ...	161	0.381893	1.43456	0.00818331	0.0358296	0.515	990	tags=20%, list=7%, signal=21%
HALLMARK_PI3K_AKT_MTOR_SIGNALING	HALLMARK_PI3K_AKT_MTOR_SIGNALING	Details ...	93	0.376952	1.32302	0.0644628	0.0843371	0.844	2726	tags=37%, list=20%, signal=46%
HALLMARK_REACTIVE_OXYGEN_SPECIES_PATHWAY	HALLMARK_REACTIVE_OXYGEN_SPECIES_PATHWAY		47	0.40861	1.29352	0.13059	0.100595	0.902	1858	tags=26%, list=14%, signal=30%
HALLMARK_MYOGENESIS	HALLMARK_MYOGENESIS		145	0.329186	1.22967	0.0919932	0.152873	0.973	783	tags=16%, list=6%, signal=17%
HALLMARK_GLYCOLYSIS	HALLMARK_GLYCOLYSIS		179	0.314418	1.22652	0.101613	0.149481	0.975	1507	tags=21%, list=11%, signal=24%
HALLMARK_MTORC1_SIGNALING	HALLMARK_MTORC1_SIGNALING		193	0.304294	1.18227	0.139461	0.193581	0.99	2221	tags=26%, list=17%, signal=31%
HALLMARK_XENOBIOTIC_METABOLISM	HALLMARK_XENOBIOTIC_METABOLISM		153	0.292041	1.10317	0.26699	0.299127	1	1241	tags=14%, list=9%, signal=16%
HALLMARK_MITOTIC_SPINDLE	HALLMARK_MITOTIC_SPINDLE		195	0.283095	1.08869	0.264753	0.311411	1	1455	tags=20%, list=11%, signal=22%
HALLMARK_UV_RESPONSE_UP	HALLMARK_UV_RESPONSE_UP		143	0.271956	1.01896	0.398693	0.431253	1	1756	tags=22%, list=13%, signal=25%
HALLMARK_DNA_REPAIR	HALLMARK_DNA_REPAIR		147	0.175367	0.658311	0.99843	0.983285	1	2444	tags=16%, list=18%, signal=20%
HALLMARK_INTERFERON_ALPHA_RESPONSE	HALLMARK_INTERFERON_ALPHA_RESPONSE		94	-0.527586	-1.95364	0	0.00104762	0.001	1567	tags=34%, list=12%, signal=38%
HALLMARK_NOTCH_SIGNALING	HALLMARK_NOTCH_SIGNALING		29	-0.615173	-1.81196	0.00223714	0.00589797	0.01	1503	tags=38%, list=11%, signal=43%
HALLMARK_ESTROGEN_RESPONSE_LATE	HALLMARK_ESTROGEN_RESPONSE_LATE		168	-0.40543	-1.66077	0	0.0156607	0.04	935	tags=23%, list=7%, signal=24%
HALLMARK_KRAS_SIGNALING_DN	HALLMARK_KRAS_SIGNALING_DN		103	-0.423951	-1.60947	0	0.0212618	0.075	1305	tags=17%, list=10%, signal=19%
HALLMARK_ESTROGEN_RESPONSE_EARLY	HALLMARK_ESTROGEN_RESPONSE_EARLY		174	-0.367537	-1.49638	0.00530504	0.0545716	0.212	828	tags=17%, list=6%, signal=18%
HALLMARK_E2F_TARGETS	HALLMARK_E2F_TARGETS		198	-0.353525	-1.45655	0	0.0611927	0.28	2246	tags=26%, list=17%, signal=31%
HALLMARK_HEME_METABOLISM	HALLMARK_HEME_METABOLISM		167	-0.336278	-1.37644	0.0177665	0.102123	0.462	1476	tags=22%, list=11%, signal=25%
HALLMARK_WNT_BETA_CATENIN_SIGNALING	HALLMARK_WNT_BETA_CATENIN_SIGNALING		38	-0.403139	-1.27528	0.129754	0.204658	0.769	2282	tags=42%, list=17%, signal=51%
HALLMARK_ANGIOGENESIS	HALLMARK_ANGIOGENESIS		27	-0.434983	-1.25283	0.154709	0.214847	0.826	623	tags=26%, list=5%, signal=27%
HALLMARK_INTERFERON_GAMMA_RESPONSE	HALLMARK_INTERFERON_GAMMA_RESPONSE		174	-0.306152	-1.24998	0.0504808	0.197538	0.83	1436	tags=26%, list=11%, signal=29%
HALLMARK_BILE_ACID_METABOLISM	HALLMARK_BILE_ACID_METABOLISM		86	-0.329326	-1.207	0.150358	0.247953	0.92	3548	tags=37%, list=27%, signal=50%
HALLMARK_G2M_CHECKPOINT	HALLMARK_G2M_CHECKPOINT		192	-0.289226	-1.1826	0.0899471	0.26628	0.942	1895	tags=26%, list=14%, signal=29%
HALLMARK_ADIPOGENESIS	HALLMARK_ADIPOGENESIS		178	-0.280145	-1.14132	0.149877	0.330986	0.98	2119	tags=25%, list=16%, signal=29%
HALLMARK_APICAL_SURFACE	HALLMARK_APICAL_SURFACE		33	-0.362005	-1.10303	0.312073	0.394217	0.994	1062	tags=21%, list=8%, signal=23%
HALLMARK_HEDGEHOG_SIGNALING	HALLMARK_HEDGEHOG_SIGNALING		26	-0.373912	-1.08395	0.348291	0.415453	0.998	2008	tags=42%, list=15%, signal=50%
HALLMARK_PEROXISOME	HALLMARK_PEROXISOME		94	-0.288921	-1.07163	0.314286	0.417788	0.998	2138	tags=23%, list=16%, signal=28%
HALLMARK_FATTY_ACID_METABOLISM	HALLMARK_FATTY_ACID_METABOLISM		139	-0.266511	-1.02852	0.345714	0.501017	1	2502	tags=24%, list=19%, signal=29%
HALLMARK_MYC_TARGETS_V1	HALLMARK_MYC_TARGETS_V1		199	-0.23146	-0.964585	0.556675	0.653236	1	3058	tags=27%, list=23%, signal=35%
HALLMARK_SPERMATOGENESIS	HALLMARK_SPERMATOGENESIS		80	-0.25256	-0.912043	0.650124	0.770912	1	3428	tags=33%, list=26%, signal=43%
HALLMARK_PANCREAS_BETA_CELLS	HALLMARK_PANCREAS_BETA_CELLS		19	-0.299514	-0.786253	0.781938	1	1	2481	tags=26%, list=19%, signal=32%
HALLMARK_OXIDATIVE_PHOSPHORYLATION	HALLMARK_OXIDATIVE_PHOSPHORYLATION		181	-0.186951	-0.75681	0.984576	0.987921	1	3458	tags=26%, list=26%, signal=35%
HALLMARK_MYC_TARGETS_V2	HALLMARK_MYC_TARGETS_V2		57	-0.165412	-0.55857	0.995614	0.997807	1	2203	tags=18%, list=16%, signal=21%
Ext. Data Fig. 5e (pBabe-PLVX vs pBabe MCM5)
NAME	GS<br> follow link to MSigDB	GS DETAILS	SIZE	ES	NES	NOM p-val	FDR q-val	FWER p-val	RANK AT MAX	LEADING EDGE
HALLMARK_INTERFERON_ALPHA_RESPONSE	HALLMARK_INTERFERON_ALPHA_RESPONSE	Details ...	95	-0.626735	-2.36127	0	0	0	5324	tags=61%, list=25%, signal=82%
HALLMARK_INTERFERON_GAMMA_RESPONSE	HALLMARK_INTERFERON_GAMMA_RESPONSE	Details ...	177	-0.538714	-2.21672	0	0	0	5470	tags=53%, list=26%, signal=71%
HALLMARK_E2F_TARGETS	HALLMARK_E2F_TARGETS	Details ...	198	-0.490612	-2.07121	0	0.000683333	0.001	7897	tags=59%, list=38%, signal=94%
HALLMARK_OXIDATIVE_PHOSPHORYLATION	HALLMARK_OXIDATIVE_PHOSPHORYLATION	Details ...	181	-0.48991	-2.00385	0	0.0005125	0.001	7588	tags=66%, list=36%, signal=102%
HALLMARK_MYC_TARGETS_V1	HALLMARK_MYC_TARGETS_V1	Details ...	199	-0.441265	-1.84571	0	0.00265729	0.005	8392	tags=63%, list=40%, signal=104%
HALLMARK_CHOLESTEROL_HOMEOSTASIS	HALLMARK_CHOLESTEROL_HOMEOSTASIS	Details ...	69	-0.472217	-1.70424	0.00578035	0.00940983	0.02	4945	tags=45%, list=24%, signal=59%
HALLMARK_G2M_CHECKPOINT	HALLMARK_G2M_CHECKPOINT	Details ...	191	-0.408271	-1.68933	0	0.00903356	0.023	6767	tags=41%, list=32%, signal=61%
HALLMARK_KRAS_SIGNALING_DN	HALLMARK_KRAS_SIGNALING_DN	Details ...	114	-0.430548	-1.66834	0	0.00886804	0.026	2058	tags=27%, list=10%, signal=30%
HALLMARK_PEROXISOME	HALLMARK_PEROXISOME	Details ...	93	-0.434683	-1.62937	0	0.0097037	0.031	6205	tags=52%, list=30%, signal=73%
HALLMARK_FATTY_ACID_METABOLISM	HALLMARK_FATTY_ACID_METABOLISM	Details ...	144	-0.398655	-1.59959	0	0.0125799	0.048	5503	tags=42%, list=26%, signal=57%
HALLMARK_MTORC1_SIGNALING	HALLMARK_MTORC1_SIGNALING	Details ...	197	-0.370929	-1.5468	0	0.0204365	0.087	7099	tags=46%, list=34%, signal=68%
HALLMARK_ESTROGEN_RESPONSE_LATE	HALLMARK_ESTROGEN_RESPONSE_LATE	Details ...	178	-0.372256	-1.53239	0	0.0214054	0.099	4259	tags=33%, list=20%, signal=41%
HALLMARK_P53_PATHWAY	HALLMARK_P53_PATHWAY	Details ...	192	-0.357868	-1.49141	0	0.0285506	0.139	4110	tags=28%, list=20%, signal=35%
HALLMARK_DNA_REPAIR	HALLMARK_DNA_REPAIR	Details ...	146	-0.365429	-1.47696	0	0.0311509	0.16	5792	tags=40%, list=28%, signal=55%
HALLMARK_BILE_ACID_METABOLISM	HALLMARK_BILE_ACID_METABOLISM	Details ...	91	-0.37393	-1.4221	0.0147493	0.0450524	0.236	4788	tags=41%, list=23%, signal=52%
HALLMARK_ESTROGEN_RESPONSE_EARLY	HALLMARK_ESTROGEN_RESPONSE_EARLY	Details ...	182	-0.329265	-1.37827	0	0.0645677	0.341	4259	tags=28%, list=20%, signal=35%
HALLMARK_REACTIVE_OXYGEN_SPECIES_PATHWAY	HALLMARK_REACTIVE_OXYGEN_SPECIES_PATHWAY	Details ...	47	-0.411507	-1.37405	0.0486486	0.0619839	0.347	5805	tags=47%, list=28%, signal=65%
HALLMARK_ADIPOGENESIS	HALLMARK_ADIPOGENESIS	Details ...	183	-0.331327	-1.37035	0.0126582	0.06118	0.361	6240	tags=43%, list=30%, signal=61%
HALLMARK_NOTCH_SIGNALING	HALLMARK_NOTCH_SIGNALING	Details ...	29	-0.458419	-1.35398	0.0717949	0.0653637	0.398	2257	tags=28%, list=11%, signal=31%
HALLMARK_XENOBIOTIC_METABOLISM	HALLMARK_XENOBIOTIC_METABOLISM	Details ...	157	-0.327393	-1.33811	0.0103806	0.0717851	0.454	2125	tags=17%, list=10%, signal=19%
HALLMARK_APOPTOSIS	HALLMARK_APOPTOSIS		150	-0.326802	-1.32579	0.0227273	0.0760753	0.489	4863	tags=31%, list=23%, signal=41%
HALLMARK_ALLOGRAFT_REJECTION	HALLMARK_ALLOGRAFT_REJECTION		131	-0.319601	-1.27359	0.0476191	0.11752	0.66	2073	tags=16%, list=10%, signal=18%
HALLMARK_INFLAMMATORY_RESPONSE	HALLMARK_INFLAMMATORY_RESPONSE		149	-0.30743	-1.24136	0.0736196	0.147251	0.766	1889	tags=17%, list=9%, signal=18%
HALLMARK_TNFA_SIGNALING_VIA_NFKB	HALLMARK_TNFA_SIGNALING_VIA_NFKB		189	-0.282225	-1.18281	0.0812721	0.223936	0.899	4028	tags=26%, list=19%, signal=32%
HALLMARK_UV_RESPONSE_UP	HALLMARK_UV_RESPONSE_UP		147	-0.28269	-1.14235	0.158249	0.287186	0.949	6354	tags=44%, list=30%, signal=63%
HALLMARK_IL2_STAT5_SIGNALING	HALLMARK_IL2_STAT5_SIGNALING		164	-0.270761	-1.10494	0.198653	0.358169	0.981	4049	tags=24%, list=19%, signal=29%
HALLMARK_COMPLEMENT	HALLMARK_COMPLEMENT		168	-0.265863	-1.10081	0.201954	0.354547	0.984	3248	tags=22%, list=16%, signal=26%
HALLMARK_HEME_METABOLISM	HALLMARK_HEME_METABOLISM		174	-0.261568	-1.07982	0.236301	0.396388	0.991	1860	tags=9%, list=9%, signal=10%
HALLMARK_HEDGEHOG_SIGNALING	HALLMARK_HEDGEHOG_SIGNALING		29	-0.357484	-1.07297	0.346247	0.400657	0.993	431	tags=10%, list=2%, signal=11%
HALLMARK_TGF_BETA_SIGNALING	HALLMARK_TGF_BETA_SIGNALING		53	-0.316414	-1.06543	0.323529	0.404572	0.993	4205	tags=21%, list=20%, signal=26%
HALLMARK_IL6_JAK_STAT3_SIGNALING	HALLMARK_IL6_JAK_STAT3_SIGNALING		65	-0.303451	-1.06519	0.323308	0.392916	0.993	2386	tags=12%, list=11%, signal=14%
HALLMARK_HYPOXIA	HALLMARK_HYPOXIA		178	-0.2441	-0.989734	0.478261	0.604987	1	3116	tags=21%, list=15%, signal=25%
HALLMARK_ANDROGEN_RESPONSE	HALLMARK_ANDROGEN_RESPONSE		90	-0.249416	-0.931172	0.635568	0.797778	1	5832	tags=27%, list=28%, signal=37%
HALLMARK_GLYCOLYSIS	HALLMARK_GLYCOLYSIS		181	-0.217147	-0.899259	0.741722	0.88329	1	4028	tags=22%, list=19%, signal=27%
HALLMARK_UNFOLDED_PROTEIN_RESPONSE	HALLMARK_UNFOLDED_PROTEIN_RESPONSE		111	-0.218891	-0.841632	0.845426	1	1	6923	tags=38%, list=33%, signal=56%
HALLMARK_SPERMATOGENESIS	HALLMARK_SPERMATOGENESIS		88	-0.224155	-0.839051	0.878238	0.982517	1	3645	tags=25%, list=17%, signal=30%
HALLMARK_MITOTIC_SPINDLE	HALLMARK_MITOTIC_SPINDLE		195	-0.20036	-0.822676	0.965517	0.985505	1	7030	tags=32%, list=34%, signal=47%
HALLMARK_APICAL_SURFACE	HALLMARK_APICAL_SURFACE		35	-0.254647	-0.807774	0.816121	0.98046	1	2614	tags=20%, list=12%, signal=23%
HALLMARK_MYC_TARGETS_V2	HALLMARK_MYC_TARGETS_V2		58	-0.210284	-0.714598	0.940541	1	1	5840	tags=28%, list=28%, signal=38%
HALLMARK_PI3K_AKT_MTOR_SIGNALING	HALLMARK_PI3K_AKT_MTOR_SIGNALING		97	-0.178885	-0.664506	0.988571	1	1	6697	tags=32%, list=32%, signal=47%
HALLMARK_PANCREAS_BETA_CELLS	HALLMARK_PANCREAS_BETA_CELLS		19	-0.210461	-0.565257	0.975845	0.997785	1	4228	tags=26%, list=20%, signal=33%
Ext. data Fig. 5e (R273H-PLVX vs pBabe-PLVX)
NAME	GS<br> follow link to MSigDB	GS DETAILS	SIZE	ES	NES	NOM p-val	FDR q-val	FWER p-val	RANK AT MAX	LEADING EDGE
HALLMARK_INTERFERON_ALPHA_RESPONSE	HALLMARK_INTERFERON_ALPHA_RESPONSE	Details ...	95	0.636504	2.64046	0	0	0	3010	tags=47%, list=14%, signal=55%
HALLMARK_INTERFERON_GAMMA_RESPONSE	HALLMARK_INTERFERON_GAMMA_RESPONSE	Details ...	177	0.477352	2.20536	0	0	0	3063	tags=42%, list=15%, signal=49%
HALLMARK_OXIDATIVE_PHOSPHORYLATION	HALLMARK_OXIDATIVE_PHOSPHORYLATION	Details ...	181	0.480686	2.13408	0	0	0	6862	tags=58%, list=33%, signal=86%
HALLMARK_TNFA_SIGNALING_VIA_NFKB	HALLMARK_TNFA_SIGNALING_VIA_NFKB	Details ...	189	0.410461	1.82704	0	0.00829491	0.004	3120	tags=41%, list=15%, signal=48%
HALLMARK_REACTIVE_OXYGEN_SPECIES_PATHWAY	HALLMARK_REACTIVE_OXYGEN_SPECIES_PATHWAY	Details ...	47	0.482873	1.78074	0	0.012338	0.009	3733	tags=49%, list=18%, signal=59%
HALLMARK_UNFOLDED_PROTEIN_RESPONSE	HALLMARK_UNFOLDED_PROTEIN_RESPONSE	Details ...	111	0.417545	1.75567	0	0.0102817	0.009	6097	tags=44%, list=29%, signal=62%
HALLMARK_HYPOXIA	HALLMARK_HYPOXIA	Details ...	178	0.362606	1.64024	0	0.0157156	0.016	2190	tags=30%, list=10%, signal=33%
HALLMARK_DNA_REPAIR	HALLMARK_DNA_REPAIR	Details ...	146	0.3575	1.61964	0	0.0146797	0.017	6533	tags=47%, list=31%, signal=67%
HALLMARK_GLYCOLYSIS	HALLMARK_GLYCOLYSIS	Details ...	181	0.352483	1.59313	0	0.0217189	0.027	3812	tags=35%, list=18%, signal=42%
HALLMARK_MTORC1_SIGNALING	HALLMARK_MTORC1_SIGNALING	Details ...	197	0.342859	1.58363	0	0.0220231	0.029	6241	tags=52%, list=30%, signal=74%
HALLMARK_IL2_STAT5_SIGNALING	HALLMARK_IL2_STAT5_SIGNALING	Details ...	164	0.351902	1.55156	0	0.0232088	0.035	2576	tags=26%, list=12%, signal=29%
HALLMARK_CHOLESTEROL_HOMEOSTASIS	HALLMARK_CHOLESTEROL_HOMEOSTASIS	Details ...	69	0.389304	1.53954	0.00952381	0.023627	0.038	3812	tags=48%, list=18%, signal=58%
HALLMARK_E2F_TARGETS	HALLMARK_E2F_TARGETS	Details ...	198	0.337565	1.53717	0	0.0218096	0.038	5980	tags=39%, list=29%, signal=55%
HALLMARK_IL6_JAK_STAT3_SIGNALING	HALLMARK_IL6_JAK_STAT3_SIGNALING	Details ...	65	0.382208	1.50649	0	0.030877	0.054	3076	tags=34%, list=15%, signal=40%
HALLMARK_INFLAMMATORY_RESPONSE	HALLMARK_INFLAMMATORY_RESPONSE	Details ...	149	0.339498	1.49844	0	0.0309645	0.057	1821	tags=27%, list=9%, signal=29%
HALLMARK_APOPTOSIS	HALLMARK_APOPTOSIS	Details ...	150	0.330984	1.40905	0	0.0551594	0.113	2272	tags=29%, list=11%, signal=33%
HALLMARK_MYC_TARGETS_V1	HALLMARK_MYC_TARGETS_V1	Details ...	199	0.279266	1.37182	0	0.0627679	0.136	7112	tags=46%, list=34%, signal=69%
HALLMARK_ALLOGRAFT_REJECTION	HALLMARK_ALLOGRAFT_REJECTION	Details ...	131	0.31996	1.3407	0.0178571	0.0709931	0.158	2601	tags=26%, list=12%, signal=29%
HALLMARK_COMPLEMENT	HALLMARK_COMPLEMENT	Details ...	168	0.28789	1.31489	0	0.0862034	0.193	1990	tags=20%, list=10%, signal=22%
HALLMARK_ANDROGEN_RESPONSE	HALLMARK_ANDROGEN_RESPONSE	Details ...	90	0.301316	1.24556	0.0714286	0.12763	0.28	4257	tags=42%, list=20%, signal=53%
HALLMARK_UV_RESPONSE_UP	HALLMARK_UV_RESPONSE_UP		147	0.280726	1.2413	0.0196078	0.125279	0.287	5253	tags=46%, list=25%, signal=61%
HALLMARK_FATTY_ACID_METABOLISM	HALLMARK_FATTY_ACID_METABOLISM		144	0.273401	1.20227	0.0714286	0.157649	0.366	5038	tags=42%, list=24%, signal=55%
HALLMARK_G2M_CHECKPOINT	HALLMARK_G2M_CHECKPOINT		191	0.248291	1.1586	0.111111	0.209512	0.463	4983	tags=28%, list=24%, signal=36%
HALLMARK_PEROXISOME	HALLMARK_PEROXISOME		93	0.258347	1.08585	0.229167	0.330377	0.637	3376	tags=28%, list=16%, signal=33%
HALLMARK_PI3K_AKT_MTOR_SIGNALING	HALLMARK_PI3K_AKT_MTOR_SIGNALING		97	0.263527	1.07222	0.280488	0.349247	0.675	5832	tags=40%, list=28%, signal=55%
HALLMARK_PROTEIN_SECRETION	HALLMARK_PROTEIN_SECRETION		93	0.255335	1.03678	0.329114	0.410432	0.758	5828	tags=45%, list=28%, signal=62%
HALLMARK_ADIPOGENESIS	HALLMARK_ADIPOGENESIS		183	0.223262	1.03322	0.354839	0.400649	0.762	5416	tags=37%, list=26%, signal=49%
HALLMARK_HEDGEHOG_SIGNALING	HALLMARK_HEDGEHOG_SIGNALING		29	0.239692	0.790368	0.839806	0.935472	0.968	1019	tags=14%, list=5%, signal=14%
HALLMARK_MITOTIC_SPINDLE	HALLMARK_MITOTIC_SPINDLE		195	0.1411	0.666012	1	0.977017	0.974	6160	tags=34%, list=29%, signal=48%
Ext. data Fig. 5e (R273H-PLVX vs R273H-MCM5)
NAME	GS<br> follow link to MSigDB	GS DETAILS	SIZE	ES	NES	NOM p-val	FDR q-val	FWER p-val	RANK AT MAX	LEADING EDGE
HALLMARK_MYOGENESIS	HALLMARK_MYOGENESIS	Details ...	166	0.548668	2.1127	0	0	0	4536	tags=45%, list=22%, signal=56%
HALLMARK_INTERFERON_ALPHA_RESPONSE	HALLMARK_INTERFERON_ALPHA_RESPONSE	Details ...	95	0.526709	1.90935	0	0.00106014	0.002	5355	tags=43%, list=26%, signal=58%
HALLMARK_APICAL_JUNCTION	HALLMARK_APICAL_JUNCTION	Details ...	168	0.484926	1.87792	0	0.00107262	0.003	7631	tags=57%, list=36%, signal=89%
HALLMARK_ANGIOGENESIS	HALLMARK_ANGIOGENESIS	Details ...	29	0.620704	1.8605	0	0.00106014	0.004	5527	tags=52%, list=26%, signal=70%
HALLMARK_COAGULATION	HALLMARK_COAGULATION	Details ...	102	0.503167	1.83548	0	0.000848115	0.004	6382	tags=52%, list=30%, signal=74%
HALLMARK_XENOBIOTIC_METABOLISM	HALLMARK_XENOBIOTIC_METABOLISM	Details ...	157	0.466551	1.79268	0	0.00123257	0.007	6313	tags=46%, list=30%, signal=66%
HALLMARK_EPITHELIAL_MESENCHYMAL_TRANSITION	HALLMARK_EPITHELIAL_MESENCHYMAL_TRANSITION	Details ...	177	0.459439	1.78343	0	0.00105649	0.007	6286	tags=47%, list=30%, signal=66%
HALLMARK_PEROXISOME	HALLMARK_PEROXISOME	Details ...	93	0.469721	1.69507	0	0.00301833	0.023	6263	tags=38%, list=30%, signal=53%
HALLMARK_ESTROGEN_RESPONSE_LATE	HALLMARK_ESTROGEN_RESPONSE_LATE	Details ...	178	0.427671	1.67651	0.00106383	0.00333796	0.029	4773	tags=31%, list=23%, signal=40%
HALLMARK_P53_PATHWAY	HALLMARK_P53_PATHWAY	Details ...	192	0.428633	1.66517	0	0.00341605	0.033	5126	tags=34%, list=24%, signal=44%
HALLMARK_UV_RESPONSE_UP	HALLMARK_UV_RESPONSE_UP	Details ...	147	0.433729	1.65847	0	0.00346536	0.036	5882	tags=40%, list=28%, signal=55%
HALLMARK_HYPOXIA	HALLMARK_HYPOXIA	Details ...	178	0.428399	1.65537	0	0.00325991	0.037	7241	tags=46%, list=35%, signal=70%
HALLMARK_GLYCOLYSIS	HALLMARK_GLYCOLYSIS	Details ...	181	0.413025	1.62677	0	0.00480065	0.058	5936	tags=33%, list=28%, signal=46%
HALLMARK_REACTIVE_OXYGEN_SPECIES_PATHWAY	HALLMARK_REACTIVE_OXYGEN_SPECIES_PATHWAY	Details ...	47	0.484388	1.60655	0.00840336	0.00648778	0.085	6942	tags=47%, list=33%, signal=70%
HALLMARK_NOTCH_SIGNALING	HALLMARK_NOTCH_SIGNALING	Details ...	29	0.54093	1.60085	0.0103896	0.00639208	0.09	3742	tags=34%, list=18%, signal=42%
HALLMARK_WNT_BETA_CATENIN_SIGNALING	HALLMARK_WNT_BETA_CATENIN_SIGNALING	Details ...	40	0.499479	1.59625	0.005148	0.00643599	0.097	3693	tags=28%, list=18%, signal=33%
HALLMARK_IL2_STAT5_SIGNALING	HALLMARK_IL2_STAT5_SIGNALING	Details ...	164	0.405437	1.56899	0.00217155	0.00820144	0.129	5919	tags=37%, list=28%, signal=51%
HALLMARK_ESTROGEN_RESPONSE_EARLY	HALLMARK_ESTROGEN_RESPONSE_EARLY	Details ...	182	0.38946	1.53091	0	0.0127534	0.199	8013	tags=49%, list=38%, signal=79%
HALLMARK_INTERFERON_GAMMA_RESPONSE	HALLMARK_INTERFERON_GAMMA_RESPONSE	Details ...	177	0.396532	1.52954	0	0.0123556	0.203	6454	tags=40%, list=31%, signal=58%
HALLMARK_DNA_REPAIR	HALLMARK_DNA_REPAIR	Details ...	146	0.389268	1.49583	0.00219058	0.0182568	0.301	7507	tags=41%, list=36%, signal=64%
HALLMARK_BILE_ACID_METABOLISM	HALLMARK_BILE_ACID_METABOLISM		91	0.411781	1.48529	0.0137615	0.0196086	0.331	8005	tags=54%, list=38%, signal=87%
HALLMARK_IL6_JAK_STAT3_SIGNALING	HALLMARK_IL6_JAK_STAT3_SIGNALING		65	0.427698	1.46308	0.0181818	0.0231109	0.391	4558	tags=29%, list=22%, signal=37%
HALLMARK_ADIPOGENESIS	HALLMARK_ADIPOGENESIS		183	0.374872	1.45958	0.00639659	0.0232206	0.408	7515	tags=44%, list=36%, signal=68%
HALLMARK_KRAS_SIGNALING_DN	HALLMARK_KRAS_SIGNALING_DN		114	0.382195	1.43634	0.0101466	0.0287234	0.49	3850	tags=29%, list=18%, signal=35%
HALLMARK_APOPTOSIS	HALLMARK_APOPTOSIS		150	0.378231	1.42905	0.00655022	0.0298564	0.517	5506	tags=31%, list=26%, signal=42%
HALLMARK_FATTY_ACID_METABOLISM	HALLMARK_FATTY_ACID_METABOLISM		144	0.368625	1.40096	0.0130152	0.0386907	0.632	8115	tags=47%, list=39%, signal=75%
HALLMARK_CHOLESTEROL_HOMEOSTASIS	HALLMARK_CHOLESTEROL_HOMEOSTASIS		69	0.39803	1.39499	0.0350058	0.0399349	0.661	8257	tags=51%, list=39%, signal=83%
HALLMARK_APICAL_SURFACE	HALLMARK_APICAL_SURFACE		35	0.450689	1.3943	0.0602094	0.0386129	0.662	4587	tags=37%, list=22%, signal=47%
HALLMARK_COMPLEMENT	HALLMARK_COMPLEMENT		168	0.34196	1.3312	0.0281385	0.0703129	0.873	6382	tags=35%, list=30%, signal=50%
HALLMARK_HEME_METABOLISM	HALLMARK_HEME_METABOLISM		174	0.333257	1.30581	0.0493033	0.087651	0.936	7679	tags=38%, list=37%, signal=59%
HALLMARK_MYC_TARGETS_V2	HALLMARK_MYC_TARGETS_V2		58	0.378037	1.28777	0.114856	0.10038	0.966	7532	tags=45%, list=36%, signal=70%
HALLMARK_ALLOGRAFT_REJECTION	HALLMARK_ALLOGRAFT_REJECTION		131	0.339488	1.28597	0.0728477	0.098771	0.97	5830	tags=34%, list=28%, signal=46%
HALLMARK_TNFA_SIGNALING_VIA_NFKB	HALLMARK_TNFA_SIGNALING_VIA_NFKB		189	0.322985	1.25838	0.0583333	0.122641	0.989	6450	tags=37%, list=31%, signal=52%
HALLMARK_KRAS_SIGNALING_UP	HALLMARK_KRAS_SIGNALING_UP		158	0.314555	1.20278	0.137705	0.189032	0.998	3192	tags=20%, list=15%, signal=24%
HALLMARK_PI3K_AKT_MTOR_SIGNALING	HALLMARK_PI3K_AKT_MTOR_SIGNALING		97	0.326721	1.20017	0.176802	0.18791	0.999	7622	tags=42%, list=36%, signal=66%
HALLMARK_INFLAMMATORY_RESPONSE	HALLMARK_INFLAMMATORY_RESPONSE		149	0.309962	1.19722	0.14364	0.187186	0.999	6440	tags=36%, list=31%, signal=51%
HALLMARK_OXIDATIVE_PHOSPHORYLATION	HALLMARK_OXIDATIVE_PHOSPHORYLATION		181	0.30528	1.19119	0.130526	0.190659	0.999	8574	tags=41%, list=41%, signal=69%
HALLMARK_HEDGEHOG_SIGNALING	HALLMARK_HEDGEHOG_SIGNALING		29	0.365116	1.09004	0.356653	0.363657	1	5014	tags=34%, list=24%, signal=45%
HALLMARK_UV_RESPONSE_DN	HALLMARK_UV_RESPONSE_DN		134	0.242154	0.913798	0.64588	0.755447	1	2544	tags=10%, list=12%, signal=11%
HALLMARK_MTORC1_SIGNALING	HALLMARK_MTORC1_SIGNALING		197	0.209235	0.817976	0.874082	0.930822	1	7377	tags=26%, list=35%, signal=40%
HALLMARK_UNFOLDED_PROTEIN_RESPONSE	HALLMARK_UNFOLDED_PROTEIN_RESPONSE		111	0.213406	0.782239	0.868834	0.962339	1	8494	tags=38%, list=41%, signal=63%
HALLMARK_PANCREAS_BETA_CELLS	HALLMARK_PANCREAS_BETA_CELLS		19	0.281131	0.763001	0.806818	0.965624	1	9374	tags=53%, list=45%, signal=95%
HALLMARK_TGF_BETA_SIGNALING	HALLMARK_TGF_BETA_SIGNALING		53	0.223701	0.751682	0.86125	0.957084	1	5997	tags=26%, list=29%, signal=37%
HALLMARK_MYC_TARGETS_V1	HALLMARK_MYC_TARGETS_V1		199	0.152769	0.595116	1	1	1	16197	tags=96%, list=77%, signal=420%
HALLMARK_E2F_TARGETS	HALLMARK_E2F_TARGETS		198	0.127102	0.499934	1	0.999533	1	6595	tags=19%, list=32%, signal=27%
Ext. Data Fig. 5e (MDA1586 Ctr-shNT vs shp53-shNT)
NAME	GS<br> follow link to MSigDB	GS DETAILS	SIZE	ES	NES	NOM p-val	FDR q-val	FWER p-val	RANK AT MAX	LEADING EDGE
HALLMARK_INTERFERON_GAMMA_RESPONSE	HALLMARK_INTERFERON_GAMMA_RESPONSE	Details ...	188	0.578588	1.99996	0	0	0	3474	tags=31%, list=16%, signal=37%
HALLMARK_INTERFERON_ALPHA_RESPONSE	HALLMARK_INTERFERON_ALPHA_RESPONSE	Details ...	95	0.628633	1.99659	0	0	0	5415	tags=55%, list=25%, signal=73%
HALLMARK_COMPLEMENT	HALLMARK_COMPLEMENT	Details ...	175	0.431809	1.48027	0.00148588	0.07771	0.222	3573	tags=23%, list=17%, signal=28%
HALLMARK_IL6_JAK_STAT3_SIGNALING	HALLMARK_IL6_JAK_STAT3_SIGNALING	Details ...	70	0.485074	1.46657	0.015949	0.0668656	0.249	5330	tags=37%, list=25%, signal=49%
HALLMARK_PANCREAS_BETA_CELLS	HALLMARK_PANCREAS_BETA_CELLS	Details ...	21	0.583543	1.40844	0.0617496	0.100722	0.426	2484	tags=38%, list=11%, signal=43%
HALLMARK_KRAS_SIGNALING_DN	HALLMARK_KRAS_SIGNALING_DN	Details ...	135	0.409621	1.36932	0.015083	0.131551	0.567	2544	tags=22%, list=12%, signal=25%
HALLMARK_COAGULATION	HALLMARK_COAGULATION	Details ...	109	0.420979	1.35984	0.0271084	0.122818	0.599	2533	tags=21%, list=12%, signal=24%
HALLMARK_UV_RESPONSE_DN	HALLMARK_UV_RESPONSE_DN	Details ...	136	0.398375	1.3226	0.033033	0.158104	0.747	2834	tags=15%, list=13%, signal=18%
HALLMARK_INFLAMMATORY_RESPONSE	HALLMARK_INFLAMMATORY_RESPONSE	Details ...	156	0.376578	1.27387	0.0618557	0.22246	0.891	3966	tags=24%, list=18%, signal=30%
HALLMARK_ALLOGRAFT_REJECTION	HALLMARK_ALLOGRAFT_REJECTION	Details ...	141	0.381325	1.25769	0.0559758	0.229596	0.923	3399	tags=23%, list=16%, signal=27%
HALLMARK_EPITHELIAL_MESENCHYMAL_TRANSITION	HALLMARK_EPITHELIAL_MESENCHYMAL_TRANSITION	Details ...	188	0.360753	1.24817	0.0609212	0.226253	0.94	2940	tags=21%, list=14%, signal=24%
HALLMARK_KRAS_SIGNALING_UP	HALLMARK_KRAS_SIGNALING_UP	Details ...	171	0.365774	1.24746	0.0515464	0.208625	0.941	3713	tags=25%, list=17%, signal=29%
HALLMARK_XENOBIOTIC_METABOLISM	HALLMARK_XENOBIOTIC_METABOLISM	Details ...	169	0.318399	1.0889	0.242515	0.634382	1	4395	tags=23%, list=20%, signal=29%
HALLMARK_BILE_ACID_METABOLISM	HALLMARK_BILE_ACID_METABOLISM	Details ...	93	0.332685	1.06515	0.3248	0.681254	1	5527	tags=33%, list=26%, signal=45%
HALLMARK_OXIDATIVE_PHOSPHORYLATION	HALLMARK_OXIDATIVE_PHOSPHORYLATION	Details ...	181	0.307427	1.05845	0.293769	0.660876	1	8324	tags=45%, list=39%, signal=73%
HALLMARK_TNFA_SIGNALING_VIA_NFKB	HALLMARK_TNFA_SIGNALING_VIA_NFKB	Details ...	191	0.286159	0.993807	0.462445	0.877224	1	5514	tags=28%, list=26%, signal=38%
HALLMARK_WNT_BETA_CATENIN_SIGNALING	HALLMARK_WNT_BETA_CATENIN_SIGNALING	Details ...	40	0.348615	0.964267	0.510417	0.944881	1	318	tags=8%, list=1%, signal=8%
HALLMARK_IL2_STAT5_SIGNALING	HALLMARK_IL2_STAT5_SIGNALING	Details ...	175	0.273647	0.929053	0.645991	1	1	4834	tags=23%, list=22%, signal=30%
HALLMARK_APICAL_JUNCTION	HALLMARK_APICAL_JUNCTION	Details ...	177	0.260592	0.888225	0.754412	1	1	1385	tags=7%, list=6%, signal=8%
HALLMARK_DNA_REPAIR	HALLMARK_DNA_REPAIR	Details ...	146	0.256407	0.857812	0.846505	1	1	8059	tags=39%, list=37%, signal=62%
HALLMARK_MYC_TARGETS_V2	HALLMARK_MYC_TARGETS_V2		57	0.281979	0.825144	0.798987	1	1	9523	tags=53%, list=44%, signal=94%
HALLMARK_APICAL_SURFACE	HALLMARK_APICAL_SURFACE		38	0.300227	0.824519	0.731834	1	1	3413	tags=21%, list=16%, signal=25%
HALLMARK_HEDGEHOG_SIGNALING	HALLMARK_HEDGEHOG_SIGNALING		32	0.308625	0.8138	0.761499	1	1	1600	tags=13%, list=7%, signal=13%
HALLMARK_UNFOLDED_PROTEIN_RESPONSE	HALLMARK_UNFOLDED_PROTEIN_RESPONSE		112	0.249976	0.813431	0.874016	1	1	8336	tags=38%, list=39%, signal=62%
HALLMARK_MYC_TARGETS_V1	HALLMARK_MYC_TARGETS_V1		199	0.232629	0.803358	0.951183	1	1	16259	tags=99%, list=75%, signal=398%
HALLMARK_APOPTOSIS	HALLMARK_APOPTOSIS		153	0.230466	0.787836	0.960059	1	1	4831	tags=20%, list=22%, signal=25%
HALLMARK_ANDROGEN_RESPONSE	HALLMARK_ANDROGEN_RESPONSE		93	0.231721	0.734024	0.965461	1	1	747	tags=3%, list=3%, signal=3%
HALLMARK_NOTCH_SIGNALING	HALLMARK_NOTCH_SIGNALING		31	0.278324	0.731725	0.90818	1	1	507	tags=6%, list=2%, signal=7%
HALLMARK_FATTY_ACID_METABOLISM	HALLMARK_FATTY_ACID_METABOLISM		144	0.216311	0.723646	0.996937	1	1	7545	tags=35%, list=35%, signal=53%
HALLMARK_UV_RESPONSE_UP	HALLMARK_UV_RESPONSE_UP		151	0.19491	0.661228	0.998498	0.993182	1	4751	tags=17%, list=22%, signal=21%
Ext. Data Fig. 5e (MDA1586shp53-shNT vs shp53-shMCM5-C)
NAME	GS<br> follow link to MSigDB	GS DETAILS	SIZE	ES	NES	NOM p-val	FDR q-val	FWER p-val	RANK AT MAX	LEADING EDGE
HALLMARK_KRAS_SIGNALING_DN	HALLMARK_KRAS_SIGNALING_DN	Details ...	135	-0.469665	-1.52598	0.00348432	0.173859	0.07	3170	tags=31%, list=15%, signal=36%
HALLMARK_INTERFERON_ALPHA_RESPONSE	HALLMARK_INTERFERON_ALPHA_RESPONSE	Details ...	95	-0.481026	-1.50276	0	0.118808	0.093	4684	tags=33%, list=22%, signal=41%
HALLMARK_OXIDATIVE_PHOSPHORYLATION	HALLMARK_OXIDATIVE_PHOSPHORYLATION	Details ...	181	-0.404728	-1.3666	0	0.306973	0.306	7373	tags=54%, list=34%, signal=81%
HALLMARK_ESTROGEN_RESPONSE_LATE	HALLMARK_ESTROGEN_RESPONSE_LATE	Details ...	188	-0.395406	-1.34445	0.0114943	0.272701	0.361	5629	tags=34%, list=26%, signal=46%
HALLMARK_INTERFERON_GAMMA_RESPONSE	HALLMARK_INTERFERON_GAMMA_RESPONSE	Details ...	188	-0.369121	-1.25118	0.0121457	0.469563	0.624	4388	tags=27%, list=20%, signal=34%
HALLMARK_ESTROGEN_RESPONSE_EARLY	HALLMARK_ESTROGEN_RESPONSE_EARLY	Details ...	194	-0.364194	-1.23137	0.0374532	0.46501	0.687	5635	tags=30%, list=26%, signal=40%
HALLMARK_UV_RESPONSE_UP	HALLMARK_UV_RESPONSE_UP	Details ...	151	-0.339499	-1.12554	0.128114	0.946058	0.933	6201	tags=30%, list=29%, signal=42%
HALLMARK_XENOBIOTIC_METABOLISM	HALLMARK_XENOBIOTIC_METABOLISM	Details ...	169	-0.331894	-1.11132	0.145594	0.935565	0.957	3370	tags=17%, list=16%, signal=19%
HALLMARK_COAGULATION	HALLMARK_COAGULATION	Details ...	109	-0.342801	-1.09364	0.23511	0.960051	0.973	3985	tags=23%, list=18%, signal=28%
HALLMARK_MYOGENESIS	HALLMARK_MYOGENESIS	Details ...	164	-0.316534	-1.06507	0.231618	1	0.986	2846	tags=16%, list=13%, signal=19%
HALLMARK_MYC_TARGETS_V1	HALLMARK_MYC_TARGETS_V1	Details ...	199	-0.30782	-1.06341	0.222656	0.970735	0.986	9370	tags=73%, list=43%, signal=128%
HALLMARK_COMPLEMENT	HALLMARK_COMPLEMENT	Details ...	175	-0.312247	-1.05662	0.285156	0.937693	0.989	4753	tags=26%, list=22%, signal=33%
HALLMARK_APICAL_SURFACE	HALLMARK_APICAL_SURFACE	Details ...	38	-0.387496	-1.03905	0.378747	0.974616	0.993	5230	tags=29%, list=24%, signal=38%
HALLMARK_DNA_REPAIR	HALLMARK_DNA_REPAIR	Details ...	146	-0.310147	-1.03002	0.351255	0.967715	0.995	7482	tags=42%, list=35%, signal=65%
HALLMARK_FATTY_ACID_METABOLISM	HALLMARK_FATTY_ACID_METABOLISM	Details ...	144	-0.31239	-1.02368	0.369637	0.941761	0.996	5810	tags=32%, list=27%, signal=43%
HALLMARK_P53_PATHWAY	HALLMARK_P53_PATHWAY	Details ...	194	-0.298457	-1.01902	0.36	0.912438	0.998	6177	tags=28%, list=29%, signal=39%
HALLMARK_HYPOXIA	HALLMARK_HYPOXIA	Details ...	180	-0.295717	-0.997067	0.406015	0.989392	1	4049	tags=16%, list=19%, signal=19%
HALLMARK_PEROXISOME	HALLMARK_PEROXISOME	Details ...	94	-0.320115	-0.990415	0.440514	0.97395	1	6641	tags=35%, list=31%, signal=50%
HALLMARK_KRAS_SIGNALING_UP	HALLMARK_KRAS_SIGNALING_UP	Details ...	171	-0.29237	-0.979484	0.510638	0.987894	1	4329	tags=25%, list=20%, signal=30%
HALLMARK_HEDGEHOG_SIGNALING	HALLMARK_HEDGEHOG_SIGNALING	Details ...	32	-0.368119	-0.951187	0.531746	1	1	2620	tags=13%, list=12%, signal=14%
HALLMARK_WNT_BETA_CATENIN_SIGNALING	HALLMARK_WNT_BETA_CATENIN_SIGNALING		40	-0.324128	-0.870279	0.726287	1	1	3171	tags=15%, list=15%, signal=18%
HALLMARK_INFLAMMATORY_RESPONSE	HALLMARK_INFLAMMATORY_RESPONSE		156	-0.252426	-0.835295	0.932432	1	1	2902	tags=14%, list=13%, signal=16%
HALLMARK_IL6_JAK_STAT3_SIGNALING	HALLMARK_IL6_JAK_STAT3_SIGNALING		70	-0.282004	-0.834878	0.818713	1	1	1332	tags=7%, list=6%, signal=8%
HALLMARK_REACTIVE_OXYGEN_SPECIES_PATHWAY	HALLMARK_REACTIVE_OXYGEN_SPECIES_PATHWAY		48	-0.289111	-0.815753	0.861182	1	1	7018	tags=52%, list=32%, signal=77%
HALLMARK_BILE_ACID_METABOLISM	HALLMARK_BILE_ACID_METABOLISM		93	-0.259705	-0.798477	0.940299	1	1	4368	tags=23%, list=20%, signal=28%
HALLMARK_ANDROGEN_RESPONSE	HALLMARK_ANDROGEN_RESPONSE		93	-0.250182	-0.766937	0.971519	1	1	4784	tags=14%, list=22%, signal=18%
HALLMARK_APOPTOSIS	HALLMARK_APOPTOSIS		153	-0.224329	-0.73872	1	1	1	5748	tags=24%, list=27%, signal=33%
HALLMARK_PANCREAS_BETA_CELLS	HALLMARK_PANCREAS_BETA_CELLS		21	-0.296349	-0.699698	0.919315	1	1	3492	tags=29%, list=16%, signal=34%
HALLMARK_ADIPOGENESIS	HALLMARK_ADIPOGENESIS		182	-0.202277	-0.695634	1	1	1	7467	tags=43%, list=35%, signal=65%
HALLMARK_PI3K_AKT_MTOR_SIGNALING	HALLMARK_PI3K_AKT_MTOR_SIGNALING		98	-0.200332	-0.618601	1	1	1	1166	tags=3%, list=5%, signal=3%
HALLMARK_GLYCOLYSIS	HALLMARK_GLYCOLYSIS		188	-0.179955	-0.609027	1	1	1	2468	tags=6%, list=11%, signal=7%
HALLMARK_UNFOLDED_PROTEIN_RESPONSE	HALLMARK_UNFOLDED_PROTEIN_RESPONSE		112	-0.1923	-0.607772	1	1	1	8397	tags=46%, list=39%, signal=76%
HALLMARK_HEME_METABOLISM	HALLMARK_HEME_METABOLISM		174	-0.173212	-0.578439	1	1	1	5859	tags=22%, list=27%, signal=30%
HALLMARK_CHOLESTEROL_HOMEOSTASIS	HALLMARK_CHOLESTEROL_HOMEOSTASIS		72	-0.187068	-0.554518	1	1	1	5109	tags=18%, list=24%, signal=24%
HALLMARK_TNFA_SIGNALING_VIA_NFKB	HALLMARK_TNFA_SIGNALING_VIA_NFKB		191	-0.162822	-0.544236	1	1	1	6414	tags=28%, list=30%, signal=40%
HALLMARK_G2M_CHECKPOINT	HALLMARK_G2M_CHECKPOINT		192	-0.151369	-0.517556	1	1	1	8721	tags=43%, list=40%, signal=72%
HALLMARK_MTORC1_SIGNALING	HALLMARK_MTORC1_SIGNALING		198	-0.106106	-0.365109	1	1	1	8624	tags=44%, list=40%, signal=72%
HALLMARK_PROTEIN_SECRETION	HALLMARK_PROTEIN_SECRETION		94	-0.0967271	-0.304898	1	1	1	2462	tags=3%, list=11%, signal=4%
Ext. Data Fig. 5e (MDA1586shp53-shNT vs shp53-shMCM5-G)
NAME	GS<br> follow link to MSigDB	GS DETAILS	SIZE	ES	NES	NOM p-val	FDR q-val	FWER p-val	RANK AT MAX	LEADING EDGE
HALLMARK_INTERFERON_GAMMA_RESPONSE	HALLMARK_INTERFERON_GAMMA_RESPONSE	Details ...	188	-0.435767	-1.51829	0	0.16786	0.118	3430	tags=24%, list=16%, signal=29%
HALLMARK_INTERFERON_ALPHA_RESPONSE	HALLMARK_INTERFERON_ALPHA_RESPONSE	Details ...	95	-0.463686	-1.50992	0.00215054	0.0905585	0.127	2841	tags=21%, list=13%, signal=24%
HALLMARK_OXIDATIVE_PHOSPHORYLATION	HALLMARK_OXIDATIVE_PHOSPHORYLATION	Details ...	181	-0.427598	-1.48609	0	0.0732712	0.152	8421	tags=66%, list=39%, signal=107%
HALLMARK_HEDGEHOG_SIGNALING	HALLMARK_HEDGEHOG_SIGNALING	Details ...	32	-0.430573	-1.15127	0.229376	1	0.987	3943	tags=31%, list=18%, signal=38%
HALLMARK_UNFOLDED_PROTEIN_RESPONSE	HALLMARK_UNFOLDED_PROTEIN_RESPONSE	Details ...	112	-0.332587	-1.09962	0.243792	1	0.999	7837	tags=41%, list=36%, signal=64%
HALLMARK_KRAS_SIGNALING_UP	HALLMARK_KRAS_SIGNALING_UP	Details ...	171	-0.310808	-1.07475	0.268293	1	0.999	3780	tags=30%, list=17%, signal=36%
HALLMARK_NOTCH_SIGNALING	HALLMARK_NOTCH_SIGNALING	Details ...	31	-0.401175	-1.05242	0.370062	1	1	811	tags=10%, list=4%, signal=10%
HALLMARK_REACTIVE_OXYGEN_SPECIES_PATHWAY	HALLMARK_REACTIVE_OXYGEN_SPECIES_PATHWAY	Details ...	48	-0.359863	-1.04728	0.37045	1	1	5076	tags=23%, list=23%, signal=30%
HALLMARK_MYC_TARGETS_V1	HALLMARK_MYC_TARGETS_V1	Details ...	199	-0.297626	-1.04167	0.336957	1	1	8974	tags=52%, list=42%, signal=89%
HALLMARK_KRAS_SIGNALING_DN	HALLMARK_KRAS_SIGNALING_DN	Details ...	135	-0.306164	-1.03403	0.34728	1	1	3945	tags=29%, list=18%, signal=35%
HALLMARK_TNFA_SIGNALING_VIA_NFKB	HALLMARK_TNFA_SIGNALING_VIA_NFKB	Details ...	191	-0.288478	-1.01369	0.413276	1	1	3919	tags=18%, list=18%, signal=22%
HALLMARK_FATTY_ACID_METABOLISM	HALLMARK_FATTY_ACID_METABOLISM	Details ...	144	-0.290759	-0.988549	0.448936	1	1	6595	tags=31%, list=31%, signal=44%
HALLMARK_PANCREAS_BETA_CELLS	HALLMARK_PANCREAS_BETA_CELLS	Details ...	21	-0.390677	-0.969138	0.492188	1	1	3143	tags=24%, list=15%, signal=28%
HALLMARK_BILE_ACID_METABOLISM	HALLMARK_BILE_ACID_METABOLISM	Details ...	93	-0.299128	-0.963344	0.530702	1	1	2987	tags=16%, list=14%, signal=19%
HALLMARK_COAGULATION	HALLMARK_COAGULATION	Details ...	109	-0.291819	-0.96007	0.530364	1	1	1981	tags=12%, list=9%, signal=13%
HALLMARK_IL6_JAK_STAT3_SIGNALING	HALLMARK_IL6_JAK_STAT3_SIGNALING	Details ...	70	-0.306041	-0.948323	0.556008	1	1	3697	tags=21%, list=17%, signal=26%
HALLMARK_ALLOGRAFT_REJECTION	HALLMARK_ALLOGRAFT_REJECTION	Details ...	141	-0.277316	-0.943692	0.591703	1	1	2065	tags=13%, list=10%, signal=15%
HALLMARK_INFLAMMATORY_RESPONSE	HALLMARK_INFLAMMATORY_RESPONSE	Details ...	156	-0.260189	-0.901385	0.73617	1	1	3971	tags=20%, list=18%, signal=24%
HALLMARK_XENOBIOTIC_METABOLISM	HALLMARK_XENOBIOTIC_METABOLISM	Details ...	169	-0.253821	-0.883305	0.810417	1	1	4858	tags=24%, list=22%, signal=31%
HALLMARK_P53_PATHWAY	HALLMARK_P53_PATHWAY	Details ...	194	-0.241	-0.854338	0.919492	1	1	6093	tags=31%, list=28%, signal=43%
HALLMARK_EPITHELIAL_MESENCHYMAL_TRANSITION	HALLMARK_EPITHELIAL_MESENCHYMAL_TRANSITION		188	-0.238956	-0.842546	0.914894	1	1	3978	tags=19%, list=18%, signal=23%
HALLMARK_IL2_STAT5_SIGNALING	HALLMARK_IL2_STAT5_SIGNALING		175	-0.234964	-0.822242	0.951168	1	1	3021	tags=14%, list=14%, signal=16%
HALLMARK_COMPLEMENT	HALLMARK_COMPLEMENT		175	-0.235482	-0.820615	0.952703	1	1	2228	tags=10%, list=10%, signal=11%
HALLMARK_MYC_TARGETS_V2	HALLMARK_MYC_TARGETS_V2		57	-0.271792	-0.802606	0.820675	1	1	8114	tags=56%, list=38%, signal=90%
HALLMARK_APICAL_SURFACE	HALLMARK_APICAL_SURFACE		38	-0.274928	-0.76161	0.869388	1	1	2502	tags=16%, list=12%, signal=18%
HALLMARK_DNA_REPAIR	HALLMARK_DNA_REPAIR		146	-0.224109	-0.755999	0.990909	1	1	8242	tags=45%, list=38%, signal=73%
HALLMARK_ANDROGEN_RESPONSE	HALLMARK_ANDROGEN_RESPONSE		93	-0.234753	-0.750985	0.972803	1	1	5934	tags=24%, list=27%, signal=32%
HALLMARK_CHOLESTEROL_HOMEOSTASIS	HALLMARK_CHOLESTEROL_HOMEOSTASIS		72	-0.21045	-0.654569	0.993521	1	1	6355	tags=40%, list=29%, signal=57%
HALLMARK_MTORC1_SIGNALING	HALLMARK_MTORC1_SIGNALING		198	-0.175575	-0.627126	1	1	1	6929	tags=34%, list=32%, signal=49%
HALLMARK_UV_RESPONSE_UP	HALLMARK_UV_RESPONSE_UP		151	-0.163791	-0.561673	1	1	1	5430	tags=19%, list=25%, signal=25%
HALLMARK_WNT_BETA_CATENIN_SIGNALING	HALLMARK_WNT_BETA_CATENIN_SIGNALING		40	-0.184786	-0.524983	1	0.999604	1	1358	tags=5%, list=6%, signal=5%
