# Supplementary material for: Mutant p53 gains oncogenic functions through a chromosomal instability-induced cytosolic DNA response
Source: Nat Commun. 2024 Jan 2;15:180. doi: 10.1038/s41467-023-44239-2 (PMC10761733; doi:10.1038/s41467-023-44239-2)
Supplement: Supplementary file 9 — Source Data [file 41467_2023_44239_MOESM9_ESM.zip › source data/Source Data to Supplementary Fig. 6.xlsx]

## Sheet: Supplementary Fig. 6a
Source Data to Supplementary Fig. 6a
Hallmark Interferon Alpha Response Genes	R273H-shNT (-HU)	R273H-shSting1 (-HU)	R273H-shRelB1 (-HU)	pBabe-shNT (-HU)			Hallmark Interferon Gamma Response Genes	R273H-shNT (-HU)	R273H-shSting1 (-HU)	R273H-shRelB1 (-HU)	pBabe-shNT (-HU)
IFI44	2312.74	186.884	4399.93	1744.41			IFI44	2312.74	186.884	4399.93	1744.41
LY6E	7427.24	2925.98	9023.29	4530.65			LY6E	7427.24	2925.98	9023.29	4530.65
MX1	4629.34	428.358	9142.83	753.404			OAS2	4970.99	316.433	12728.2	949.856
OASL	422.217	22.9536	901.04	179.889			MX1	4629.34	428.358	9142.83	753.404
DDX60	1270.24	271.551	2415.73	1242.53			OASL	422.217	22.9536	901.04	179.889
SAMD9L	1040.39	246.842	2374.6	618.841			TNFSF10	194.481	46.0682	414.917	873.541
PLSCR1	3965.29	1848.07	5819.39	1769.04			DDX60	1270.24	271.551	2415.73	1242.53
IFIT2	1395.98	184.977	2539.7	901.796			HLA-B	7775.03	2463.11	12051.7	4047.92
TAP1	2255.3	952.436	3381.44	1179.32			SAMD9L	1040.39	246.842	2374.6	618.841
IFI44L	947.999	15.5464	3490.39	144.342			PLSCR1	3965.29	1848.07	5819.39	1769.04
BST2	3650.29	2018.57	4991.77	1742.42			IFIT2	1395.98	184.977	2539.7	901.796
USP18	1258.9	172.866	2744.18	245.848			TAP1	2255.3	952.436	3381.44	1179.32
HERC6	1299.3	320.56	2493.66	538.046			IFI44L	947.999	15.5464	3490.39	144.342
IFIT3	2741.89	516.711	5724.69	1433.38			BST2	3650.29	2018.57	4991.77	1742.42
ISG15	1409.72	353.946	3003.98	808.673			USP18	1258.9	172.866	2744.18	245.848
PSME1	2643.08	1818.39	2707	3324.73			HERC6	1299.3	320.56	2493.66	538.046
OAS1	1405.43	180.621	3322.07	441.353			IFIT3	2741.89	516.711	5724.69	1433.38
PARP9	2174.01	839.574	3881.82	1368.46			IFIT1	1888.33	108.045	4548.4	792.752
IRF7	2119.55	959.112	3423.74	777.301			ISG15	1409.72	353.946	3003.98	808.673
GBP4	464.85	47.868	1368.93	586.946			PSME1	2643.08	1818.39	2707	3324.73
IFI27	4290.83	1174.46	5995.79	2122.24			XAF1	434.977	57.1344	1167.17	152.541
NCOA7	909.619	465.868	1478.37	3229.95			DDX58	2435.3	669.061	3760.58	1368.01
SAMD9	3207.47	974.273	6928.27	3393.1			IRF7	2119.55	959.112	3423.74	777.301
TRIM14	1241.55	614.172	1809.65	1018.97			GBP4	464.85	47.868	1368.93	586.946
RSAD2	799.784	19.2741	2080.81	372.541			C1R	570.97	367.586	991.354	1159.89
TRIM25	3419.56	2473.49	4313.5	2852.69			CCL5	109.271	11.0145	171.372	69.359
HELZ2	3233.07	865.65	5967.02	1311.47			IFI27	4290.83	1174.46	5995.79	2122.24
CXCL10	91.7978	8.14371	309.916	44.9485			TRIM14	1241.55	614.172	1809.65	1018.97
IFI35	1124.02	547.586	1908.01	653.483			RSAD2	799.784	19.2741	2080.81	372.541
RNF31	429.172	340.65	439.798	555.36			TRIM25	3419.56	2473.49	4313.5	2852.69
FAM46A	633.354	330.842	914.082	915.621			HELZ2	3233.07	865.65	5967.02	1311.47
IFIH1	1021.42	322.6	1941.65	491.318			MX2	1065.53	41.2321	2894.28	121.59
SP110	85.5684	30.2482	136.398	40.2531			TNFAIP3	1368.21	1990.81	1844	2357.8
PARP14	6792.05	2467.6	14514.2	3918.48			STAT1	11861.5	5354.78	19384.5	5127.71
EIF2AK2	6410.93	4123.62	8566.78	4022.95			CXCL10	91.7978	8.14371	309.916	44.9485
LAMP3	1106.53	529.931	2242.78	202.602			OAS3	16824.1	5108.57	30734.6	7699.67
B2M	10430.1	6468.44	13494.1	12395.6			IFI35	1124.02	547.586	1908.01	653.483
EPSTI1	1172.23	223.96	2160.74	665.613			RNF31	429.172	340.65	439.798	555.36
UBE2L6	1707.74	750.634	2688.33	1502.97			IFIH1	1021.42	322.6	1941.65	491.318
PSMB8	1348.46	879.447	1485.06	1012.23			HLA-A	795.558	317.998	1026.56	510.169
CD47	5923.93	6929.11	6243.72	4080.38			ZNFX1	2774.44	2094.61	4086.76	2362.27
RTP4	58.4855	13.6218	133.067	72.8814			CD40	221.89	110.355	224.3	217.862
CMPK2	815.516	12.901	2134	218.664			SP110	85.5684	30.2482	136.398	40.2531
ISG20	132.398	79.2926	187.977	68.4191			PARP14	6792.05	2467.6	14514.2	3918.48
IFITM3	2573.76	762.284	4569.91	1857.79			IL15RA	474.293	329.917	581.478	431.677
STAT2	2181.45	1774.25	2983.16	1645.22			SAMHD1	2898.86	1245.05	4535.52	1462.55
SELL	70.0285	35.0016	74.5395	33.676			EIF2AK2	6410.93	4123.62	8566.78	4022.95
TRIM26	2064.38	1828.99	2149.18	2030.15			B2M	10430.1	6468.44	13494.1	12395.6
HLA-C	12342.4	7856.72	13262.3	7627.64			EPSTI1	1172.23	223.96	2160.74	665.613
IFITM1	192.643	8.36878	447.297	108.216			UBE2L6	1707.74	750.634	2688.33	1502.97
DHX58	292.927	122.05	586.984	303.057			MYD88	1318.35	938.384	1714.78	951.858
PARP12	2325.29	1581.39	3272.38	1581.76			APOL6	3029.31	1477	4982.22	3456.4
UBA7	798.468	520.619	1300.88	700.815			PSMB8	1348.46	879.447	1485.06	1012.23
ADAR	12800.7	9674.74	17688.3	9951.49			ST3GAL5	53.1662	94.4752	65.1965	309.332
LAP3	1348.79	977.271	1688.56	1407.56			SOD2	8172.16	11218	17541.3	12100.3
PSMB9	1130.07	683.205	1334.61	733.313			RTP4	58.4855	13.6218	133.067	72.8814
ELF1	2437.62	1886.84	2880.46	2282.42			CMPK2	815.516	12.901	2134	218.664
PSME2	1913.76	1345.58	2190.44	2295.25			ISG20	132.398	79.2926	187.977	68.4191
WARS	2588.88	2033.7	3392.7	2652.22			TAPBP	12249.3	9771.21	14650.7	9575.25
TRIM5	1546.53	1127.29	2100.24	1112.63			IFITM3	2573.76	762.284	4569.91	1857.79
NMI	891.414	663.289	1212.83	983.83			STAT2	2181.45	1774.25	2983.16	1645.22
IL7	172.223	89.004	223.414	162.404			TRIM26	2064.38	1828.99	2149.18	2030.15
LGALS3BP	11540.5	8040.77	12899.3	9544.05			SECTM1	94.8272	44.1569	144.788	60.0705
TXNIP	8139.44	6831.95	8244.92	5065.63			NCOA3	2704.74	2291.65	3479.69	3414.26
TRIM21	547.038	391.342	761.142	443.752			RNF213	3990.98	2650.7	7409.49	5131.23
IRF1	1232.78	826.836	1708.72	2132.34			DHX58	292.927	122.05	586.984	303.057
GMPR	114.838	59.9824	136.41	20.9121			PARP12	2325.29	1581.39	3272.38	1581.76
CSF1	347.485	216.681	499.35	623.685			NLRC5	161.046	35.9256	289.521	201.145
TDRD7	853.037	598.159	1121.17	461.741			ADAR	12800.7	9674.74	17688.3	9951.49
CMTR1	1638.53	1369.54	1850.36	1419.85			LAP3	1348.79	977.271	1688.56	1407.56
BATF2	61.8415	24.4478	84.57	37.7338			SERPING1	285.025	191.868	284.798	60.0988
CXCL11	43.875	10.0619	110.858	26.0315			PSMB9	1130.07	683.205	1334.61	733.313
C1S	512.473	363.514	764.054	1018.36			PML	2307.53	1432.14	3185.79	2628.71
NUB1	1676.47	1385.77	1987.63	1306.64			PSME2	1913.76	1345.58	2190.44	2295.25
GBP2	74.5991	48.1625	192.08	233.578			PLA2G4A	63.777	37.7256	54.641	314.515
PNPT1	2050.6	1586.83	2657.85	1661.51			MT2A	63892.6	82551.3	48205.4	10451.4
SLC25A28	485.618	408.381	540.598	507.679			WARS	2588.88	2033.7	3392.7	2652.22
OGFR	1249.58	926.691	1441.56	1266.65			HLA-DRB1	48.2611	78.2695	74.1136	33.7701
CNP	2023.5	1736.08	2238.07	2294.64			NMI	891.414	663.289	1212.83	983.83
IFITM2	363.997	276.398	331.667	326.177			IL7	172.223	89.004	223.414	162.404
CASP1	604.639	497.001	695.212	781.67			LGALS3BP	11540.5	8040.77	12899.3	9544.05
IL4R	2483.13	2717.93	2373	2333.81			TXNIP	8139.44	6831.95	8244.92	5065.63
IL15	94.7493	64.4893	109.638	82.5811			TRIM21	547.038	391.342	761.142	443.752
IRF9	42.1457	26.4543	65.4017	40.4302			CD274	1751.24	2279.21	964.614	209.922
MOV10	2827.06	2485.84	3641	3057.11			IRF1	1232.78	826.836	1708.72	2132.34
TRAFD1	1066.77	1033.52	1238.83	1324.14			ICAM1	9026.1	11611.5	6776.6	2267.95
TMEM140	208.213	168.914	224.363	213.785			EIF4E3	165.635	104.833	166.099	378.072
IRF2	857.531	746.693	952.323	778.763			HLA-DQA1	15.2999	10.6975	9.43873	12.851
RIPK2	1258.75	1162.63	1596.39	1185.54			TDRD7	853.037	598.159	1121.17	461.741
PSMA3	2013.56	1880.35	1930.59	2163.18			PIM1	2498.57	2054.39	2642.95	708.146
CD74	27.8314	31.6616	28.7624	40.2811			ARL4A	207.402	163.581	195.571	383.953
IFI30	5.65795	6.58667	6.68516	8.30249			LYSMD2	339.884	269.244	350.507	365.487
CASP8	1037.51	1070.48	1161.75	930.764			CMTR1	1638.53	1369.54	1850.36	1419.85
PROCR	375.346	390.495	329.178	291.303			BATF2	61.8415	24.4478	84.57	37.7338
CCRL2	17.4391	18.3681	14.3517	14.4182			CXCL11	43.875	10.0619	110.858	26.0315
MVB12A	485.991	489.869	402.872	452.491			BTG1	1162.34	922.873	1151.29	990.398
LPAR6	15.4703	14.6905	22.2236	64.85			UPP1	5478.54	5017.56	4112.53	1264.11
							NFKBIA	2394.5	2707.46	2694.67	3285.33
							C1S	512.473	363.514	764.054	1018.36
							RBCK1	2502.9	2033.48	2811.88	1979.75
							PELI1	365.008	481.979	319.866	275.379
							TOR1B	1133.95	1277.8	931.635	844.019
							NUP93	3094.02	2875.1	2980.11	2932.48
							GBP6	24.5866	12.3785	35.5506	100.939
							PNPT1	2050.6	1586.83	2657.85	1661.51
							SLC25A28	485.618	408.381	540.598	507.679
							PSMA2	58.5421	44.6411	51.3075	51.0061
							METTL7B	5.65795	10.6617	9.61913	14.0392
							CD86	10.7668	6.58667	15.0508	15.4478
							OGFR	1249.58	926.691	1441.56	1266.65
							SOCS3	753.368	879.255	561.827	244.481
							IFITM2	363.997	276.398	331.667	326.177
							CASP1	604.639	497.001	695.212	781.67
							IFNAR2	415.818	472.661	389.939	462.095
							IL4R	2483.13	2717.93	2373	2333.81
							PSMB10	211.507	146.274	206.934	233.395
							CASP4	2760.79	2517.54	2276.24	1413.31
							IRF5	518.494	432.216	667.008	405.29
							IL15	94.7493	64.4893	109.638	82.5811
							IRF9	42.1457	26.4543	65.4017	40.4302
							IL6	432.079	524.499	350.92	18.8871
							NFKB1	2616.51	2796.79	2630.13	2030.57
							STAT3	6414.89	5880.1	6734.59	5656.18
							PSMB2	6108.98	5904.77	5403.18	4899.32
							TNFAIP2	618.189	667.238	1270.61	3738.18
							TRAFD1	1066.77	1033.52	1238.83	1324.14
							XCL1	15.7704	22.3673	19.8832	28.5276
							FPR1	14.4796	8.7384	12.4154	14.1044
							IRF2	857.531	746.693	952.323	778.763
							RIPK2	1258.75	1162.63	1596.39	1185.54
							VCAM1	9.43918	16.1242	12.8054	7.95387
							SSPN	10.8229	17.048	12.3852	34.0902
							SRI	871.565	793.499	790.48	768.625
							FCGR1A	19.8981	13.6827	18.3637	12.6085
							ISOC1	791.511	846.479	682.923	734.19
							PTPN2	2693.94	2473.65	2402.04	2122.81
							SPPL2A	1555.86	1453.97	1374.04	1925.51
							CFB	11.8483	14.459	17.8577	18.1039
							STAT4	12.172	14.9517	20.0034	26.0364
							RIPK1	1881.87	1761.05	1854.05	1457.57
							PTGS2	3702.88	3418.66	2450.98	1319.03
							SOCS1	37.1457	30.4123	52.3549	111.423
							CCL2	8.58228	11.5459	9.57227	9.58196
							ZBP1	10.7369	6.71935	22.5527	7.6568
							IRF4	6.54108	9.70898	6.63071	5.65795
							CDKN1A	2905.32	3027.67	2170.77	827.434
							IL2RB	11.4218	10.0512	9.68472	15.7842
							CASP3	1601.9	1662.18	1374.19	831.613
							GCH1	452.883	426.068	415.028	391.379
							PSMA3	2013.56	1880.35	1930.59	2163.18
							MVP	3106.44	2948	3673.87	3239.91
							CD74	27.8314	31.6616	28.7624	40.2811
							VAMP8	1351.17	1419.6	1185.85	1164.99
							LATS2	1265.82	1342	1251.87	846.89
							BPGM	263.471	280.195	224.488	272.494
							IFI30	5.65795	6.58667	6.68516	8.30249
							IRF8	5.65795	6.58667	5.65795	7.61183
							CSF2RB	7.69915	5.65795	8.43936	6.67894
							IDO1	6.54108	5.65795	9.52954	13.3581
							IL18BP	176.613	164.503	265.852	222.138
							CFH	12.2416	15.3612	11.2442	18.8461
							PTPN1	3322.12	3414.35	3057.34	2458.59
							CASP8	1037.51	1070.48	1161.75	930.764
							PFKP	5058.47	4915.24	4613.75	3187.44
							ITGB7	7.55351	6.61063	8.03326	8.60827
							BANK1	24.366	22.0736	26.9869	25.449
							PNP	875.287	932.736	708.614	776.114
							HLA-DMA	101.455	95.1602	122.247	65.4955
							FAS	853.242	888.499	662.321	439.24
							P2RY14	8.80937	9.69249	5.65795	6.93288
							ST8SIA4	26.9137	24.521	20.2422	66.3317
							CASP7	641.494	624.337	706.929	839.951
							MTHFD2	3379.23	3325.3	2951.82	2072.75
							ARID5B	10.0716	11.2489	16.0046	379.194
							NAMPT	2398.83	2341.67	2362.11	2060.68
							PDE4B	10.5087	11.0159	16.1813	13.4374
							CD38	31.7096	30.0335	46.3616	132.896
							GPR18	10.9097	11.8679	8.74022	12.0474
							HIF1A	2687.64	2717.81	2727.99	3962.75
							NOD1	243.91	233.173	309.246	345.229
							JAK2	262.373	252.916	285.394	235.502
							CIITA	21.6906	21.2761	25.4386	31.3557
							PTPN6	890.621	898.186	968.352	858.822
							AUTS2	11.8892	11.46	8.18155	9.4414
							VAMP5	43.6374	43.8201	43.8291	78.7263
							RAPGEF6	220.629	219.977	240.108	208.081
							TNFAIP6	6.67038	6.58667	7.59324	5.65795
							FGL2	5.65795	5.65795	10.6349	8.3309

## Sheet: Supplementary Fig. 6b
Source Data to Supplementary Fig. 6b
NAME	GS<br> follow link to MSigDB	GS DETAILS	SIZE	ES	NES	NOM p-val	FDR q-val	FWER p-val	RANK AT MAX	LEADING EDGE
HALLMARK_INTERFERON_ALPHA_RESPONSE	HALLMARK_INTERFERON_ALPHA_RESPONSE	Details ...	95	0.493211	1.84812	0	0.00452261	0.001	3978	tags=41%, list=18%, signal=50%
NAME	GS<br> follow link to MSigDB	GS DETAILS	SIZE	ES	NES	NOM p-val	FDR q-val	FWER p-val	RANK AT MAX	LEADING EDGE
HALLMARK_INTERFERON_ALPHA_RESPONSE	HALLMARK_INTERFERON_ALPHA_RESPONSE	Details ...	94	0.332453	1.47233	0.0144928	0.0589514	0.091	5148	tags=48%, list=24%, signal=63%

## Sheet: Supplementary Fig. 6c
Source Data to Supplementary Fig. 6c
NAME	GS<br> follow link to MSigDB	GS DETAILS	SIZE	ES	NES	NOM p-val	FDR q-val	FWER p-val	RANK AT MAX	LEADING EDGE
HALLMARK_INTERFERON_ALPHA_RESPONSE	HALLMARK_INTERFERON_ALPHA_RESPONSE	Details ...	95	-0.639886	-1.84656	0	0	0	5823	tags=66%, list=27%, signal=90%
NAME	GS<br> follow link to MSigDB	GS DETAILS	SIZE	ES	NES	NOM p-val	FDR q-val	FWER p-val	RANK AT MAX	LEADING EDGE
HALLMARK_INTERFERON_GAMMA_RESPONSE	HALLMARK_INTERFERON_GAMMA_RESPONSE	Details ...	188	-0.535942	-1.64699	0	0.00500692	0.018	5663	tags=53%, list=26%, signal=71%

## Sheet: Supplementary Fig. 6d
Soure Data to Supplementary Fig. 6d
Hallmark Interferon Alpha Response Genes	R273H-PLVX	pBabe-PLVX	R273H-MCM5	pBabe-MCM5
ADAR	12643.3	10257.8	13036.6	10192.7
B2M	16536.1	17761.2	14431.2	21089.5
BATF2	65.5734	59.7017	36.1468	49.3187
BST2	4454.11	1398.36	2563.07	2106.82
C1S	664.492	512.007	398.851	899.22
CASP1	808.374	803.538	707.923	842.231
CASP8	1186.23	1134.57	1788.1	1099.45
CCRL2	28.4026	28.3348	22.0057	22.9974
CD47	6583.44	3869	6293.28	4019.1
CD74	34.7993	116.5	35.1137	149.312
CMPK2	698.154	178.374	463.543	301.853
CMTR1	1999.84	1838.69	1795.31	2189.58
CNP	2703.79	2771.04	1965.02	3053.69
CSF1	290.359	317.6	178.044	578.119
CXCL10	94.2102	43.0675	62.7142	135.316
CXCL11	38.0695	29.5405	38.0071	76.8617
DDX60	998.796	764.731	927.523	855.064
DHX58	422.04	385.816	289.375	516.829
EIF2AK2	5440.95	4269.43	7522.46	4505.49
ELF1	2361.03	2548.43	2989.37	2497.6
EPSTI1	1328.08	829.705	1194.03	1011.35
FAM46A	743.346	860.382	873.654	801.121
GBP2	180.213	149.065	110.067	279.499
GBP4	580.18	236.893	414.344	466.463
GMPR	140.121	28.0059	115.921	29.7065
HELZ2	3604.1	1711.03	2256.31	2174.94
HERC6	1339.91	694.052	1167.68	699.519
HLA-C	17417	7854.03	10006.2	10433.2
IFI27	4922.15	1515.7	2698.51	2750.79
IFI30	18.134	18.0088	17.8456	15.4686
IFI35	1477.03	747.001	865.245	1058.73
IFI44	2479.06	1621.52	2059.29	1954.11
IFI44L	817.668	201.906	657.305	345.875
IFIH1	914.633	508.27	956.24	608.104
IFIT2	1302.27	1514.82	1067.19	1853.83
IFIT3	2503.94	1782.63	2269.04	2537.27
IFITM1	448.302	134.543	190.624	232.491
IFITM2	500.724	310.803	338.799	343.076
IFITM3	3995.54	1790.75	2180.19	2596.29
IL4R	2956.79	2989.83	2451.5	2586
IL7	162.903	153.718	159.901	161.309
IL15	123.595	119.075	93.8204	131.081
IRF1	1752.55	1749.11	1141.37	2144.9
IRF2	1040.65	816.133	1164.72	849.165
IRF7	2649.98	995.903	1517.5	1287.74
IRF9	72.6971	77.1731	70.376	81.1662
ISG15	1259.39	805.761	690.293	1168.26
ISG20	252.143	107.105	157.433	124.515
LAMP3	1143.87	177.562	1098.32	262.333
LAP3	1468.07	1529.94	1398.44	1769.41
LGALS3BP	14634.1	10144.5	8519.8	12216
LPAR6	27.076	82.8466	23.2082	80.5378
LY6E	11369.6	6532.77	6088.24	8268.98
MOV10	4870.72	4099.03	3512.43	4237.48
MVB12A	712.474	550.476	491.785	694.965
MX1	4563.77	765.226	3540.35	1350.28
NCOA7	1001.43	1394.46	1116.26	2447.24
NMI	1135.34	921.291	1569.81	1149.08
NUB1	2066.06	1307.2	2523.81	1476.81
OAS1	1565.19	489.552	948.731	715.808
OASL	476.071	255.929	246.374	430.678
OGFR	1971.45	1533.71	1172.29	1778.15
PARP9	1843.01	1319.49	1894.29	1546.92
PARP12	2917.09	1966.79	2279.66	1959.13
PARP14	5843.3	3033.66	6817.85	3761.44
PLSCR1	4529.46	1885.16	3594.53	2588.81
PNPT1	2033.9	2424.09	2691.54	2606.54
PROCR	475.793	435.745	483.524	426.375
PSMA3	2915.37	2828.93	3298.29	3403.51
PSMB8	1810.66	1239.95	1132.48	1758.34
PSMB9	1765.33	847.586	1220.77	1209.54
PSME1	3307.14	2781.74	2294.2	4107.7
PSME2	2703.95	2205.63	1996.98	2933.23
RIPK2	1392.04	1275.97	1617.31	1361.08
RNF31	595.757	782.545	448.035	776.598
RSAD2	698.601	279.394	561.359	558.527
RTP4	73.8569	62.852	52.0568	91.1676
SAMD9	2500.26	2243.59	3223.45	2645.96
SAMD9L	902.848	537.99	967.602	752.842
SELL	75.0154	37.5116	58.8224	45.2864
SLC25A28	754.112	604.518	523.284	679.828
SP110	96.1764	67.5275	127.47	70.8794
STAT2	2541.26	1748.97	2051.93	1898.88
TAP1	2310.49	1355.25	1598.09	1488.89
TDRD7	810.637	521.581	740.692	492.504
TMEM140	277.242	276.551	208.572	292.989
TRAFD1	1301.05	1226.8	1082.78	1401.3
TRIM5	1556.24	971.548	1690.24	1069.21
TRIM14	1253.99	1542.51	1133.41	1426.03
TRIM21	590.442	434.684	524.609	493.957
TRIM25	3638.63	3596.78	3365.56	3923.66
TRIM26	2643.38	2283.62	2000.95	2376.03
TXNIP	9132.37	5937.97	7936.02	5454.62
UBA7	1345.39	891.437	875.007	1127.33
UBE2L6	2212.81	1369.54	1459.84	2069.58
USP18	1121.66	254.793	752.248	422.504
WARS	2615.03	2905.46	2706.2	3055.25

## Sheet: Supplementary Fig. 6e
Soure Data to Supplementary Fig. 6e
Hallmark Interferon Gamma Response Genes	R273H-PLVX	pBabe-PLVX	R273H-MCM5	pBabe-MCM5
ADAR	12643.3	10257.8	13036.6	10192.7
APOL6	2279.04	2383.98	2289.85	2869.24
ARID5B	16.0337	338.768	16.6178	432.004
ARL4A	264.83	517.852	373.381	611.652
B2M	16536.1	17761.2	14431.2	21089.5
BANK1	37.6496	39.7825	36.6919	39.4734
BATF2	65.5734	59.7017	36.1468	49.3187
BPGM	306.79	314.812	366.398	337.732
BST2	4454.11	1398.36	2563.07	2106.82
BTG1	1441.2	795.197	1314.7	1001.04
C1R	1082.57	696.675	450.18	1232.17
C1S	664.492	512.007	398.851	899.22
CASP1	808.374	803.538	707.923	842.231
CASP3	1418.53	857.823	1655.17	913.666
CASP4	2709.04	1926.76	3249.73	1625.32
CASP7	775.575	812.341	822.869	1011.6
CASP8	1186.23	1134.57	1788.1	1099.45
CCL5	86.6736	46.8983	50.6333	68.8529
CD38	34.7198	124.732	56.7634	163.628
CD40	220.179	116.794	195.313	184.376
CD74	34.7993	116.5	35.1137	149.312
CD86	16.6229	19.9254	18.3234	23.0817
CD274	1106.66	525.275	1740.81	331.552
CDKN1A	2248.26	728.406	1628.3	776.721
CFB	32.81	29.0165	31.6933	32.3098
CFH	15.9602	35.3796	14.3424	28.1911
CIITA	44.8455	53.3408	50.0022	60.1091
CMPK2	698.154	178.374	463.543	301.853
CMTR1	1999.84	1838.69	1795.31	2189.58
CXCL10	94.2102	43.0675	62.7142	135.316
CXCL11	38.0695	29.5405	38.0071	76.8617
DDX58	1990.11	1215.83	2430.32	1265.26
DDX60	998.796	764.731	927.523	855.064
DHX58	422.04	385.816	289.375	516.829
EIF2AK2	5440.95	4269.43	7522.46	4505.49
EIF4E3	132.166	321.047	178.561	342.565
EPSTI1	1328.08	829.705	1194.03	1011.35
FAS	940.121	817.191	1181.8	734.186
FCGR1A	20.9141	24.6121	39.3804	19.2425
FPR1	23.6727	24.4062	17.4367	29.3104
GBP4	580.18	236.893	414.344	466.463
GBP6	60.9093	50.0007	25.8453	80.3585
GCH1	454.239	509.631	521.377	466.066
HELZ2	3604.1	1711.03	2256.31	2174.94
HERC6	1339.91	694.052	1167.68	699.519
HIF1A	2850.47	5147.44	4955.71	4171.91
HLA-A	1102.79	582.029	722.707	668.775
HLA-B	10822.2	4817.31	5882.34	6091.41
HLA-DMA	142.784	101.671	91.4077	111.396
HLA-DQA1	18.8207	17.6899	13.1088	22.4083
HLA-DRB1	46.9455	35.8934	36.0246	45.3632
ICAM1	9020.34	2014.64	6839.92	1715.11
IFI27	4922.15	1515.7	2698.51	2750.79
IFI30	18.134	18.0088	17.8456	15.4686
IFI35	1477.03	747.001	865.245	1058.73
IFI44	2479.06	1621.52	2059.29	1954.11
IFI44L	817.668	201.906	657.305	345.875
IFIH1	914.633	508.27	956.24	608.104
IFIT1	1774.64	1061.95	1426.69	1766.81
IFIT2	1302.27	1514.82	1067.19	1853.83
IFIT3	2503.94	1782.63	2269.04	2537.27
IFITM2	500.724	310.803	338.799	343.076
IFITM3	3995.54	1790.75	2180.19	2596.29
IFNAR2	415.187	479.199	474.045	535.527
IL2RB	19.2229	19.6834	13.778	19.8616
IL4R	2956.79	2989.83	2451.5	2586
IL6	493.633	55.3497	812.269	39.5998
IL7	162.903	153.718	159.901	161.309
IL15	123.595	119.075	93.8204	131.081
IL15RA	517.17	383.278	451.946	494.621
IL18BP	265.491	308.276	262.721	308.072
IRF1	1752.55	1749.11	1141.37	2144.9
IRF2	1040.65	816.133	1164.72	849.165
IRF5	753.404	493.025	486.392	556.599
IRF7	2649.98	995.903	1517.5	1287.74
IRF9	72.6971	77.1731	70.376	81.1662
ISG15	1259.39	805.761	690.293	1168.26
ISG20	252.143	107.105	157.433	124.515
ISOC1	919.523	804.933	1071.4	864.207
JAK2	309.246	304.57	430.183	301.369
KLRK1	15.8949	16.5786	18.5131	15.4686
LAP3	1468.07	1529.94	1398.44	1769.41
LATS2	1322.89	1086.32	1507.78	1009.61
LGALS3BP	14634.1	10144.5	8519.8	12216
LY6E	11369.6	6532.77	6088.24	8268.98
LYSMD2	430.335	443.629	320.207	561.85
METTL7B	20.3207	27.1509	15.1635	26.8709
MT2A	82935.3	12390.9	65455.6	13852.3
MTHFD2	3559.2	2981.89	3814.81	3312.04
MVP	4077.36	2818.72	2530.8	3360.63
MX1	4563.77	765.226	3540.35	1350.28
MX2	950.32	135.169	724.421	277.742
MYD88	1345.43	1133.38	1041.85	1136.37
NAMPT	2551.55	2464.1	2911.71	2295.59
NCOA3	2789.52	2538.55	3702.63	2623.35
NFKB1	2951.42	2146.19	2846.25	1935.04
NFKBIA	4095.23	2791.82	3237.31	3033.68
NLRC5	189.876	294.604	138.053	327.927
NMI	1135.34	921.291	1569.81	1149.08
NOD1	366.392	456.206	275.249	455.55
NUP93	3467.42	3107.96	3622.11	3554.09
OAS2	4077.98	834.573	3407.08	1294.91
OAS3	16113.8	6506.15	13234.6	8210.93
OASL	476.071	255.929	246.374	430.678
OGFR	1971.45	1533.71	1172.29	1778.15
PARP12	2917.09	1966.79	2279.66	1959.13
PARP14	5843.3	3033.66	6817.85	3761.44
PDE4B	23.4797	20.5976	17.3886	21.2183
PELI1	324.981	345.709	428.408	348.064
PFKP	7318.93	3986.51	5179.87	4317.79
PIM1	2705.39	755.159	1870.31	1006.9
PLA2G4A	62.712	166.657	51.4914	189.945
PLSCR1	4529.46	1885.16	3594.53	2588.81
PML	2752.01	2199.27	1949.2	2822.49
PNP	901.88	910.921	898.098	916.551
PNPT1	2033.9	2424.09	2691.54	2606.54
PSMA2	92.9988	108.676	113.925	115.078
PSMA3	2915.37	2828.93	3298.29	3403.51
PSMB2	6866.63	5145.06	6779.25	5468.36
PSMB8	1810.66	1239.95	1132.48	1758.34
PSMB9	1765.33	847.586	1220.77	1209.54
PSMB10	345.434	183.961	193.938	286.823
PSME1	3307.14	2781.74	2294.2	4107.7
PSME2	2703.95	2205.63	1996.98	2933.23
PTGS2	1599	1047.18	3241.81	798.392
PTPN1	3910.7	3337.4	3356.32	3046.87
PTPN2	3061.11	3088.93	4065.93	2894.61
PTPN6	1389.18	1171.84	1062.63	1155.4
RAPGEF6	208.008	211.609	274.825	198.777
RBCK1	3672.73	3094.83	2568.6	3084.39
RIPK1	1847.85	1581.68	2072.33	1572.93
RIPK2	1392.04	1275.97	1617.31	1361.08
RNF31	595.757	782.545	448.035	776.598
RNF213	4274.29	4458.76	4411.81	5443.66
RSAD2	698.601	279.394	561.359	558.527
RTP4	73.8569	62.852	52.0568	91.1676
SAMD9L	902.848	537.99	967.602	752.842
SAMHD1	2762.7	1645.93	2793.3	1930.67
SECTM1	166.851	98.9578	89.3227	126.76
SERPING1	186.88	64.3137	117.339	119.869
SLC25A28	754.112	604.518	523.284	679.828
SOCS1	75.4738	94.0554	44.1062	102.697
SOCS3	1067.48	376.868	719.597	321.769
SOD2	11522	4947.68	9319.7	5821.55
SP110	96.1764	67.5275	127.47	70.8794
SPPL2A	1258.75	1534.91	1544.93	1583.61
SRI	1282.42	897.641	1375.06	1081.62
SSPN	22.7184	43.6514	19.4405	46.1279
ST3GAL5	48.7308	140.189	54.0101	193.109
ST8SIA4	34.3257	74.0917	38.7719	68.0354
STAT1	10227.4	5085.87	11232	5879.18
STAT2	2541.26	1748.97	2051.93	1898.88
STAT3	6548.46	5525.82	6176.13	5710.25
STAT4	25.613	29.5258	25.9033	39.2385
TAP1	2310.49	1355.25	1598.09	1488.89
TAPBP	13619.6	6562.43	9844.22	7370.5
TDRD7	810.637	521.581	740.692	492.504
TNFAIP2	826.162	1440.03	481.209	1652.04
TNFAIP3	1568.21	1580.83	1779.15	1243.93
TNFSF10	280.574	330.387	177.056	675.567
TOR1B	1304.1	1165.54	1342.67	984.266
TRAFD1	1301.05	1226.8	1082.78	1401.3
TRIM14	1253.99	1542.51	1133.41	1426.03
TRIM21	590.442	434.684	524.609	493.957
TRIM25	3638.63	3596.78	3365.56	3923.66
TRIM26	2643.38	2283.62	2000.95	2376.03
TXNIP	9132.37	5937.97	7936.02	5454.62
UBE2L6	2212.81	1369.54	1459.84	2069.58
UPP1	5583.69	2646.46	5492.19	1746.16
USP18	1121.66	254.793	752.248	422.504
VAMP5	44.791	73.3539	62.6275	93.8045
VAMP8	1776.1	1138.86	1222.19	1736.71
WARS	2615.03	2905.46	2706.2	3055.25
XAF1	475.893	249.141	503.848	348.395
XCL1	31.4103	35.56	24.9739	33.7035
ZBP1	17.4701	15.6655	15.1635	19.451
ZNFX1	2450.09	2344.36	2244.97	2400.62

## Sheet: Supplementary Fig. 6f
Soure Data to Supplementary Fig. 6f
NAME	GS<br> follow link to MSigDB	GS DETAILS	SIZE	ES	NES	NOM p-val	FDR q-val	FWER p-val	RANK AT MAX	LEADING EDGE
HALLMARK_INTERFERON_ALPHA_RESPONSE	HALLMARK_INTERFERON_ALPHA_RESPONSE	Details ...	95	-0.626735	-2.36127	0	0	0	5324	tags=61%, list=25%, signal=82%

## Sheet: Supplementary Fig. 6g
Soure Data to Supplementary Fig. 6g
NAME	GS<br> follow link to MSigDB	GS DETAILS	SIZE	ES	NES	NOM p-val	FDR q-val	FWER p-val	RANK AT MAX	LEADING EDGE
HALLMARK_INTERFERON_GAMMA_RESPONSE	HALLMARK_INTERFERON_GAMMA_RESPONSE	Details ...	177	-0.538714	-2.21672	0	0	0	5470	tags=53%, list=26%, signal=71%

## Sheet: Supplementary Fig. 6h
Soure Data to Supplementary Fig. 6h
NAME	GS<br> follow link to MSigDB	GS DETAILS	SIZE	ES	NES	NOM p-val	FDR q-val	FWER p-val	RANK AT MAX	LEADING EDGE
HALLMARK_INTERFERON_ALPHA_RESPONSE	HALLMARK_INTERFERON_ALPHA_RESPONSE	Details ...	95	0.636504	2.64046	0	0	0	3010	tags=47%, list=14%, signal=55%

## Sheet: Supplementary Fig. 6i
Soure Data to Supplementary Fig. 6i
NAME	GS<br> follow link to MSigDB	GS DETAILS	SIZE	ES	NES	NOM p-val	FDR q-val	FWER p-val	RANK AT MAX	LEADING EDGE
HALLMARK_INTERFERON_ALPHA_RESPONSE	HALLMARK_INTERFERON_ALPHA_RESPONSE	Details ...	95	0.526709	1.90935	0	0.00106014	0.002	5355	tags=43%, list=26%, signal=58%

## Sheet: Supplementary Fig. 6j
Soure Data to Supplementary Fig. 6j
NAME	GS<br> follow link to MSigDB	GS DETAILS	SIZE	ES	NES	NOM p-val	FDR q-val	FWER p-val	RANK AT MAX	LEADING EDGE
HALLMARK_INTERFERON_GAMMA_RESPONSE	HALLMARK_INTERFERON_GAMMA_RESPONSE	Details ...	177	0.477352	2.20536	0	0	0	3063	tags=42%, list=15%, signal=49%

[truncated: 16 more sheets: Supplementary Fig. 6k, Supplementary Fig. 6l, Supplementary Fig. 6m, Supplementary Fig. 6n, Supplementary Fig. 6o, Supplementary Fig. 6p, Supplementary Fig. 6q, Supplementary Fig. 6r, Supplementary Fig. 6s, Supplementary Fig. 6t, Supplementary Fig. 6u, Supplementary Fig. 6v, Supplementary Fig. 6w, Supplementary Fig. 6x, Supplementary Fig. 6y, Supplementary Fig. 6z]
