# Supplementary material for: Mutant p53 gains oncogenic functions through a chromosomal instability-induced cytosolic DNA response
Source: Nat Commun. 2024 Jan 2;15:180. doi: 10.1038/s41467-023-44239-2 (PMC10761733; doi:10.1038/s41467-023-44239-2)
Supplement: Supplementary file 9 — Source Data [file 41467_2023_44239_MOESM9_ESM.zip › source data/Source Data to Supplementary Fig. 7.xlsx]

## Sheet: Supplementary Fig. 7a
Source Data to Supplementary Fig. 7a
Label	short barcode	TP53_Status	5Y Progression-free survival (0=censored; 1=event)	5Y Progression-free survival time (months)	GSEA_PaperClusters
TCGA-BA-5151-01A-01R-1436-07	TCGA-BA-5151	Mut	1	16.9971	All high
TCGA-BA-5152-01A-02R-1873-07	TCGA-BA-5152	Mut	0	42.3447	All high
TCGA-BA-5558-01A-01R-1514-07	TCGA-BA-5558	Mut	0	60	All high
TCGA-BA-A6DD-01A-12R-A31N-07	TCGA-BA-A6DD	Mut	1	3.15613	All high
TCGA-CN-4733-01A-02R-1873-07	TCGA-CN-4733	Mut	0	52.1419	All high
TCGA-CN-4736-01A-01R-1436-07	TCGA-CN-4736	Mut	1	6.87116	All high
TCGA-CN-5370-01A-01R-2016-07	TCGA-CN-5370	Mut	1	4.04379	All high
TCGA-CN-5373-01A-01R-1436-07	TCGA-CN-5373	Mut	0	52.0761	All high
TCGA-CN-6013-01A-11R-1686-07	TCGA-CN-6013	Mut	1	10.6191	All high
TCGA-CN-6018-01A-11R-1686-07	TCGA-CN-6018	Mut	0	19.0683	All high
TCGA-CN-6995-01A-31R-2016-07	TCGA-CN-6995	Mut	0	3.68215	All high
TCGA-CN-6996-01A-11R-1915-07	TCGA-CN-6996	Mut	1	11.5067	All high
TCGA-CN-6998-01A-23R-2016-07	TCGA-CN-6998	Mut	1	8.02183	All high
TCGA-CQ-5330-01A-01R-1686-07	TCGA-CQ-5330	Mut	0	60	All high
TCGA-CQ-5331-01A-02R-1873-07	TCGA-CQ-5331	Mut	0	45.994	All high
TCGA-CQ-5333-01A-01R-2403-07	TCGA-CQ-5333	Mut	1	5.78624	All high
TCGA-CQ-5334-01A-01R-1686-07	TCGA-CQ-5334	Mut	1	1.64382	All high
TCGA-CQ-6218-01A-11R-1915-07	TCGA-CQ-6218	Mut	0	41.1941	All high
TCGA-CQ-6220-01A-11R-1915-07	TCGA-CQ-6220	Mut	0	32.3832	All high
TCGA-CQ-6222-01A-11R-1915-07	TCGA-CQ-6222	Mut	0	60	All high
TCGA-CQ-6223-01A-11R-1915-07	TCGA-CQ-6223	Mut	0	46.9474	All high
TCGA-CQ-7063-01A-11R-2403-07	TCGA-CQ-7063	Mut	1	38.1366	All high
TCGA-CQ-A4C6-01A-11R-A24Z-07	TCGA-CQ-A4C6	Mut	0	44.4817	All high
TCGA-CQ-A4CB-01A-11R-A24Z-07	TCGA-CQ-A4CB	Mut	0	29.3586	All high
TCGA-CQ-A4CD-01A-21R-A24Z-07	TCGA-CQ-A4CD	Mut	0	33.5996	All high
TCGA-CR-6484-01A-11R-1873-07	TCGA-CR-6484	Mut	0	11.6382	All high
TCGA-CR-7373-01A-11R-2016-07	TCGA-CR-7373	Mut	0	29.2271	All high
TCGA-CR-7376-01A-11R-2132-07	TCGA-CR-7376	Mut	0	31.9558	All high
TCGA-CR-7377-01A-11R-2016-07	TCGA-CR-7377	Mut	0	9.1725	All high
TCGA-CR-7386-01A-11R-2016-07	TCGA-CR-7386	Mut	1	33.7969	All high
TCGA-CV-5966-01A-11R-1686-07	TCGA-CV-5966	Mut	0	17.9176	All high
TCGA-CV-6942-01A-21R-2016-07	TCGA-CV-6942	Mut	0	60	All high
TCGA-CV-6952-01A-11R-1915-07	TCGA-CV-6952	Mut	0	6.08213	All high
TCGA-CV-7090-01A-11R-2016-07	TCGA-CV-7090	Mut	0	60	All high
TCGA-CV-7099-01A-41R-2016-07	TCGA-CV-7099	Mut	0	7.98895	All high
TCGA-CV-7104-01A-11R-2016-07	TCGA-CV-7104	Mut	0	12.9204	All high
TCGA-CV-7235-01A-11R-2016-07	TCGA-CV-7235	Mut	0	60	All high
TCGA-CV-7407-01A-11R-2081-07	TCGA-CV-7407	Mut	0	35.5393	All high
TCGA-CV-7434-01A-11R-2132-07	TCGA-CV-7434	Mut	0	7.16704	All high
TCGA-CV-7435-01A-11R-2132-07	TCGA-CV-7435	Mut	0	60	All high
TCGA-CV-7438-01A-21R-2132-07	TCGA-CV-7438	Mut	1	6.37801	All high
TCGA-CV-A468-01A-11R-A266-07	TCGA-CV-A468	Mut	0	15.2546	All high
TCGA-CV-A6JD-01A-11R-A31N-07	TCGA-CV-A6JD	Mut	0	5.9835	All high
TCGA-CV-A6K2-01A-11R-A31N-07	TCGA-CV-A6K2	Mut	1	4.40543	All high
TCGA-D6-6515-01A-21R-1873-07	TCGA-D6-6515	Mut	1	6.41089	All high
TCGA-D6-6825-01A-21R-1915-07	TCGA-D6-6825	Mut	0	16.1423	All high
TCGA-D6-8569-01A-11R-2403-07	TCGA-D6-8569	Mut	0	25.3148	All high
TCGA-DQ-5630-01A-01R-1873-07	TCGA-DQ-5630	Mut	0	33.8626	All high
TCGA-DQ-7592-01A-11R-2081-07	TCGA-DQ-7592	Mut	0	37.5777	All high
TCGA-F7-8489-01A-31R-2403-07	TCGA-F7-8489	Mut	0	21.6326	All high
TCGA-F7-A50G-01A-11R-A266-07	TCGA-F7-A50G	Mut	0	20.2518	All high
TCGA-F7-A61S-01A-11R-A28V-07	TCGA-F7-A61S	Mut	1	7.00266	All high
TCGA-H7-8501-01A-11R-2403-07	TCGA-H7-8501	Mut	0	15.156	All high
TCGA-H7-A6C4-01A-11R-A30B-07	TCGA-H7-A6C4	Mut	1	7.72594	All high
TCGA-IQ-A61E-01A-22R-A30B-07	TCGA-IQ-A61E	Mut	0	37.7092	All high
TCGA-QK-A6II-01A-11R-A31N-07	TCGA-QK-A6II	Mut	1	5.78624	All high
TCGA-UF-A7JO-01A-11R-A34R-07	TCGA-UF-A7JO	Mut	1	17.2601	All high
TCGA-UF-A7JT-01A-11R-A34R-07	TCGA-UF-A7JT	Mut	1	23.6052	All high
TCGA-BA-4074-01A-01R-1436-07	TCGA-BA-4074	Mut	1	13.019	All low
TCGA-BA-7269-01A-11R-2016-07	TCGA-BA-7269	Mut	0	41.8516	All low
TCGA-BA-A6D8-01A-31R-A31N-07	TCGA-BA-A6D8	Mut	1	27.912	All low
TCGA-BB-4224-01A-01R-1436-07	TCGA-BB-4224	Mut	1	5.75336	All low
TCGA-BB-8601-01A-11R-2403-07	TCGA-BB-8601	Mut	1	14.4656	All low
TCGA-BB-A5HZ-01A-21R-A28V-07	TCGA-BB-A5HZ	Mut	1	14.3998	All low
TCGA-CN-4725-01A-01R-1436-07	TCGA-CN-4725	Mut	0	38.0379	All low
TCGA-CN-4731-01A-01R-1436-07	TCGA-CN-4731	Mut	1	7.98895	All low
TCGA-CN-4737-01A-01R-1436-07	TCGA-CN-4737	Mut	0	20.5477	All low
TCGA-CN-5367-01A-01R-1436-07	TCGA-CN-5367	Mut	0	11.5725	All low
TCGA-CN-6016-01A-11R-1686-07	TCGA-CN-6016	Mut	0	47.4406	All low
TCGA-CN-6024-01A-11R-1686-07	TCGA-CN-6024	Mut	1	5.12871	All low
TCGA-CN-6994-01A-11R-1915-07	TCGA-CN-6994	Mut	0	38.8927	All low
TCGA-CN-A49A-01A-11R-A24H-07	TCGA-CN-A49A	Mut	1	11.3095	All low
TCGA-CQ-5332-01A-01R-1686-07	TCGA-CQ-5332	Mut	0	10.4218	All low
TCGA-CQ-6225-01A-11R-1915-07	TCGA-CQ-6225	Mut	1	5.91774	All low
TCGA-CQ-6228-01A-11R-1915-07	TCGA-CQ-6228	Mut	1	8.97524	All low
TCGA-CQ-7065-01A-11R-2081-07	TCGA-CQ-7065	Mut	1	7.56156	All low
TCGA-CQ-7072-01A-21R-A30B-07	TCGA-CQ-7072	Mut	0	60	All low
TCGA-CQ-A4C9-01A-11R-A24Z-07	TCGA-CQ-A4C9	Mut	1	9.43551	All low
TCGA-CQ-A4CE-01A-11R-A266-07	TCGA-CQ-A4CE	Mut	0	29.4901	All low
TCGA-CQ-A4CH-01A-11R-A266-07	TCGA-CQ-A4CH	Mut	1	6.90403	All low
TCGA-CQ-A4CI-01A-11R-A266-07	TCGA-CQ-A4CI	Mut	1	16.9971	All low
TCGA-CR-6491-01A-11R-1873-07	TCGA-CR-6491	Mut	1	16.4053	All low
TCGA-CR-7365-01A-11R-2016-07	TCGA-CR-7365	Mut	0	39.1557	All low
TCGA-CR-7372-01A-11R-2016-07	TCGA-CR-7372	Mut	0	24.9532	All low
TCGA-CR-7390-01A-11R-2016-07	TCGA-CR-7390	Mut	0	49.5775	All low
TCGA-CV-5976-01A-11R-1686-07	TCGA-CV-5976	Mut	0	48.5912	All low
TCGA-CV-6933-01A-11R-1915-07	TCGA-CV-6933	Mut	0	60	All low
TCGA-CV-6937-01A-11R-2016-07	TCGA-CV-6937	Mut	0	20.5148	All low
TCGA-CV-6940-01A-11R-1915-07	TCGA-CV-6940	Mut	0	26.4326	All low
TCGA-CV-6941-01A-11R-1915-07	TCGA-CV-6941	Mut	0	11.2437	All low
TCGA-CV-6945-01A-11R-1915-07	TCGA-CV-6945	Mut	1	12.0327	All low
TCGA-CV-6948-01A-11R-1915-07	TCGA-CV-6948	Mut	0	42.3776	All low
TCGA-CV-6951-01A-11R-1915-07	TCGA-CV-6951	Mut	1	30.0819	All low
TCGA-CV-6956-01A-21R-2016-07	TCGA-CV-6956	Mut	1	7.13417	All low
TCGA-CV-6960-01A-41R-2016-07	TCGA-CV-6960	Mut	0	28.3394	All low
TCGA-CV-7091-01A-11R-2016-07	TCGA-CV-7091	Mut	0	60	All low
TCGA-CV-7102-01A-11R-2016-07	TCGA-CV-7102	Mut	0	1.84108	All low
TCGA-CV-7103-01A-21R-2016-07	TCGA-CV-7103	Mut	1	52.3063	All low
TCGA-CV-7178-01A-21R-2016-07	TCGA-CV-7178	Mut	0	60	All low
TCGA-CV-7180-01A-11R-2016-07	TCGA-CV-7180	Mut	1	10.7506	All low
TCGA-CV-7243-01A-11R-2016-07	TCGA-CV-7243	Mut	0	31.364	All low
TCGA-CV-7253-01A-11R-2016-07	TCGA-CV-7253	Mut	1	11.8684	All low
TCGA-CV-7254-01A-11R-2016-07	TCGA-CV-7254	Mut	1	47.9666	All low
TCGA-CV-7255-01A-11R-2016-07	TCGA-CV-7255	Mut	1	2.10409	All low
TCGA-CV-7263-01A-11R-2016-07	TCGA-CV-7263	Mut	1	18.4108	All low
TCGA-CV-7414-01A-11R-2081-07	TCGA-CV-7414	Mut	0	0.460269	All low
TCGA-CV-7416-01A-11R-2081-07	TCGA-CV-7416	Mut	0	25.0847	All low
TCGA-CV-7423-01A-11R-2081-07	TCGA-CV-7423	Mut	0	60	All low
TCGA-CV-7446-01A-11R-2232-07	TCGA-CV-7446	Mut	1	35.9339	All low
TCGA-CV-7568-01A-11R-2232-07	TCGA-CV-7568	Mut	0	30.4764	All low
TCGA-CV-A45U-01A-12R-A24H-07	TCGA-CV-A45U	Mut	1	34.9804	All low
TCGA-CV-A45X-01A-21R-A24Z-07	TCGA-CV-A45X	Mut	0	6.50952	All low
TCGA-CV-A465-01A-11R-A266-07	TCGA-CV-A465	Mut	0	7.06842	All low
TCGA-CV-A6JU-01A-11R-A31N-07	TCGA-CV-A6JU	Mut	0	3.6164	All low
TCGA-CV-A6JY-01A-11R-A31N-07	TCGA-CV-A6JY	Mut	0	21.2381	All low
TCGA-CX-A4AQ-01A-11R-A24Z-07	TCGA-CX-A4AQ	Mut	0	51.1227	All low
TCGA-D6-6823-01A-11R-1915-07	TCGA-D6-6823	Mut	0	23.0463	All low
TCGA-D6-A4ZB-01A-11R-A24Z-07	TCGA-D6-A4ZB	Mut	0	12.3615	All low
TCGA-DQ-5631-01A-01R-1873-07	TCGA-DQ-5631	Mut	1	14.6957	All low
TCGA-DQ-7588-01A-11R-2081-07	TCGA-DQ-7588	Mut	1	2.59723	All low
TCGA-F7-A61W-01A-11R-A28V-07	TCGA-F7-A61W	Mut	0	0.460269	All low
TCGA-HD-7831-01A-11R-2132-07	TCGA-HD-7831	Mut	1	21.9285	All low
TCGA-HD-8635-01A-11R-2403-07	TCGA-HD-8635	Mut	0	22.8491	All low
TCGA-HD-A633-01A-11R-A28V-07	TCGA-HD-A633	Mut	1	13.7752	All low
TCGA-IQ-A61G-01A-11R-A30B-07	TCGA-IQ-A61G	Mut	1	8.18621	All low
TCGA-IQ-A61H-01A-11R-A30B-07	TCGA-IQ-A61H	Mut	0	37.4133	All low
TCGA-IQ-A61J-01A-11R-A30B-07	TCGA-IQ-A61J	Mut	0	33.5668	All low
TCGA-IQ-A6SG-01A-12R-A34R-07	TCGA-IQ-A6SG	Mut	0	19.0354	All low
TCGA-KU-A66T-01A-11R-A30B-07	TCGA-KU-A66T	Mut	1	18.1477	All low
TCGA-MT-A7BN-01A-12R-A34R-07	TCGA-MT-A7BN	Mut	1	5.88487	All low
TCGA-P3-A5QA-01A-11R-A28V-07	TCGA-P3-A5QA	Mut	1	52.635	All low
TCGA-P3-A6T0-01A-12R-A34R-07	TCGA-P3-A6T0	Mut	1	11.9999	All low
TCGA-P3-A6T3-01A-11R-A34R-07	TCGA-P3-A6T3	Mut	1	7.95608	All low
TCGA-P3-A6T4-01A-11R-A34R-07	TCGA-P3-A6T4	Mut	1	2.03833	All low
TCGA-P3-A6T5-01A-11R-A34R-07	TCGA-P3-A6T5	Mut	1	11.0136	All low
TCGA-P3-A6T8-01A-11R-A34R-07	TCGA-P3-A6T8	Mut	0	13.1505	All low
TCGA-QK-A6IH-01A-11R-A31N-07	TCGA-QK-A6IH	Mut	1	7.49581	All low
TCGA-QK-A6VB-01A-12R-A34R-07	TCGA-QK-A6VB	Mut	1	20.1532	All low
TCGA-UF-A71A-01A-22R-A34R-07	TCGA-UF-A71A	Mut	1	2.82737	All low
TCGA-UF-A71B-01A-12R-A34R-07	TCGA-UF-A71B	Mut	0	49.5118	All low
TCGA-UF-A71E-01A-31R-A34R-07	TCGA-UF-A71E	Mut	0	49.446	All low
TCGA-UF-A7JA-01A-12R-A34R-07	TCGA-UF-A7JA	Mut	0	60	All low
TCGA-UF-A7JD-01A-11R-A34R-07	TCGA-UF-A7JD	Mut	0	24.2956	All low
TCGA-WA-A7GZ-01A-11R-A34R-07	TCGA-WA-A7GZ	Mut	0	20.5477	All low
TCGA-BA-6873-01A-11R-1873-07	TCGA-BA-6873	Mut	1	2.16984	IFN-high & Inf-low
TCGA-BA-A6DB-01A-11R-A30B-07	TCGA-BA-A6DB	Mut	1	6.83828	IFN-high & Inf-low
TCGA-BA-A6DE-01A-22R-A31N-07	TCGA-BA-A6DE	Mut	0	14.4656	IFN-high & Inf-low
TCGA-BB-A6UO-01A-12R-A34R-07	TCGA-BB-A6UO	Mut	1	6.96979	IFN-high & Inf-low
TCGA-C9-A47Z-01A-11R-A24H-07	TCGA-C9-A47Z	Mut	0	6.27938	IFN-high & Inf-low
TCGA-C9-A480-01A-12R-A24H-07	TCGA-C9-A480	Mut	0	12.6903	IFN-high & Inf-low
TCGA-CN-5364-01A-01R-1436-07	TCGA-CN-5364	Mut	0	16.208	IFN-high & Inf-low
TCGA-CN-6011-01A-11R-1686-07	TCGA-CN-6011	Mut	0	30.6736	IFN-high & Inf-low
TCGA-CQ-5329-01A-01R-1686-07	TCGA-CQ-5329	Mut	0	60	IFN-high & Inf-low
TCGA-CQ-6219-01A-11R-1915-07	TCGA-CQ-6219	Mut	1	6.41089	IFN-high & Inf-low
TCGA-CQ-6224-01A-11R-1915-07	TCGA-CQ-6224	Mut	0	56.5802	IFN-high & Inf-low
TCGA-CQ-6229-01A-11R-1915-07	TCGA-CQ-6229	Mut	0	38.7612	IFN-high & Inf-low
TCGA-CR-6493-01A-11R-1873-07	TCGA-CR-6493	Mut	1	8.12046	IFN-high & Inf-low
TCGA-CR-7380-01A-11R-2016-07	TCGA-CR-7380	Mut	1	18.4436	IFN-high & Inf-low
TCGA-CR-7401-01A-11R-2016-07	TCGA-CR-7401	Mut	0	35.4078	IFN-high & Inf-low
TCGA-CV-5436-01A-01R-1514-07	TCGA-CV-5436	Mut	1	19.1998	IFN-high & Inf-low
TCGA-CV-5973-01A-11R-1686-07	TCGA-CV-5973	Mut	0	60	IFN-high & Inf-low
TCGA-CV-5977-01A-11R-1686-07	TCGA-CV-5977	Mut	0	60	IFN-high & Inf-low
TCGA-CV-5979-01A-11R-1686-07	TCGA-CV-5979	Mut	0	43.2324	IFN-high & Inf-low
TCGA-CV-6003-01A-11R-1686-07	TCGA-CV-6003	Mut	0	54.7391	IFN-high & Inf-low
TCGA-CV-6436-01A-11R-1686-07	TCGA-CV-6436	Mut	0	60	IFN-high & Inf-low
TCGA-CV-6936-01A-11R-1915-07	TCGA-CV-6936	Mut	1	5.16159	IFN-high & Inf-low
TCGA-CV-7095-01A-21R-2016-07	TCGA-CV-7095	Mut	0	18.8053	IFN-high & Inf-low
TCGA-CV-7238-01A-11R-2016-07	TCGA-CV-7238	Mut	0	60	IFN-high & Inf-low
TCGA-CV-7413-01A-11R-2081-07	TCGA-CV-7413	Mut	0	9.66565	IFN-high & Inf-low
TCGA-CV-7432-01A-11R-2132-07	TCGA-CV-7432	Mut	0	60	IFN-high & Inf-low
TCGA-CV-A45P-01A-11R-A24H-07	TCGA-CV-A45P	Mut	1	21.008	IFN-high & Inf-low
TCGA-CV-A45Q-01A-11R-A24H-07	TCGA-CV-A45Q	Mut	0	60	IFN-high & Inf-low
TCGA-CV-A45R-01A-11R-A24H-07	TCGA-CV-A45R	Mut	0	60	IFN-high & Inf-low
TCGA-CV-A463-01A-11R-A266-07	TCGA-CV-A463	Mut	0	0.756156	IFN-high & Inf-low
TCGA-CV-A464-01A-11R-A266-07	TCGA-CV-A464	Mut	1	0.920538	IFN-high & Inf-low
TCGA-CV-A6JE-01A-11R-A31N-07	TCGA-CV-A6JE	Mut	0	35.3421	IFN-high & Inf-low
TCGA-CV-A6JN-01A-11R-A31N-07	TCGA-CV-A6JN	Mut	0	29.786	IFN-high & Inf-low
TCGA-CV-A6JT-01A-11R-A31N-07	TCGA-CV-A6JT	Mut	0	28.0107	IFN-high & Inf-low
TCGA-CV-A6JZ-01A-11R-A31N-07	TCGA-CV-A6JZ	Mut	1	12.9204	IFN-high & Inf-low
TCGA-CX-7086-01A-11R-2081-07	TCGA-CX-7086	Mut	0	18.8381	IFN-high & Inf-low
TCGA-D6-6516-01A-11R-1873-07	TCGA-D6-6516	Mut	0	25.4134	IFN-high & Inf-low
TCGA-D6-A4Z9-01A-11R-A24Z-07	TCGA-D6-A4Z9	Mut	0	17.7204	IFN-high & Inf-low
TCGA-D6-A6EM-01A-21R-A31N-07	TCGA-D6-A6EM	Mut	1	7.62731	IFN-high & Inf-low
TCGA-D6-A6EO-01A-11R-A31N-07	TCGA-D6-A6EO	Mut	0	24.9532	IFN-high & Inf-low
TCGA-F7-A624-01A-22R-A30B-07	TCGA-F7-A624	Mut	0	12.4273	IFN-high & Inf-low
TCGA-HD-8634-01A-11R-2403-07	TCGA-HD-8634	Mut	0	12.6574	IFN-high & Inf-low
TCGA-IQ-A6SH-01A-12R-A34R-07	TCGA-IQ-A6SH	Mut	0	15.4848	IFN-high & Inf-low
TCGA-P3-A6T2-01A-11R-A34R-07	TCGA-P3-A6T2	Mut	0	60	IFN-high & Inf-low
TCGA-P3-A6T7-01A-11R-A34R-07	TCGA-P3-A6T7	Mut	0	16.0108	IFN-high & Inf-low
TCGA-QK-A64Z-01A-11R-A30B-07	TCGA-QK-A64Z	Mut	1	18.1806	IFN-high & Inf-low
TCGA-QK-A652-01A-11R-A30B-07	TCGA-QK-A652	Mut	0	21.2052	IFN-high & Inf-low
TCGA-QK-A6IG-01A-11R-A31N-07	TCGA-QK-A6IG	Mut	1	4.66844	IFN-high & Inf-low
TCGA-QK-A6IJ-01A-11R-A31N-07	TCGA-QK-A6IJ	Mut	0	12.7231	IFN-high & Inf-low
TCGA-RS-A6TO-01A-32R-A34R-07	TCGA-RS-A6TO	Mut	1	11.1122	IFN-high & Inf-low
TCGA-UF-A719-01A-12R-A34R-07	TCGA-UF-A719	Mut	0	54.6734	IFN-high & Inf-low
TCGA-UF-A7JS-01A-11R-A34R-07	TCGA-UF-A7JS	Mut	1	17.0628	IFN-high & Inf-low
TCGA-BA-5557-01A-01R-1514-07	TCGA-BA-5557	Mut	0	20.482	IFN-low & Inf-high
TCGA-BA-6872-01A-11R-1873-07	TCGA-BA-6872	Mut	1	12.6245	IFN-low & Inf-high
TCGA-BA-A6DG-01A-21R-A30B-07	TCGA-BA-A6DG	Mut	1	2.26847	IFN-low & Inf-high
TCGA-BB-A5HU-01A-11R-A28V-07	TCGA-BB-A5HU	Mut	0	25.7093	IFN-low & Inf-high
TCGA-CN-4726-01A-01R-1436-07	TCGA-CN-4726	Mut	1	2.59723	IFN-low & Inf-high
TCGA-CN-4728-01A-01R-1436-07	TCGA-CN-4728	Mut	0	56.6788	IFN-low & Inf-high
TCGA-CN-4729-01A-01R-1436-07	TCGA-CN-4729	Mut	0	12.8875	IFN-low & Inf-high
TCGA-CN-4740-01A-01R-1436-07	TCGA-CN-4740	Mut	1	7.3643	IFN-low & Inf-high
TCGA-CN-4742-01A-02R-1514-07	TCGA-CN-4742	Mut	1	13.0519	IFN-low & Inf-high
TCGA-CN-5358-01A-01R-1514-07	TCGA-CN-5358	Mut	1	4.76707	IFN-low & Inf-high
TCGA-CN-5359-01A-01R-1436-07	TCGA-CN-5359	Mut	1	11.704	IFN-low & Inf-high
TCGA-CN-6019-01A-11R-1686-07	TCGA-CN-6019	Mut	0	34.1257	IFN-low & Inf-high
TCGA-CN-6020-01A-11R-1686-07	TCGA-CN-6020	Mut	0	6.73965	IFN-low & Inf-high
TCGA-CQ-5326-01A-01R-1873-07	TCGA-CQ-5326	Mut	1	2.926	IFN-low & Inf-high
TCGA-CQ-7069-01A-11R-2403-07	TCGA-CQ-7069	Mut	0	41.8845	IFN-low & Inf-high
TCGA-CR-7379-01A-11R-2016-07	TCGA-CR-7379	Mut	0	34.0599	IFN-low & Inf-high
TCGA-CR-7397-01A-11R-2016-07	TCGA-CR-7397	Mut	0	24.7888	IFN-low & Inf-high
TCGA-CV-5970-01A-11R-1686-07	TCGA-CV-5970	Mut	1	13.3478	IFN-low & Inf-high
TCGA-CV-6934-01A-11R-1915-07	TCGA-CV-6934	Mut	1	2.13696	IFN-low & Inf-high
TCGA-CV-6953-01A-11R-1915-07	TCGA-CV-6953	Mut	1	50.0049	IFN-low & Inf-high
TCGA-CV-6959-01A-11R-1915-07	TCGA-CV-6959	Mut	1	3.38626	IFN-low & Inf-high
TCGA-CV-7236-01A-11R-2016-07	TCGA-CV-7236	Mut	0	4.73419	IFN-low & Inf-high
TCGA-CV-7252-01A-11R-2016-07	TCGA-CV-7252	Mut	1	4.96433	IFN-low & Inf-high
TCGA-CX-7219-01A-11R-2016-07	TCGA-CX-7219	Mut	0	34.3558	IFN-low & Inf-high
TCGA-HD-A6HZ-01A-12R-A31N-07	TCGA-HD-A6HZ	Mut	0	3.64928	IFN-low & Inf-high

## Sheet: Supplementary Fig. 7b
Source Data to Supplementary Fig. 7b
Leukocyte Fraction
IFN-High & Inf-Low	IFN-Low & Inf-High	All high	All low
0.274381	0.609593	0.432538	0.217916
0.412004	0.191837	0.400324	0.116625
0.267436	0.586011	0.41955	0.211063
0.148954	0.361594	0.445045	0.0834949
0.150799	0.345261	0.677925	0.0346964
0.374029	0.394433	0.417856	0.280062
0.319922	0.388305	0.361161	0.162352
0.152251	0.434937	0.312554	0.214035
0.250396	0.347959	0.387116	0.205089
0.478044	0.575681	0.442958	0.280665
0.252709	0.530781	0.372048	0.24814
0.443555	0.305413	0.366463	0.0910831
0.124074	0.406509	0.219356	0.154506
0.286326	0.459168	0.247757	0.226643
0.307816	0.383536	0.552808	0.0789717
0.220942	0.367259	0.471573	0.0367278
0.172602	0.375393	0.364612	0.0735806
0.113734	0.266994	0.259979	0.106895
0.0652644	0.332417	0.372434	0.186488
0.171335	0.42365	0.534939	0.211425
0.387449	0.286582	0.253617	0.410434
0.274817	0.328089	0.415842	0.732647
0.288212	0.364068	0.443413	0.0562347
0.553522	0.309613	0.397212	0.170832
0.353212	0.43025	0.358251	0.150833
0.271879		0.478716	0.281034
0.471944		0.316117	0.271189
0.288101		0.528944	0.260212
0.281147		0.471695	0.280393
0.269908		0.388099	0.297131
0.328564		0.360564	0.116592
0.243712		0.379195	0.20288
0.342291		0.314658	0.272472
0.295654		0.351137	0.120723
0.451287		0.317744	0.0987411
0.178879		0.263641	0.120084
0.271651		0.217684	0.311792
0.301624		0.320994	0.239067
0.423096		0.13389	0.24374
0.196742		0.256963	0.107471
0.435876		0.344886	0.308919
0.329153		0.5097	0.333479
0.323062		0.25078	0.119733
0.0919062		0.455373	0.189229
0.350783		0.540828	0.332935
0.348295		0.442994	0.0952922
0.464353		0.277215	0.279192
0.292915		0.395929	0.0800388
0.455442		0.294203	0.139018
0.237821		0.485865	0.187564
0.204742		0.356858	0.0663851
0.257399		0.346393	0.49492
		0.430136	0.341521
		0.459799	0.403318
		0.326343	0.305782
		0.299868	0.313114
		0.482628	0.330749
		0.415938	0.262752
			0.260676
			0.370998
			0.128955
			0.208166
			0.0864685
			0.194751
			0.285851
			0.249738
			0.121191
			0.348504
			0.232684
			0.292423
			0.0546981
			0.220322
			0.240662
			0.145964
			0.215689
			0.301633
			0.198661
			0.321732
			0.141495
			0.0578549
			0.0445962
			0.328584
			0.147204
			0.54875
			0.194213
			0.230072

## Sheet: Supplementary Fig. 7c
Source Data to Supplementary Fig. 7c
Th1 Cells
IFN-High & Inf-Low	IFN-Low & Inf-High	All high	All low
131.773	418.104	374.591	-109.803
9.10347	58.3616	284.095	183.769
273.207	-114.494	-287.926	-732.455
-694.744	-341.905	76.9455	-679.636
-616.679	-173.073	752.127	-1777.3
-704.968	251.386	652.283	-678.635
-486.219	-81.0938	509.144	-1029.89
-296.039	530.201	123.673	318.786
-879.554	342.332	632.311	-476.42
-45.5429	176.464	-36.8672	-754.16
-485.944	-55.4161	223.275	-242.852
-157.83	259.607	272.573	-563.537
-523.333	27.5019	94.6688	-972.11
-339.376	-109.427	-208.312	-637.997
-717.499	271.195	65.7452	-42.9101
-77.392	168.52	-667.397	-1182.45
-648.03	-60.0384	-463.569	-1279.89
102.694	-2.15777	315.301	-1226.92
-451.896	453.023	36.7296	-52.4723
-423.935	-394.836	-212.182	-863.465
161.542	-307.969	-147.041	-578.236
69.4322	315.789	846.925	-952.047
-207.177	58.4882	327.091	-1326.58
-292.831	-471.465	433.122	-328.049
-650.332	142.712	-548.44	-725.118
-636.487		-439.562	-154.491
-80.1941		411.652	-659.917
-673.698		962.551	-709.652
-228.251		97.9152	-250.503
-935.39		209.571	-478.01
228.953		-19.367	-1353.58
-111.294		-27.8805	-627.928
-157.725		9.38501	-711.854
216.768		62.7225	-1772.28
-154.709		436.834	-1310.13
-0.328718		487.482	-797.538
-390.426		642.273	783.282
-890.496		-585.294	-84.2477
60.5329		-51.6399	-801.37
-1025.3		231.252	-1383.85
107.11		-30.6145	-590.877
-269.025		209.7	-650.288
168.91		-233.106	-1111.99
-805.904		224.746	-844.09
-397.763		324.109	-240.877
-430.213		328.091	-600.823
-299.984		-301.905	-1247.02
-132.811		257.714	-1358.17
-564.286		-197.515	-182.698
351.896		425.884	182.48
-386.086		178.759	-601.092
-93.7484		-95.1968	-474.709
		836.826	-408.795
		75.2134	-465.153
		101.755	-337.28
		-53.6973	-943.315
		110.915	-562.972
		951.698	227.327
			-638.338
			-803.894
			-284.576
			-797.379
			-598.325
			-834.014
			-398.656
			-757.229
			-303.62
			-50.3974
			-826.573
			-896.759
			-40.8968
			451.768
			-291.274
			-717.79
			-77.0875
			-291.768
			-868.585
			329.765
			-659.127
			-1667.81
			-1145.1
			-289.746
			-680.345
			-509.524
			-183.74
			-1367.83

## Sheet: Supplementary Fig. 7d
Source Data to Supplementary Fig. 7d
Lymphocyte Infiltration Signature Score
IFN-High & Inf-Low	IFN-Low & Inf-High	All high	All low
0.2067	0.3594	0.2544	-0.2615
1.7176	-0.1778	1.0567	-0.3424
-0.4378	-0.0897	0.3275	-0.1892
-1.0903	-0.281	1.2449	-1.4027
-0.671	-0.7423	2.4666	-1.58
-0.1651	1.1235	0.8635	-0.618
-0.4352	0.2653	0.7172	-1.4368
-0.7118	0.8564	0.744	-0.2215
0.3291	0.3249	1.3204	-0.5283
0.6431	2.0644	0.8274	-0.5351
0.3228	1.2561	0.6985	0.1261
0.1982	1.0336	1.1654	-1.9128
-1.1347	0.0332	-0.8109	-0.3866
0.1351	-0.7655	0.4934	-1.2727
0.0118	-0.8879	1.2922	-0.3406
-0.0919	-0.2085	1.2893	-1.2668
-0.9047	0.1336	0.7954	-0.1851
-1.0881	-0.0408	0.3831	-2.3755
-1.1379	1.0252	-0.2304	-0.756
-1.0871	0.5571	1.0568	0.0204
0.715	0.2954	0.2019	0.433
0.4484	-0.1634	0.8037	-0.5079
-0.4136	-0.0609	0.1507	-1.4273
1.2216	0.5376	0.4219	0.08
0.1052	1.1603	-0.6667	-0.6993
-1.5311		1.5403	-0.0164
-0.7594		0.7764	-1.0252
-0.8268		1.7464	-1.0956
0.2672		1.8031	-0.149
-0.2759		0.8738	-0.7434
0.4112		-0.1736	-0.6385
0.7174		1.7848	0.0698
0.4992		0.4041	-1.3217
0.2629		0.3539	0.3678
1.3783		0.3229	-1.103
-0.0508		0.4355	-2.4474
0.6671		0.3322	-1.8374
-0.0618		-0.0241	0.2113
1.4364		-0.9021	-0.3667
-0.5625		0.5574	-0.6359
1.8908		0.3337	0.523
-0.5519		1.9056	-0.2419
0.5458		0.2525	-1.2532
-0.9924		-0.2008	-1.793
-0.2376		1.3624	1.9857
-0.9701		1.1985	-1.551
0.7917		-0.0414	0.7753
0.158		1.0696	-0.6542
0.5182		-0.0421	-1.3428
-0.0312		1.0839	-1.6178
-0.403		0.7396	-0.3749
0.6796		0.9179	-0.546
		1.2079	0.3094
		0.3247	-0.6754
		0.1207	-0.9102
		-0.5619	-0.7443
		0.7273	-0.5871
		1.4121	2.2212
			-0.3431
			0.4669
			-0.9918
			-2.1984
			-2.1557
			-0.3485
			0.4024
			-1.3641
			-1.3072
			-0.1448
			0.079
			-1.2647
			-1.8663
			1.1896
			-0.8976
			-2.1175
			-1.7323
			-0.2695
			-0.1608
			-1.3447
			-0.9006
			-1.9719
			-1.6242
			0.5123
			-0.7967
			-0.8698
			-0.2157
			-1.4522

## Sheet: Supplementary Fig. 7e
Source Data to Supplementary Fig. 7e
IFN-gamma Response
IFN-High & Inf-Low	IFN-Low & Inf-High	All high	All low
1.7672	0.8341	1.7321	1.0226
1.5809	1.4231	2.005	-0.0451
1.599	-0.1589	1.5721	-1.4111
1.7365	-0.3614	2.2355	0.738
1.4972	0.618	1.8776	-2.7647
1.7514	0.841	2.2061	1.5378
1.2543	-0.2729	2.2908	0.0268
2.3035	0.532	2.6668	0.4597
1.4689	1.463	1.6177	0.3549
1.9937	0.7623	1.8326	1.923
2.0115	1.4797	0.9232	1.2075
2.0912	-0.1719	2.4055	-0.3
1.4571	1.2697	1.8766	0.5315
1.337	1.2384	1.8386	-0.0056
1.3052	1.1369	2.7118	-1.0223
1.4706	-0.0976	1.317	-1.3824
0.8832	0.7223	1.8939	0.5828
2.3803	0.9174	2.6261	1.3967
1.834	1.3054	1.6865	-0.693
1.6777	-0.2285	1.0111	1.0572
1.7616	1.1148	1.5941	1.1278
0.959	0.8999	2.1563	0.4669
1.2014	1.0947	2.4265	-1.0542
2.0348	0.9608	1.8407	0.6705
0.9716	0.517	2.154	0.7826
0.8996		1.4522	0.7936
1.3544		2.2786	-1.3638
0.8593		1.4962	1.1337
1.982		1.3933	0.4381
1.2549		2.2227	0.2215
2.1922		2.3885	-0.9649
1.5528		1.9721	1.464
1.9432		2.4888	0.5581
2.1839		2.2977	-0.2012
1.791		2.0715	0.9416
1.6215		2.3889	0.6422
1.8958		1.9449	0.0281
1.2263		1.4439	0.6304
1.9766		2.6235	0.2013
1.8546		1.8835	-0.6322
0.873		1.8528	0.8142
1.9954		2.2344	0.3179
2.4877		1.8597	0.946
1.1555		1.3829	-0.7821
1.9643		2.37	0.0373
1.9782		2.0484	1.3714
2.3215		1.7928	0.5065
1.786		1.9749	0.7912
1.1794		1.8009	1.1388
1.8545		1.7604	0.7766
2.1317		2.073	0.6414
2.3208		2.7732	0.6585
		2.2685	0.7419
		1.7866	0.5598
		1.7924	1.0193
		0.7952	0.8644
		2.0601	-0.093
		2.565	0.4885
			1.4267
			0.3757
			-0.434
			-1.4599
			0.986
			-0.7741
			0.7128
			-0.3706
			0.8259
			-0.2764
			1.0841
			-0.1534
			0.5055
			-0.5359
			0.3679
			-1.1729
			-0.096
			1.0135
			1.4714
			-0.0216
			0.5434
			0.2018
			-1.1074
			0.9901
			1.1687
			-0.1121
			-0.1158
			1.1266

## Sheet: Supplementary Fig. 7f
Source Data to Supplementary Fig. 7f
Macrophages M1
IFN-High & Inf-Low	IFN-Low & Inf-High	All high	All low
0.138242	0.00827587	0.0184974	0.113231
0.116753	0.0775547	0.078116	0.0273476
0.153127	0.0229774	0.0655983	0
0.0454077	0.0492635	0.148919	0.0649256
0.124917	0.000197338	0.111027	0
0.10801	0.05425	0.151687	0.0621508
0.0745498	0.0356673	0.102126	0.0344083
0.0459461	0.05527	0.0999264	0.0220252
0.149027	0.0143698	0.10077	0.0125116
0.23368	0.0581559	0.0842558	0.0785698
0.08748	0.0624064	0.105583	0.0407243
0.223218	0.0275103	0.137492	0.0348882
0.137547	0.0424751	0.18561	0.0149576
0.021684	0.0162405	0.185421	0
0.056135	0.0400587	0.233038	0.0118596
0.139657	0.00828835	0.153447	0.00997341
0.00872349	0.149139	0.158353	0.0138126
0.33893	0.114912	0.0909489	0
0.054127	0.10696	0.15522	0
0.0810146	0.034238	0.102956	0.0134583
0.0798534	0.124299	0.05856	0.175263
0.100722	0.119163	0.139219	0.00549862
0.11349	0.090535	0.205321	0.00201492
0.090973	0.0662402	0.12462	0.119157
0.0768177	0.0775948	0.246995	0.0365153
0.10324		0.0801117	0.0280301
0.0868302		0.122833	0
0.0703984		0.129419	0.0962515
0.196838		0.135551	0.00865002
0.058095		0.128542	0
0.182511		0.0769037	0.0378622
0.0525656		0.0826444	0.0833571
0.051034		0.109928	0
0.0245383		0.0814143	0.113013
0.118974		0.179347	0.0351125
0.172222		0.0373441	0.0249507
0.147959		0.141088	0
0.0501075		0.0984676	0.133544
0.122596		0.199647	0.107571
0.0425636		0.0564471	0.0264097
0.102174		0.217789	0.116868
0.157039		0.111863	0.073337
0.0416561		0.151508	0.200762
0.0746631		0.0887098	0
0.199216		0.172073	0.0491111
0.205517		0.142418	0.0102365
0.169216		0.0912883	0.0789732
0.135385		0.170658	0.0552186
0.0745013		0.164316	0
0.148525		0.0950015	0.00199927
0		0.146591	0.143344
0		0.115687	0.137153
		0.162441	0.0806863
		0.0345421	0.0136089
		0.0738145	0.112096
		0.0529334	0.0572337
		0.187187	0.0101478
		0.160092	0.0567374
			0.110604
			0.0313233
			0.00467457
			0.00957345
			0.040094
			0
			0.0520923
			0.0161909
			0.0103859
			0.175894
			0.0605397
			0
			0
			0.0679444
			0.0213369
			0
			0.0933079
			0.0428
			0.0106522
			0
			0.0130103
			0.0131672
			0.0112768
			0.0181683
			0
			0.0442218
			0.00808909
			0

## Sheet: Ext Fig. 7g
Source Data to Extended Data Fig. 7g
Macrophages M0
IFN-High & Inf-Low	IFN-Low & Inf-High	All high	All low
0.188187	0.561631	0.0399257	0.103552
0.0668137	0.274926	0	0.162334
0.0390808	0.357041	0.170955	0.153306
0.326997	0.172302	0.0719112	0.181094
0.19372	0.037127	0.0111624	0.0321323
0.295172	0.32853	0.215394	0
0.229788	0.0468811	0.0562929	0.0792751
0.116633	0.312827	0	0.194873
0.162602	0.326317	0.06527	0.474909
0.0803471	0.124918	0.334277	0.183293
0.214747	0.0755594	0.0850242	0.354277
0.0149732	0.364219	0.12221	0.502468
0.198153	0.22296	0.310623	0.364534
0.0985553	0.401477	0.017535	0.322094
0.0337885	0.312542	0	0.345701
0.203449	0.21703	0.00886245	0.438883
0.333827	0.207115	0.077067	0.356253
0.137551	0.095982	0.106311	0.149565
0	0.182365	0.094154	0.298394
0.316083	0.100231	0.30603	0.124853
0	0.265988	0.112707	0.0582904
0.0372989	0.0435526	0.13624	0.492666
0.17927	0.0789253	0.142902	0.233841
0.166391	0.217441	0.063453	0.176362
0.195666	0.215317	0.277995	0.30929
0.103558		0.214278	0.0486571
0.35701		0.178839	0.316865
0.202364		0.0689421	0.313217
0.211216		0.0337961	0.636285
0.0662369		0.0829325	0.449216
0.174349		0.0243091	0.225109
0.0943409		0.130458	0.179474
0.0726209		0.159344	0.491918
0.115712		0.213598	0.211076
0.019333		0.171923	0.0140826
0.0211511		0.150016	0.584831
0.0210962		0.0501959	0.20399
0.211627		0	0.0815343
0.0443079		0	0.322153
0.144029		0.283351	0.291989
0		0.293989	0.218128
0.180034		0.0216246	0.0714751
0.127909		0.0366506	0.275538
0.17822		0.15324	0.16518
0.44191		0.00870326	0.113268
0.141982		0.10288	0.686279
0.0795398		0.0999516	0.305621
0.067355		0.188533	0.070299
0.0197293		0.277957	0
0.249452		0.0618951	0.40386
0.141944		0.125964	0.0281284
0.209045		0.082008	0.211701
		0.0310568	0.0714902
		0.0923177	0.487344
		0.167666	0.164969
		0.128725	0
		0.179488	0.0219517
		0.0201982	0.090286
			0.160582
			0.196025
			0.32131
			0.526698
			0.170688
			0.300723
			0.148087
			0.461021
			0.24831
			0.145031
			0.0655505
			0.361643
			0.086452
			0.166353
			0.379654
			0.588329
			0.428636
			0.214376
			0.302294
			0.437728
			0.407515
			0.540402
			0.345356
			0.266657
			0.3167
			0.455581
			0.206205
			0.39484
