# Supplementary material for: Mutant p53 gains oncogenic functions through a chromosomal instability-induced cytosolic DNA response
Source: Nat Commun. 2024 Jan 2;15:180. doi: 10.1038/s41467-023-44239-2 (PMC10761733; doi:10.1038/s41467-023-44239-2)
Supplement: Supplementary file 9 — Source Data [file 41467_2023_44239_MOESM9_ESM.zip › source data/Source Data to Supplementary Fig. 8.xlsx]

## Sheet: Supplementary Fig. 8a
Source Data to Supplementary Fig. 8a
TCGA Sample ID	Tumor type	HALLMARK_TNFA_SIGNALING_VIA_NFKB	HALLMARK_IL6_JAK_STAT3_SIGNALING	HALLMARK_INFLAMMATORY_RESPONSE	HALLMARK_INTERFERON_ALPHA_RESPONSE	HALLMARK_INTERFERON_GAMMA_RESPONSE	Groups
TCGA-33-AASI-01A-22R-A405-07	Lung Squamous Cell Carcinoma- Not Otherwise Specified (NOS)	-0.225009	-0.215983	-0.0709031	0.228247	0.161145	IFN-high & Inf-low
TCGA-33-AASL-01A-11R-A405-07	Lung Squamous Cell Carcinoma- Not Otherwise Specified (NOS)	-0.228014	-0.195907	-0.213134	0.294606	0.0103877	IFN-high & Inf-low
TCGA-34-5929-01A-11R-1820-07	Lung Squamous Cell Carcinoma- Not Otherwise Specified (NOS)	-0.200799	-0.159884	-0.137854	0.237959	0.0683763	IFN-high & Inf-low
TCGA-37-4132-01A-01R-1100-07	Lung Squamous Cell Carcinoma- Not Otherwise Specified (NOS)	-0.288051	-0.0886764	-0.127286	-0.0696021	-0.0104122	IFN-high & Inf-low
TCGA-39-5016-01A-01R-1443-07	Lung Basaloid Squamous Cell Carcinoma	-0.263282	0.0378764	0.0446758	0.145827	0.260078	IFN-high & Inf-low
TCGA-39-5024-01A-21R-1820-07	Lung Squamous Cell Carcinoma- Not Otherwise Specified (NOS)	-0.204752	-0.0204288	-0.162528	0.336516	0.189632	IFN-high & Inf-low
TCGA-43-5668-01A-01R-1635-07	Lung Squamous Cell Carcinoma- Not Otherwise Specified (NOS)	-0.335928	0.143537	0.0785644	0.164091	0.214495	IFN-high & Inf-low
TCGA-56-8307-01A-11R-2296-07	Lung Squamous Cell Carcinoma- Not Otherwise Specified (NOS)	-0.112997	-0.0155771	-0.0909186	0.0706281	0.185614	IFN-high & Inf-low
TCGA-56-8504-01A-11R-2403-07	Lung Squamous Cell Carcinoma- Not Otherwise Specified (NOS)	-0.463523	-0.277219	-0.165206	0.333551	0.189356	IFN-high & Inf-low
TCGA-58-A46M-01A-11R-A24H-07	Lung Squamous Cell Carcinoma- Not Otherwise Specified (NOS)	-0.386193	-0.184869	-0.153875	0.446402	0.307907	IFN-high & Inf-low
TCGA-60-2721-01A-01R-0851-07	Lung Squamous Cell Carcinoma- Not Otherwise Specified (NOS)	-0.420944	-0.0454737	-0.0797399	0.0407823	0.0386915	IFN-high & Inf-low
TCGA-66-2763-01A-01R-0851-07	Lung Squamous Cell Carcinoma- Not Otherwise Specified (NOS)	-0.448972	-0.148471	-0.178902	0.107682	0.0599523	IFN-high & Inf-low
TCGA-66-2786-01A-01R-0851-07	Lung Squamous Cell Carcinoma- Not Otherwise Specified (NOS)	-0.318731	-0.064092	0.0594547	0.164494	0.0717447	IFN-high & Inf-low
TCGA-85-7698-01A-11R-2125-07	Lung Squamous Cell Carcinoma- Not Otherwise Specified (NOS)	-0.227274	-0.217345	-0.0483333	0.0289689	0.00130868	IFN-high & Inf-low
TCGA-85-7710-01A-11R-2125-07	Lung Squamous Cell Carcinoma- Not Otherwise Specified (NOS)	-0.00487225	0.0806925	0.047976	0.122467	0.208367	IFN-high & Inf-low
TCGA-90-7767-01A-11R-2125-07	Lung Squamous Cell Carcinoma- Not Otherwise Specified (NOS)	-0.137584	0.094705	-0.00660438	0.252142	0.194644	IFN-high & Inf-low
TCGA-NC-A5HJ-01A-11R-A26W-07	Lung Squamous Cell Carcinoma- Not Otherwise Specified (NOS)	-0.288029	0.0361685	0.0250697	0.221632	0.207595	IFN-high & Inf-low
TCGA-NC-A5HK-01A-11R-A26W-07	Lung Squamous Cell Carcinoma- Not Otherwise Specified (NOS)	-0.178819	-0.101858	-0.148281	0.221966	-0.0415519	IFN-high & Inf-low
TCGA-NC-A5HL-01A-11R-A26W-07	Lung Squamous Cell Carcinoma- Not Otherwise Specified (NOS)	-0.314009	-0.129467	-0.102219	0.0587899	0.130898	IFN-high & Inf-low
TCGA-NC-A5HM-01A-12R-A26W-07	Lung Squamous Cell Carcinoma- Not Otherwise Specified (NOS)	-0.105723	-0.184192	-0.0966378	0.498194	0.294902	IFN-high & Inf-low
TCGA-18-3406-01A-01R-0980-07	Lung Squamous Cell Carcinoma- Not Otherwise Specified (NOS)	0.34087	0.302319	0.302641	0.0565714	0.254942	IFN-low & Inf-high
TCGA-18-3407-01A-01R-0980-07	Lung Squamous Cell Carcinoma- Not Otherwise Specified (NOS)	0.305752	0.212385	0.292579	-0.0717443	0.156535	IFN-low & Inf-high
TCGA-18-3410-01A-01R-0980-07	Lung Squamous Cell Carcinoma- Not Otherwise Specified (NOS)	0.0714582	0.16607	0.1545	-0.204346	0.132902	IFN-low & Inf-high
TCGA-18-3411-01A-01R-0980-07	Lung Squamous Cell Carcinoma- Not Otherwise Specified (NOS)	-0.0906296	0.0116062	0.104692	-0.396243	-0.193581	IFN-low & Inf-high
TCGA-18-3414-01A-01R-0980-07	Lung Squamous Cell Carcinoma- Not Otherwise Specified (NOS)	-0.0551097	-0.254978	0.0432811	-0.332138	-0.251489	IFN-low & Inf-high
TCGA-18-3415-01A-01R-0980-07	Lung Squamous Cell Carcinoma- Not Otherwise Specified (NOS)	0.274787	0.246244	0.297751	-0.0976398	0.260269	IFN-low & Inf-high
TCGA-18-3417-01A-01R-1443-07	Lung Squamous Cell Carcinoma- Not Otherwise Specified (NOS)	0.33464	0.310086	0.25866	-0.39743	-0.00236394	IFN-low & Inf-high
TCGA-18-3421-01A-01R-0980-07	Lung Squamous Cell Carcinoma- Not Otherwise Specified (NOS)	-0.188277	0.00770006	0.113494	-0.227865	0.054911	IFN-low & Inf-high
TCGA-21-1079-01A-01R-0692-07	Lung Squamous Cell Carcinoma- Not Otherwise Specified (NOS)	0.330968	0.140132	0.0876226	-0.0429806	-0.0358549	IFN-low & Inf-high
TCGA-21-5784-01A-01R-1635-07	Lung Squamous Cell Carcinoma- Not Otherwise Specified (NOS)	0.295835	0.28734	0.236083	-0.292556	-0.09264	IFN-low & Inf-high
TCGA-22-0944-01A-01R-0692-07	Lung Squamous Cell Carcinoma- Not Otherwise Specified (NOS)	0.370149	-0.167075	-0.0191779	-0.0277425	-0.168866	IFN-low & Inf-high
TCGA-22-1002-01A-01R-0692-07	Lung Squamous Cell Carcinoma- Not Otherwise Specified (NOS)	0.224879	0.267017	0.222399	-0.195373	-0.0400942	IFN-low & Inf-high
TCGA-22-1011-01A-01R-0692-07	Lung Squamous Cell Carcinoma- Not Otherwise Specified (NOS)	0.0301203	0.301179	0.342384	-0.357619	0.0299409	IFN-low & Inf-high
TCGA-22-1016-01A-01R-0692-07	Lung Squamous Cell Carcinoma- Not Otherwise Specified (NOS)	0.170504	0.30689	0.255744	-0.212125	-0.059052	IFN-low & Inf-high
TCGA-22-4594-01A-01R-1201-07	Lung Squamous Cell Carcinoma- Not Otherwise Specified (NOS)	-0.209238	-0.0177684	0.0360816	-0.342058	-0.117494	IFN-low & Inf-high
TCGA-22-4604-01A-01R-1201-07	Lung Squamous Cell Carcinoma- Not Otherwise Specified (NOS)	-0.0154165	0.235633	0.267159	-0.34385	0.0819062	IFN-low & Inf-high
TCGA-22-4605-01A-21R-2125-07	Lung Squamous Cell Carcinoma- Not Otherwise Specified (NOS)	0.316992	0.230704	0.367638	-0.507747	-0.327884	IFN-low & Inf-high
TCGA-22-4609-01A-21R-2125-07	Lung Squamous Cell Carcinoma- Not Otherwise Specified (NOS)	0.361108	0.490782	0.451643	-0.222793	0.203938	IFN-low & Inf-high
TCGA-33-AASD-01A-11R-A405-07	Lung Squamous Cell Carcinoma- Not Otherwise Specified (NOS)	-0.00192094	-0.24763	-0.244783	-0.173564	-0.298283	IFN-low & Inf-high
TCGA-34-2608-01A-02R-0851-07	Lung Squamous Cell Carcinoma- Not Otherwise Specified (NOS)	-0.206144	0.30614	0.356792	-0.4093	-0.0957897	IFN-low & Inf-high
TCGA-34-5239-01A-21R-1820-07	Lung Squamous Cell Carcinoma- Not Otherwise Specified (NOS)	-0.127338	0.237908	0.130452	-0.15812	0.0637625	IFN-low & Inf-high
TCGA-34-5928-01A-11R-1820-07	Lung Squamous Cell Carcinoma- Not Otherwise Specified (NOS)	0.15554	0.26128	0.291678	-0.260059	-0.021459	IFN-low & Inf-high
TCGA-34-8455-01A-11R-2326-07	Lung Squamous Cell Carcinoma- Not Otherwise Specified (NOS)	0.0105401	0.24087	-0.0475876	-0.154172	-0.159238	IFN-low & Inf-high
TCGA-34-A5IX-01A-12R-A27Q-07	Lung Squamous Cell Carcinoma- Not Otherwise Specified (NOS)	0.238073	0.000517686	0.139319	-0.543856	-0.365845	IFN-low & Inf-high
TCGA-37-4130-01A-01R-1100-07	Lung Squamous Cell Carcinoma- Not Otherwise Specified (NOS)	-0.245703	0.103725	0.0166686	-0.102855	0.168371	IFN-low & Inf-high
TCGA-37-4133-01A-01R-1100-07	Lung Squamous Cell Carcinoma- Not Otherwise Specified (NOS)	-0.138658	0.0017108	-0.0257212	-0.226388	-0.0590767	IFN-low & Inf-high
TCGA-39-5039-01A-01R-1443-07	Lung Squamous Cell Carcinoma- Not Otherwise Specified (NOS)	0.365894	0.322506	0.265471	-0.119526	0.102706	IFN-low & Inf-high
TCGA-43-2576-01A-01R-A32Z-07	Lung Squamous Cell Carcinoma- Not Otherwise Specified (NOS)	-0.191657	0.225741	0.060397	-0.246708	0.0029811	IFN-low & Inf-high
TCGA-43-3920-01A-01R-0980-07	Lung Squamous Cell Carcinoma- Not Otherwise Specified (NOS)	-0.158021	0.115269	0.0770387	-0.348638	-0.130868	IFN-low & Inf-high
TCGA-43-5670-01A-21R-2125-07	Lung Squamous Cell Carcinoma- Not Otherwise Specified (NOS)	0.0186597	0.0533534	-0.0709425	-0.115754	-0.308166	IFN-low & Inf-high
TCGA-43-6647-01A-11R-1820-07	Lung Squamous Cell Carcinoma- Not Otherwise Specified (NOS)	0.423654	0.482464	0.46472	-0.268054	0.141763	IFN-low & Inf-high
TCGA-43-8115-01A-11R-2247-07	Lung Squamous Cell Carcinoma- Not Otherwise Specified (NOS)	-0.269562	0.194372	0.173363	-0.232252	0.00347133	IFN-low & Inf-high
TCGA-43-8116-01A-11R-2247-07	Lung Squamous Cell Carcinoma- Not Otherwise Specified (NOS)	-0.0965784	0.0589721	0.00967157	-0.288257	-0.067347	IFN-low & Inf-high
TCGA-46-3765-01A-01R-0980-07	Lung Squamous Cell Carcinoma- Not Otherwise Specified (NOS)	-0.188012	0.06293	0.0933727	-0.280827	-0.177352	IFN-low & Inf-high
TCGA-46-3767-01A-01R-0980-07	Lung Squamous Cell Carcinoma- Not Otherwise Specified (NOS)	0.217738	0.410298	0.406517	-0.348573	0.0173328	IFN-low & Inf-high
TCGA-46-6025-01A-11R-1820-07	Lung Squamous Cell Carcinoma- Not Otherwise Specified (NOS)	0.0208275	-0.0815469	-0.0981983	-0.24698	-0.196175	IFN-low & Inf-high
TCGA-51-4079-01A-01R-1100-07	Lung Squamous Cell Carcinoma- Not Otherwise Specified (NOS)	0.430981	0.288936	0.352521	-0.176744	0.0815116	IFN-low & Inf-high
TCGA-56-1622-01A-01R-0692-07	Lung Squamous Cell Carcinoma- Not Otherwise Specified (NOS)	0.261141	-0.0383851	-0.0590433	-0.0965698	-0.12143	IFN-low & Inf-high
TCGA-56-5897-01A-11R-1635-07	Lung Squamous Cell Carcinoma- Not Otherwise Specified (NOS)	0.212184	0.416847	0.404083	-0.105863	0.253213	IFN-low & Inf-high
TCGA-56-5898-01A-11R-1635-07	Lung Squamous Cell Carcinoma- Not Otherwise Specified (NOS)	-0.00329986	0.12374	0.0212386	-0.455648	-0.32051	IFN-low & Inf-high
TCGA-56-6546-01A-11R-1820-07	Lung Squamous Cell Carcinoma- Not Otherwise Specified (NOS)	-0.225414	0.147112	0.0814819	-0.306817	0.0379584	IFN-low & Inf-high
TCGA-56-7222-01A-11R-2045-07	Lung Squamous Cell Carcinoma- Not Otherwise Specified (NOS)	0.292423	-0.0059965	0.0727709	-0.288058	-0.292923	IFN-low & Inf-high
TCGA-56-7582-01A-11R-2045-07	Lung Squamous Cell Carcinoma- Not Otherwise Specified (NOS)	0.0483151	-0.080068	0.139182	-0.457484	-0.320634	IFN-low & Inf-high
TCGA-56-8082-01A-11R-2247-07	Lung Squamous Cell Carcinoma- Not Otherwise Specified (NOS)	0.0279375	-0.228185	-0.184589	-0.355627	-0.328441	IFN-low & Inf-high
TCGA-56-8308-01A-11R-2296-07	Lung Squamous Cell Carcinoma- Not Otherwise Specified (NOS)	0.213504	0.0917504	0.127266	-0.586351	-0.384417	IFN-low & Inf-high
TCGA-56-8503-01A-11R-2403-07	Lung Squamous Cell Carcinoma- Not Otherwise Specified (NOS)	0.49871	0.448891	0.509668	-0.0138096	0.20957	IFN-low & Inf-high
TCGA-56-8625-01A-11R-2403-07	Lung Squamous Cell Carcinoma- Not Otherwise Specified (NOS)	-0.0457356	0.291036	0.320143	-0.184185	0.241843	IFN-low & Inf-high
TCGA-56-8628-01A-11R-2403-07	Lung Squamous Cell Carcinoma- Not Otherwise Specified (NOS)	-0.043582	0.208543	0.237461	-0.327468	-0.199574	IFN-low & Inf-high
TCGA-56-A49D-01A-11R-A24H-07	Lung Squamous Cell Carcinoma- Not Otherwise Specified (NOS)	-0.12499	-0.0132019	0.0385309	-0.178578	-0.0342075	IFN-low & Inf-high
TCGA-56-A4BW-01A-11R-A24H-07	Lung Squamous Cell Carcinoma- Not Otherwise Specified (NOS)	-0.268651	0.0238362	0.00345739	0.00420258	0.0737353	IFN-low & Inf-high
TCGA-56-A4ZK-01A-11R-A262-07	Lung Squamous Cell Carcinoma- Not Otherwise Specified (NOS)	-0.0781742	0.0235974	0.098103	-0.413999	-0.057213	IFN-low & Inf-high
TCGA-58-8386-01A-11R-2296-07	Lung Squamous Cell Carcinoma- Not Otherwise Specified (NOS)	0.231023	0.168341	0.277981	-0.486433	-0.179563	IFN-low & Inf-high
TCGA-58-8387-01A-11R-2296-07	Lung Squamous Cell Carcinoma- Not Otherwise Specified (NOS)	-0.146641	0.0069249	-0.0434603	-0.273831	-0.00396026	IFN-low & Inf-high
TCGA-60-2704-01A-11R-2045-07	Lung Squamous Cell Carcinoma- Not Otherwise Specified (NOS)	0.348554	0.403404	0.438486	-0.428175	-0.0394622	IFN-low & Inf-high
TCGA-60-2707-01A-01R-0851-07	Lung Squamous Cell Carcinoma- Not Otherwise Specified (NOS)	0.549077	0.442588	0.505478	-0.20305	0.110068	IFN-low & Inf-high
TCGA-60-2709-01A-21R-1820-07	Lung Squamous Cell Carcinoma- Not Otherwise Specified (NOS)	0.186382	0.262786	0.356973	-0.163351	0.188518	IFN-low & Inf-high
TCGA-60-2710-01A-01R-0851-07	Lung Squamous Cell Carcinoma- Not Otherwise Specified (NOS)	-0.0364993	0.0559516	0.27537	-0.140663	-0.0135328	IFN-low & Inf-high
TCGA-60-2713-01A-01R-0851-07	Lung Squamous Cell Carcinoma- Not Otherwise Specified (NOS)	-0.124379	0.313528	0.208908	-0.422831	-0.0824683	IFN-low & Inf-high
TCGA-60-2714-01A-01R-0851-07	Lung Squamous Cell Carcinoma- Not Otherwise Specified (NOS)	-0.129966	0.160724	0.219345	-0.187546	0.00900044	IFN-low & Inf-high
TCGA-60-2720-01A-01R-0851-07	Lung Squamous Cell Carcinoma- Not Otherwise Specified (NOS)	0.283199	0.318279	0.335265	-0.19174	0.0248401	IFN-low & Inf-high
TCGA-60-2723-01A-01R-0851-07	Lung Squamous Cell Carcinoma- Not Otherwise Specified (NOS)	0.0676622	0.199583	0.258387	-0.222566	0.131544	IFN-low & Inf-high
TCGA-63-7021-01A-11R-1949-07	Lung Squamous Cell Carcinoma- Not Otherwise Specified (NOS)	0.336741	0.135389	0.302158	0.108725	0.237969	IFN-low & Inf-high
TCGA-63-7022-01A-11R-1949-07	Lung Squamous Cell Carcinoma- Not Otherwise Specified (NOS)	-0.141273	0.358185	0.323618	-0.10973	0.19414	IFN-low & Inf-high
TCGA-63-A5MJ-01A-11R-A27Q-07	Lung Squamous Cell Carcinoma- Not Otherwise Specified (NOS)	0.0885385	-0.136458	-0.0710806	0.0148404	-0.0953516	IFN-low & Inf-high
TCGA-63-A5MS-01A-11R-A26W-07	Lung Squamous Cell Carcinoma- Not Otherwise Specified (NOS)	0.0150474	0.196578	0.15404	-0.205599	-0.0122909	IFN-low & Inf-high
TCGA-66-2734-01A-01R-0980-07	Lung Squamous Cell Carcinoma- Not Otherwise Specified (NOS)	0.1639	0.368527	0.404325	-0.426697	-0.230862	IFN-low & Inf-high
TCGA-66-2742-01A-01R-0980-07	Lung Squamous Cell Carcinoma- Not Otherwise Specified (NOS)	-0.00206478	0.194146	0.136451	-0.443924	-0.295741	IFN-low & Inf-high
TCGA-66-2758-01A-02R-0851-07	Lung Squamous Cell Carcinoma- Not Otherwise Specified (NOS)	-0.271173	0.0815423	0.0732804	-0.222679	-0.0023306	IFN-low & Inf-high
TCGA-66-2759-01A-01R-0851-07	Lung Squamous Cell Carcinoma- Not Otherwise Specified (NOS)	-0.066552	0.0897294	0.274387	-0.308307	-0.0404815	IFN-low & Inf-high
TCGA-66-2770-01A-01R-0851-07	Lung Squamous Cell Carcinoma- Not Otherwise Specified (NOS)	-0.259421	0.075202	0.0451651	-0.0638676	0.0444636	IFN-low & Inf-high
TCGA-66-2773-01A-01R-1201-07	Lung Squamous Cell Carcinoma- Not Otherwise Specified (NOS)	-0.121687	0.279535	0.262489	-0.222388	-0.0296139	IFN-low & Inf-high
TCGA-66-2777-01A-01R-1201-07	Lung Squamous Cell Carcinoma- Not Otherwise Specified (NOS)	-0.00264122	0.213585	0.285083	-0.577016	-0.334435	IFN-low & Inf-high
TCGA-66-2778-01A-02R-0851-07	Lung Squamous Cell Carcinoma- Not Otherwise Specified (NOS)	0.0225835	0.122465	0.115287	-0.358553	-0.181876	IFN-low & Inf-high
TCGA-66-2795-01A-02R-0980-07	Lung Squamous Cell Carcinoma- Not Otherwise Specified (NOS)	-0.156068	-0.0582503	0.0948049	-0.396167	-0.11732	IFN-low & Inf-high
TCGA-68-8250-01A-11R-2296-07	Lung Squamous Cell Carcinoma- Not Otherwise Specified (NOS)	0.0304356	0.191164	0.141495	-0.182263	0.072056	IFN-low & Inf-high
TCGA-77-7337-01A-21R-2045-07	Lung Squamous Cell Carcinoma- Not Otherwise Specified (NOS)	0.201189	0.330565	0.384808	-0.347719	-0.140748	IFN-low & Inf-high
TCGA-77-7338-01A-11R-2045-07	Lung Squamous Cell Carcinoma- Not Otherwise Specified (NOS)	0.356426	0.290447	0.351382	-0.604682	-0.362343	IFN-low & Inf-high
TCGA-77-7465-01A-11R-2045-07	Lung Squamous Cell Carcinoma- Not Otherwise Specified (NOS)	-0.240513	0.0662462	0.105994	-0.150533	0.150515	IFN-low & Inf-high
TCGA-77-8008-01A-21R-2187-07	Lung Squamous Cell Carcinoma- Not Otherwise Specified (NOS)	0.330848	0.430991	0.39083	-0.335651	0.0723146	IFN-low & Inf-high
TCGA-77-8130-01A-11R-2247-07	Lung Squamous Cell Carcinoma- Not Otherwise Specified (NOS)	0.422106	0.0798424	0.0703841	-0.514922	-0.322267	IFN-low & Inf-high
TCGA-77-8144-01A-11R-2247-07	Lung Squamous Cell Carcinoma- Not Otherwise Specified (NOS)	-0.0445522	-0.160867	-0.1278	-0.348643	-0.312326	IFN-low & Inf-high
TCGA-77-8150-01A-11R-2247-07	Lung Squamous Cell Carcinoma- Not Otherwise Specified (NOS)	0.249339	-0.0549475	0.0320468	-0.4376	-0.241284	IFN-low & Inf-high
TCGA-77-8156-01A-11R-2247-07	Lung Squamous Cell Carcinoma- Not Otherwise Specified (NOS)	-0.29003	0.0509457	0.156811	-0.264774	0.0226375	IFN-low & Inf-high
TCGA-77-A5G1-01A-11R-A27Q-07	Lung Squamous Cell Carcinoma- Not Otherwise Specified (NOS)	0.198484	0.362186	0.354889	-0.416406	-0.142094	IFN-low & Inf-high
TCGA-77-A5GB-01B-11R-A27Q-07	Lung Squamous Cell Carcinoma- Not Otherwise Specified (NOS)	0.291002	0.154218	0.218236	-0.330465	-0.00533903	IFN-low & Inf-high
TCGA-85-6561-01A-11R-1820-07	Lung Squamous Cell Carcinoma- Not Otherwise Specified (NOS)	0.0341062	0.36464	0.362581	-0.377063	0.0831173	IFN-low & Inf-high
TCGA-85-7699-01A-11R-2125-07	Lung Squamous Cell Carcinoma- Not Otherwise Specified (NOS)	-0.204942	0.249573	0.1652	-0.420566	-0.12678	IFN-low & Inf-high
TCGA-85-8049-01A-11R-2247-07	Lung Squamous Cell Carcinoma- Not Otherwise Specified (NOS)	0.414989	0.444008	0.431369	-0.324393	0.127208	IFN-low & Inf-high
TCGA-85-8288-01A-11R-2296-07	Lung Squamous Cell Carcinoma- Not Otherwise Specified (NOS)	0.0580132	0.0132511	-0.012354	-0.299456	-0.163066	IFN-low & Inf-high
TCGA-85-8351-01A-11R-2296-07	Lung Squamous Cell Carcinoma- Not Otherwise Specified (NOS)	0.223235	-0.0171378	0.108879	-0.46636	-0.369755	IFN-low & Inf-high
TCGA-85-8353-01A-21R-2296-07	Lung Squamous Cell Carcinoma- Not Otherwise Specified (NOS)	0.362374	0.244385	0.361303	-0.524008	-0.191507	IFN-low & Inf-high
TCGA-85-8582-01A-21R-2403-07	Lung Squamous Cell Carcinoma- Not Otherwise Specified (NOS)	0.355644	0.330572	0.311623	0.045453	0.0810711	IFN-low & Inf-high
TCGA-85-8666-01A-11R-2403-07	Lung Squamous Cell Carcinoma- Not Otherwise Specified (NOS)	0.430542	0.436969	0.421219	-0.0613658	0.141895	IFN-low & Inf-high
TCGA-85-A4JB-01A-51R-A262-07	Lung Squamous Cell Carcinoma- Not Otherwise Specified (NOS)	0.0304606	-0.17782	-0.185305	-0.269067	-0.313597	IFN-low & Inf-high
TCGA-85-A4JC-01A-11R-A24Z-07	Lung Squamous Cell Carcinoma- Not Otherwise Specified (NOS)	0.167225	0.0602731	0.264977	-0.244984	-0.202248	IFN-low & Inf-high
TCGA-85-A50M-01A-21R-A262-07	Lung Squamous Cell Carcinoma- Not Otherwise Specified (NOS)	0.420071	0.226912	0.231206	-0.619503	-0.394379	IFN-low & Inf-high
TCGA-85-A50Z-01A-21R-A262-07	Lung Squamous Cell Carcinoma- Not Otherwise Specified (NOS)	-0.0912061	0.0381324	0.162838	-0.289861	-0.198897	IFN-low & Inf-high
TCGA-92-7340-01A-21R-2045-07	Lung Squamous Cell Carcinoma- Not Otherwise Specified (NOS)	0.189844	0.322186	0.311315	-0.121241	0.13999	IFN-low & Inf-high
TCGA-94-A4VJ-01A-11R-A24Z-07	Lung Squamous Cell Carcinoma- Not Otherwise Specified (NOS)	-0.0270268	0.00211208	0.0724306	-0.241927	-0.153001	IFN-low & Inf-high
TCGA-94-A5I4-01A-11R-A26W-07	Lung Squamous Cell Carcinoma- Not Otherwise Specified (NOS)	-0.11596	-0.207363	-0.157713	-0.381106	-0.320462	IFN-low & Inf-high
TCGA-96-7544-01A-11R-2045-07	Lung Squamous Cell Carcinoma- Not Otherwise Specified (NOS)	-0.212248	-0.0318454	0.200088	-0.487329	-0.206355	IFN-low & Inf-high
TCGA-96-7545-01A-21R-2045-07	Lung Squamous Cell Carcinoma- Not Otherwise Specified (NOS)	0.14427	0.227486	0.292126	-0.421396	-0.188511	IFN-low & Inf-high
TCGA-96-8169-01A-11R-2296-07	Lung Squamous Cell Carcinoma- Not Otherwise Specified (NOS)	0.136563	0.366381	0.262041	-0.141448	0.0417494	IFN-low & Inf-high
TCGA-98-8020-01A-11R-2247-07	Lung Squamous Cell Carcinoma- Not Otherwise Specified (NOS)	0.336465	0.366954	0.396465	0.0235989	0.203961	IFN-low & Inf-high
TCGA-L3-A4E7-01A-11R-A24Z-07	Lung Squamous Cell Carcinoma- Not Otherwise Specified (NOS)	-0.00105186	0.0944251	0.0846699	-0.266002	-0.195207	IFN-low & Inf-high
TCGA-NC-A5HO-01A-11R-A26W-07	Lung Squamous Cell Carcinoma- Not Otherwise Specified (NOS)	0.0944266	-0.0581063	-0.0916814	-0.395263	-0.270859	IFN-low & Inf-high
TCGA-NC-A5HQ-01A-11R-A26W-07	Lung Squamous Cell Carcinoma- Not Otherwise Specified (NOS)	-0.0853936	-0.289317	-0.13629	-0.161383	-0.124006	IFN-low & Inf-high
TCGA-NK-A5CT-01A-31R-A26W-07	Lung Squamous Cell Carcinoma- Not Otherwise Specified (NOS)	0.146561	0.0439478	-0.000376404	-0.104722	-0.0707988	IFN-low & Inf-high
TCGA-O2-A52N-01A-11R-A26W-07	Lung Squamous Cell Carcinoma- Not Otherwise Specified (NOS)	0.0256653	-0.0437818	0.0408957	-0.0249695	0.0668206	IFN-low & Inf-high
TCGA-O2-A52V-01A-31R-A262-07	Lung Squamous Cell Carcinoma- Not Otherwise Specified (NOS)	0.0858181	0.0351004	0.144665	-0.466352	-0.317299	IFN-low & Inf-high
TCGA-XC-AA0X-01A-32R-A405-07	Lung Squamous Cell Carcinoma- Not Otherwise Specified (NOS)	0.241239	0.141892	0.258317	-0.605825	-0.386232	IFN-low & Inf-high
TCGA-18-3416-01A-01R-0980-07	Lung Squamous Cell Carcinoma- Not Otherwise Specified (NOS)	-0.0663955	0.0846287	0.222344	0.340387	0.425871	All high
TCGA-18-4721-01A-01R-1443-07	Lung Squamous Cell Carcinoma- Not Otherwise Specified (NOS)	-0.155429	0.263096	0.280095	0.00969146	0.261295	All high
TCGA-21-1076-01A-01R-0692-07	Lung Squamous Cell Carcinoma- Not Otherwise Specified (NOS)	0.137751	0.349919	0.408912	0.414138	0.42619	All high
TCGA-21-5787-01A-01R-1635-07	Lung Squamous Cell Carcinoma- Not Otherwise Specified (NOS)	0.0566297	0.159395	0.13533	0.265837	0.345052	All high
TCGA-22-0940-01A-01R-0692-07	Lung Squamous Cell Carcinoma- Not Otherwise Specified (NOS)	0.358574	0.365407	0.370044	0.433773	0.470397	All high
TCGA-22-1000-01A-01R-A32Z-07	Lung Squamous Cell Carcinoma- Not Otherwise Specified (NOS)	0.191885	0.383617	0.394255	0.137032	0.286678	All high
TCGA-22-4599-01A-01R-1443-07	Lung Squamous Cell Carcinoma- Not Otherwise Specified (NOS)	-0.226206	0.226873	0.282659	-0.0216408	0.283639	All high
TCGA-22-5471-01A-01R-1635-07	Lung Squamous Cell Carcinoma- Not Otherwise Specified (NOS)	-0.178591	0.0908221	0.0987647	0.424957	0.388178	All high
TCGA-22-5474-01A-01R-1635-07	Lung Squamous Cell Carcinoma- Not Otherwise Specified (NOS)	-0.351905	0.302896	0.161603	0.43496	0.42198	All high
TCGA-22-5480-01A-01R-1635-07	Lung Squamous Cell Carcinoma- Not Otherwise Specified (NOS)	0.122894	0.294345	0.128867	0.422599	0.356009	All high
TCGA-22-5489-01A-01R-1635-07	Lung Squamous Cell Carcinoma- Not Otherwise Specified (NOS)	0.165541	0.444506	0.354216	0.451156	0.4481	All high
TCGA-22-5492-01A-01R-1635-07	Lung Squamous Cell Carcinoma- Not Otherwise Specified (NOS)	-0.160857	0.311512	0.277897	0.190819	0.251831	All high
TCGA-33-4566-01A-01R-1443-07	Lung Squamous Cell Carcinoma- Not Otherwise Specified (NOS)	0.324227	0.366032	0.342054	0.537129	0.519064	All high
TCGA-33-4583-01A-01R-1443-07	Lung Squamous Cell Carcinoma- Not Otherwise Specified (NOS)	0.0944653	-0.0229851	0.0654072	0.384376	0.280171	All high
TCGA-34-5232-01A-21R-1820-07	Lung Squamous Cell Carcinoma- Not Otherwise Specified (NOS)	0.282059	0.243299	0.32043	0.224357	0.292953	All high
TCGA-34-5241-01A-01R-1443-07	Lung Squamous Cell Carcinoma- Not Otherwise Specified (NOS)	0.0726505	0.337294	0.330071	0.0832673	0.249229	All high
TCGA-34-8454-01A-11R-2326-07	Lung Squamous Cell Carcinoma- Not Otherwise Specified (NOS)	0.253094	0.399872	0.423066	0.276789	0.349734	All high
TCGA-37-3783-01A-01R-1201-07	Lung Squamous Cell Carcinoma- Not Otherwise Specified (NOS)	0.407396	0.301611	0.371331	0.376768	0.399515	All high
TCGA-37-3789-01A-01R-0980-07	Lung Squamous Cell Carcinoma- Not Otherwise Specified (NOS)	0.359896	0.240554	0.436036	0.274511	0.285518	All high
TCGA-37-3792-01A-01R-0980-07	Lung Squamous Cell Carcinoma- Not Otherwise Specified (NOS)	0.525555	0.579408	0.5321	0.630978	0.595052	All high
TCGA-39-5011-01A-01R-1443-07	Lung Squamous Cell Carcinoma- Not Otherwise Specified (NOS)	-0.0338895	0.40974	0.361651	0.373773	0.432416	All high
TCGA-39-5022-01A-21R-1820-07	Lung Squamous Cell Carcinoma- Not Otherwise Specified (NOS)	-0.113172	0.385299	0.321579	0.43171	0.49254	All high
TCGA-39-5028-01A-01R-1443-07	Lung Squamous Cell Carcinoma- Not Otherwise Specified (NOS)	0.159768	0.275886	0.343676	0.219823	0.201839	All high
TCGA-39-5029-01A-01R-1443-07	Lung Squamous Cell Carcinoma- Not Otherwise Specified (NOS)	-0.268668	0.16553	0.206596	0.160908	0.146154	All high
TCGA-39-5035-01A-01R-1443-07	Lung Squamous Cell Carcinoma- Not Otherwise Specified (NOS)	0.111151	0.217553	0.10551	0.13269	0.292086	All high
TCGA-43-2581-01A-01R-0851-07	Lung Squamous Cell Carcinoma- Not Otherwise Specified (NOS)	0.344461	0.452407	0.439821	0.180095	0.326847	All high
TCGA-43-6773-01A-41R-1949-07	Lung Squamous Cell Carcinoma- Not Otherwise Specified (NOS)	0.322072	0.377238	0.436674	0.458527	0.484882	All high
TCGA-43-A475-01A-11R-A24H-07	Lung Squamous Cell Carcinoma- Not Otherwise Specified (NOS)	-0.161786	0.352063	0.194915	0.114641	0.336815	All high
TCGA-46-3769-01A-01R-0980-07	Lung Squamous Cell Carcinoma- Not Otherwise Specified (NOS)	-0.0918362	0.292637	0.270731	0.269685	0.253541	All high
TCGA-52-7622-01A-11R-2125-07	Lung Squamous Cell Carcinoma- Not Otherwise Specified (NOS)	0.358001	0.422764	0.454839	-0.0129448	0.337853	All high
TCGA-56-6545-01A-11R-1820-07	Lung Squamous Cell Carcinoma- Not Otherwise Specified (NOS)	0.254882	0.465436	0.447144	0.0826723	0.277243	All high
TCGA-56-8201-01A-11R-2247-07	Lung Squamous Cell Carcinoma- Not Otherwise Specified (NOS)	0.408583	0.54411	0.529688	0.402631	0.499812	All high
TCGA-56-8309-01A-11R-2296-07	Lung Squamous Cell Carcinoma- Not Otherwise Specified (NOS)	0.21743	0.448653	0.400751	0.326828	0.407089	All high
TCGA-58-8393-01A-11R-2326-07	Lung Squamous Cell Carcinoma- Not Otherwise Specified (NOS)	-0.0221693	0.321819	0.326989	0.195758	0.295162	All high
TCGA-60-2698-01A-01R-0851-07	Lung Squamous Cell Carcinoma- Not Otherwise Specified (NOS)	0.1539	0.415339	0.399274	0.148204	0.234178	All high
TCGA-60-2725-01A-01R-1201-07	Lung Squamous Cell Carcinoma- Not Otherwise Specified (NOS)	0.399813	0.46731	0.47457	0.141132	0.347714	All high
TCGA-63-6202-01A-11R-1820-07	Lung Squamous Cell Carcinoma- Not Otherwise Specified (NOS)	0.219663	0.437052	0.395922	0.0810427	0.357132	All high
TCGA-63-7020-01A-11R-1949-07	Lung Squamous Cell Carcinoma- Not Otherwise Specified (NOS)	-0.174765	0.131212	0.268699	0.23735	0.274544	All high
TCGA-63-A5MR-01A-31R-A27Q-07	Lung Squamous Cell Carcinoma- Not Otherwise Specified (NOS)	0.483874	0.213273	0.292099	0.32027	0.291836	All high
TCGA-63-A5MT-01A-21R-A26W-07	Lung Squamous Cell Carcinoma- Not Otherwise Specified (NOS)	0.515269	0.419317	0.39086	0.475387	0.414644	All high
TCGA-66-2744-01A-01R-0980-07	Lung Squamous Cell Carcinoma- Not Otherwise Specified (NOS)	0.280546	0.535822	0.539514	0.532127	0.550922	All high
TCGA-66-2755-01A-01R-0851-07	Lung Squamous Cell Carcinoma- Not Otherwise Specified (NOS)	0.298995	0.470997	0.474374	0.313925	0.36769	All high
TCGA-66-2765-01A-01R-0851-07	Lung Squamous Cell Carcinoma- Not Otherwise Specified (NOS)	0.307287	0.453002	0.433352	0.38766	0.381836	All high
TCGA-66-2768-01A-01R-0851-07	Lung Squamous Cell Carcinoma- Not Otherwise Specified (NOS)	0.199874	0.393169	0.421742	0.587226	0.477472	All high
TCGA-66-2782-01A-01R-0851-07	Lung Squamous Cell Carcinoma- Not Otherwise Specified (NOS)	-0.0479432	0.29258	0.316977	0.27355	0.263157	All high
TCGA-66-2785-01A-01R-0851-07	Lung Squamous Cell Carcinoma- Not Otherwise Specified (NOS)	0.234136	0.373562	0.337871	0.538725	0.506592	All high
TCGA-66-2788-01A-01R-0980-07	Lung Squamous Cell Carcinoma- Not Otherwise Specified (NOS)	-0.0784444	0.330846	0.383194	0.183369	0.290059	All high
TCGA-66-2791-01A-01R-0980-07	Lung Squamous Cell Carcinoma- Not Otherwise Specified (NOS)	-0.362117	0.174689	0.176782	0.0115148	0.26655	All high
TCGA-66-2794-01A-01R-1201-07	Lung Squamous Cell Carcinoma- Not Otherwise Specified (NOS)	-0.209073	0.150152	0.133103	0.405028	0.426511	All high
TCGA-68-A59J-01A-21R-A26W-07	Lung Squamous Cell Carcinoma- Not Otherwise Specified (NOS)	0.0771641	0.126336	0.00173537	0.31274	0.345479	All high
TCGA-70-6722-01A-11R-1820-07	Lung Squamous Cell Carcinoma- Not Otherwise Specified (NOS)	0.354137	0.439175	0.474639	0.373644	0.433487	All high
TCGA-77-6842-01A-11R-1949-07	Lung Squamous Cell Carcinoma- Not Otherwise Specified (NOS)	0.122273	0.34596	0.314223	0.153254	0.298831	All high
TCGA-77-7335-01A-11R-2045-07	Lung Squamous Cell Carcinoma- Not Otherwise Specified (NOS)	0.0454116	0.32985	0.385758	0.446035	0.481951	All high
TCGA-77-8007-01A-11R-2187-07	Lung Squamous Cell Carcinoma- Not Otherwise Specified (NOS)	0.129678	0.376726	0.349664	0.140263	0.27395	All high
TCGA-77-8131-01A-11R-2247-07	Lung Squamous Cell Carcinoma- Not Otherwise Specified (NOS)	0.422997	0.521012	0.498063	0.410131	0.469176	All high
TCGA-77-A5GH-01A-11R-A27Q-07	Lung Squamous Cell Carcinoma- Not Otherwise Specified (NOS)	0.304301	0.32701	0.345048	0.315524	0.382317	All high
TCGA-85-7950-01A-11R-2187-07	Lung Squamous Cell Carcinoma- Not Otherwise Specified (NOS)	0.138175	0.138124	0.0967426	0.395345	0.36157	All high
TCGA-85-8048-01A-11R-2247-07	Lung Squamous Cell Carcinoma- Not Otherwise Specified (NOS)	0.181306	0.390369	0.341415	0.113553	0.299643	All high
TCGA-85-8287-01A-11R-2296-07	Lung Squamous Cell Carcinoma- Not Otherwise Specified (NOS)	0.129392	0.301955	0.234356	0.0574678	0.18006	All high
TCGA-85-8355-01A-11R-2296-07	Lung Squamous Cell Carcinoma- Not Otherwise Specified (NOS)	-0.072525	0.349061	0.301883	0.160774	0.299994	All high
TCGA-85-8481-01A-11R-2326-07	Lung Papillary Squamous Cell Caricnoma	0.576078	0.470079	0.484586	0.26561	0.315549	All high
TCGA-85-A511-01A-21R-A262-07	Lung Squamous Cell Carcinoma- Not Otherwise Specified (NOS)	0.0514877	0.286447	0.233429	0.0567703	0.222982	All high
TCGA-90-A4EE-01A-11R-A24Z-07	Lung Squamous Cell Carcinoma- Not Otherwise Specified (NOS)	-0.0220578	0.266923	0.214011	0.21751	0.363685	All high
TCGA-92-8064-01A-11R-2247-07	Lung Squamous Cell Carcinoma- Not Otherwise Specified (NOS)	0.337897	0.353022	0.372086	0.536159	0.535977	All high
TCGA-98-8023-01A-11R-2247-07	Lung Squamous Cell Carcinoma- Not Otherwise Specified (NOS)	-0.0652417	0.360938	0.231685	0.269053	0.351855	All high
TCGA-NK-A5CX-01A-11R-A26W-07	Lung Squamous Cell Carcinoma- Not Otherwise Specified (NOS)	0.0457302	0.257222	0.222612	0.204275	0.26604	All high
TCGA-18-3408-01A-01R-0980-07	Lung Squamous Cell Carcinoma- Not Otherwise Specified (NOS)	-0.29894	0.045593	-0.000167557	-0.404329	-0.191243	All low
TCGA-18-3412-01A-01R-0980-07	Lung Squamous Cell Carcinoma- Not Otherwise Specified (NOS)	-0.205906	-0.0510576	-0.0710132	-0.375859	-0.24947	All low
TCGA-18-4083-01A-01R-1100-07	Lung Squamous Cell Carcinoma- Not Otherwise Specified (NOS)	-0.475538	-0.407134	-0.374573	-0.540244	-0.373094	All low
TCGA-18-5592-01A-01R-1635-07	Lung Squamous Cell Carcinoma- Not Otherwise Specified (NOS)	-0.284274	-0.215149	-0.201808	-0.445106	-0.318406	All low
TCGA-21-1075-01A-01R-0692-07	Lung Squamous Cell Carcinoma- Not Otherwise Specified (NOS)	-0.36212	-0.402828	-0.433866	-0.658378	-0.568848	All low
TCGA-21-1080-01A-01R-0692-07	Lung Squamous Cell Carcinoma- Not Otherwise Specified (NOS)	-0.338283	-0.146033	-0.326095	-0.412698	-0.308743	All low
TCGA-21-1082-01A-01R-0692-07	Lung Squamous Cell Carcinoma- Not Otherwise Specified (NOS)	-0.357178	-0.412455	-0.323563	-0.622773	-0.503358	All low
TCGA-21-5782-01A-01R-1635-07	Lung Squamous Cell Carcinoma- Not Otherwise Specified (NOS)	-0.413976	-0.373719	-0.373831	-0.541938	-0.463558	All low
TCGA-21-5783-01A-41R-2187-07	Lung Squamous Cell Carcinoma- Not Otherwise Specified (NOS)	-0.389093	-0.29202	-0.304057	-0.518617	-0.494242	All low
TCGA-21-5786-01A-01R-1635-07	Lung Squamous Cell Carcinoma- Not Otherwise Specified (NOS)	-0.34102	-0.22508	-0.313213	-0.646113	-0.479923	All low
TCGA-22-1012-01A-01R-0692-07	Lung Squamous Cell Carcinoma- Not Otherwise Specified (NOS)	-0.0760964	-0.0384272	-0.0936201	-0.486884	-0.353922	All low
TCGA-22-4593-01A-21R-1820-07	Lung Squamous Cell Carcinoma- Not Otherwise Specified (NOS)	-0.371033	-0.283819	-0.0975538	-0.603071	-0.524194	All low
TCGA-22-4595-01A-01R-1201-07	Lung Squamous Cell Carcinoma- Not Otherwise Specified (NOS)	-0.410066	-0.126476	-0.0461003	-0.522199	-0.330406	All low
TCGA-22-4601-01A-01R-1443-07	Lung Squamous Cell Carcinoma- Not Otherwise Specified (NOS)	-0.304137	-0.355791	-0.220036	-0.382012	-0.374124	All low
TCGA-22-4607-01A-01R-1201-07	Lung Squamous Cell Carcinoma- Not Otherwise Specified (NOS)	-0.286654	-0.0544019	-0.00729528	-0.337873	-0.220097	All low
TCGA-22-4613-01A-01R-1443-07	Lung Squamous Cell Carcinoma- Not Otherwise Specified (NOS)	-0.408633	-0.246782	-0.133483	-0.436632	-0.161995	All low
TCGA-22-5472-01A-01R-1635-07	Lung Squamous Cell Carcinoma- Not Otherwise Specified (NOS)	-0.288758	-0.0237117	0.0410254	-0.423955	-0.353623	All low
TCGA-22-5473-01A-01R-1635-07	Lung Squamous Cell Carcinoma- Not Otherwise Specified (NOS)	-0.311891	-0.0680222	-0.202939	-0.395186	-0.283983	All low
TCGA-22-5477-01A-01R-1635-07	Lung Squamous Cell Carcinoma- Not Otherwise Specified (NOS)	-0.458109	-0.310104	-0.273424	-0.534773	-0.45642	All low
TCGA-22-5478-01A-01R-1635-07	Lung Squamous Cell Carcinoma- Not Otherwise Specified (NOS)	-0.336653	-0.225205	-0.198327	-0.524134	-0.405787	All low
TCGA-22-5479-01A-31R-1949-07	Lung Squamous Cell Carcinoma- Not Otherwise Specified (NOS)	-0.31555	-0.270646	-0.312975	-0.399329	-0.247	All low
TCGA-22-5481-01A-31R-1949-07	Lung Squamous Cell Carcinoma- Not Otherwise Specified (NOS)	-0.51538	-0.341227	-0.449881	-0.191152	-0.154151	All low
TCGA-22-5482-01A-01R-1635-07	Lung Squamous Cell Carcinoma- Not Otherwise Specified (NOS)	-0.179773	-0.379086	-0.272987	-0.683969	-0.574083	All low
TCGA-22-5483-01A-01R-1820-07	Lung Squamous Cell Carcinoma- Not Otherwise Specified (NOS)	-0.483259	-0.214425	-0.221853	-0.534903	-0.400678	All low
TCGA-22-5485-01A-01R-1635-07	Lung Squamous Cell Carcinoma- Not Otherwise Specified (NOS)	-0.436768	-0.14516	-0.231849	-0.485543	-0.405305	All low
TCGA-22-5491-01A-01R-1635-07	Lung Squamous Cell Carcinoma- Not Otherwise Specified (NOS)	-0.347244	-0.323197	-0.300204	-0.528817	-0.409762	All low
TCGA-22-A5C4-01A-12R-A27Q-07	Lung Squamous Cell Carcinoma- Not Otherwise Specified (NOS)	-0.47384	-0.416277	-0.386019	-0.67617	-0.528927	All low
TCGA-33-4532-01A-01R-1201-07	Lung Squamous Cell Carcinoma- Not Otherwise Specified (NOS)	-0.512547	-0.449834	-0.450544	-0.681838	-0.556037	All low
TCGA-33-4533-01A-01R-1201-07	Lung Squamous Cell Carcinoma- Not Otherwise Specified (NOS)	-0.35576	-0.326941	-0.285227	-0.580251	-0.483537	All low
TCGA-33-4538-01A-01R-1201-07	Lung Squamous Cell Carcinoma- Not Otherwise Specified (NOS)	-0.223292	-0.12603	-0.153061	-0.484482	-0.319535	All low
TCGA-33-4547-01A-01R-1201-07	Lung Squamous Cell Carcinoma- Not Otherwise Specified (NOS)	-0.281754	-0.0637006	0.0920467	-0.534682	-0.388827	All low
TCGA-33-4582-01A-01R-1443-07	Lung Squamous Cell Carcinoma- Not Otherwise Specified (NOS)	-0.396661	-0.431814	-0.416569	-0.437568	-0.405203	All low
TCGA-33-4586-01A-01R-1443-07	Lung Squamous Cell Carcinoma- Not Otherwise Specified (NOS)	-0.165688	-0.158036	-0.166833	-0.601675	-0.464317	All low
TCGA-33-4587-01A-11R-2125-07	Lung Small Cell Squamous Cell Carcinoma	-0.56176	-0.542528	-0.544925	-0.525989	-0.52717	All low
TCGA-33-6738-01A-11R-1949-07	Lung Squamous Cell Carcinoma- Not Otherwise Specified (NOS)	-0.382618	-0.0795544	-0.255994	-0.448963	-0.338328	All low
TCGA-33-A4WN-01A-11R-A262-07	Lung Squamous Cell Carcinoma- Not Otherwise Specified (NOS)	-0.483687	-0.454908	-0.418288	-0.606435	-0.54655	All low
TCGA-33-A5GW-01A-11R-A27Q-07	Lung Squamous Cell Carcinoma- Not Otherwise Specified (NOS)	-0.360292	-0.412436	-0.435883	-0.556361	-0.51139	All low
TCGA-33-AAS8-01A-11R-A405-07	Lung Squamous Cell Carcinoma- Not Otherwise Specified (NOS)	-0.420331	-0.418372	-0.438985	-0.635962	-0.55254	All low
TCGA-33-AASB-01A-11R-A405-07	Lung Squamous Cell Carcinoma- Not Otherwise Specified (NOS)	-0.18848	-0.421126	-0.386595	-0.547212	-0.539208	All low
TCGA-33-AASJ-01A-11R-A405-07	Lung Squamous Cell Carcinoma- Not Otherwise Specified (NOS)	-0.143719	-0.332445	-0.378147	-0.240324	-0.305335	All low
TCGA-34-2596-01A-01R-0851-07	Lung Squamous Cell Carcinoma- Not Otherwise Specified (NOS)	-0.403263	-0.227603	-0.222514	-0.493338	-0.391815	All low
TCGA-34-2600-01A-01R-0851-07	Lung Squamous Cell Carcinoma- Not Otherwise Specified (NOS)	-0.229459	-0.528414	-0.454848	-0.603711	-0.539851	All low
TCGA-34-5231-01A-21R-1820-07	Lung Squamous Cell Carcinoma- Not Otherwise Specified (NOS)	-0.44441	-0.245294	-0.267262	-0.13175	-0.223795	All low
TCGA-34-5236-01A-21R-1820-07	Lung Squamous Cell Carcinoma- Not Otherwise Specified (NOS)	-0.181911	-0.0868382	0.0125401	-0.596876	-0.442176	All low
TCGA-34-5240-01A-01R-1443-07	Lung Basaloid Squamous Cell Carcinoma	-0.33894	-0.212175	-0.181904	-0.403746	-0.314819	All low
TCGA-34-5927-01A-11R-1820-07	Lung Squamous Cell Carcinoma- Not Otherwise Specified (NOS)	-0.516296	-0.462153	-0.474217	-0.644426	-0.574178	All low
TCGA-34-7107-01A-11R-1949-07	Lung Squamous Cell Carcinoma- Not Otherwise Specified (NOS)	-0.415499	-0.190147	-0.250403	-0.358168	-0.30649	All low
TCGA-37-4135-01A-01R-1100-07	Lung Squamous Cell Carcinoma- Not Otherwise Specified (NOS)	-0.368004	-0.281782	-0.270124	-0.347832	-0.237914	All low
TCGA-37-4141-01A-02R-1100-07	Lung Squamous Cell Carcinoma- Not Otherwise Specified (NOS)	-0.402248	-0.205663	-0.345635	-0.380618	-0.302856	All low
TCGA-37-5819-01A-01R-1635-07	Lung Squamous Cell Carcinoma- Not Otherwise Specified (NOS)	-0.513512	-0.372095	-0.423297	-0.522542	-0.462866	All low
TCGA-37-A5EL-01A-11R-A26W-07	Lung Squamous Cell Carcinoma- Not Otherwise Specified (NOS)	-0.0640116	-0.394807	-0.286414	-0.340456	-0.31046	All low
TCGA-37-A5EN-01A-21R-A26W-07	Lung Squamous Cell Carcinoma- Not Otherwise Specified (NOS)	-0.531905	-0.524018	-0.480266	-0.505788	-0.447865	All low
TCGA-39-5019-01A-01R-1820-07	Lung Squamous Cell Carcinoma- Not Otherwise Specified (NOS)	-0.174376	-0.099026	-0.0506137	-0.58528	-0.393978	All low
TCGA-39-5021-01A-01R-1443-07	Lung Squamous Cell Carcinoma- Not Otherwise Specified (NOS)	-0.379174	-0.145993	-0.13315	-0.425962	-0.24977	All low
TCGA-39-5031-01A-01R-1443-07	Lung Squamous Cell Carcinoma- Not Otherwise Specified (NOS)	-0.0194971	-0.143412	0.00668278	-0.496801	-0.283159	All low
TCGA-39-5034-01A-01R-1443-07	Lung Squamous Cell Carcinoma- Not Otherwise Specified (NOS)	-0.211974	-0.319858	-0.182151	-0.400284	-0.249544	All low
TCGA-39-5036-01A-01R-1443-07	Lung Squamous Cell Carcinoma- Not Otherwise Specified (NOS)	-0.27486	-0.246442	-0.336715	-0.252947	-0.291098	All low
TCGA-39-5037-01A-01R-1443-07	Lung Squamous Cell Carcinoma- Not Otherwise Specified (NOS)	-0.365464	-0.476136	-0.485031	-0.573999	-0.494224	All low
TCGA-39-5040-01A-21R-2125-07	Lung Squamous Cell Carcinoma- Not Otherwise Specified (NOS)	-0.062221	-0.190217	-0.283106	-0.495708	-0.388218	All low
TCGA-43-3394-01A-01R-0980-07	Lung Squamous Cell Carcinoma- Not Otherwise Specified (NOS)	-0.394634	-0.316444	-0.287166	-0.573913	-0.505382	All low
TCGA-43-6143-01A-11R-1820-07	Lung Basaloid Squamous Cell Carcinoma	-0.487132	-0.48085	-0.464181	-0.476349	-0.436901	All low
TCGA-43-6770-01A-11R-1820-07	Lung Squamous Cell Carcinoma- Not Otherwise Specified (NOS)	-0.352959	-0.314127	-0.295402	-0.681572	-0.549572	All low
TCGA-43-7656-01A-11R-2125-07	Lung Squamous Cell Carcinoma- Not Otherwise Specified (NOS)	-0.394061	-0.259467	-0.262309	-0.413104	-0.288082	All low
TCGA-43-7658-01A-11R-2125-07	Lung Squamous Cell Carcinoma- Not Otherwise Specified (NOS)	-0.549772	-0.516214	-0.469292	-0.419301	-0.469031	All low
TCGA-43-8118-01A-11R-2403-07	Lung Squamous Cell Carcinoma- Not Otherwise Specified (NOS)	-0.455515	0.0505268	-0.0486353	-0.446118	-0.375815	All low
TCGA-43-A474-01A-11R-A24H-07	Lung Squamous Cell Carcinoma- Not Otherwise Specified (NOS)	-0.140883	-0.289249	-0.394438	-0.713465	-0.566588	All low
TCGA-43-A56V-01A-11R-A26W-07	Lung Squamous Cell Carcinoma- Not Otherwise Specified (NOS)	-0.310539	-0.269365	-0.285182	-0.576136	-0.46291	All low
TCGA-46-3768-01A-01R-0980-07	Lung Squamous Cell Carcinoma- Not Otherwise Specified (NOS)	-0.490436	-0.256413	-0.33077	-0.565164	-0.498337	All low
TCGA-46-6026-01A-11R-1820-07	Lung Squamous Cell Carcinoma- Not Otherwise Specified (NOS)	-0.500951	-0.468876	-0.52952	-0.712184	-0.640707	All low
TCGA-51-4080-01A-01R-1100-07	Lung Basaloid Squamous Cell Carcinoma	-0.452032	-0.373577	-0.341178	-0.347359	-0.362868	All low
TCGA-51-4081-01A-01R-1100-07	Lung Squamous Cell Carcinoma- Not Otherwise Specified (NOS)	-0.364003	-0.441363	-0.352326	-0.728622	-0.631816	All low
TCGA-52-7809-01A-21R-2125-07	Lung Basaloid Squamous Cell Carcinoma	-0.516301	-0.524042	-0.473438	-0.533891	-0.527622	All low
TCGA-52-7810-01A-11R-2125-07	Lung Squamous Cell Carcinoma- Not Otherwise Specified (NOS)	0.0661149	-0.183284	-0.186084	-0.601768	-0.536561	All low
TCGA-56-7221-01A-11R-2045-07	Lung Squamous Cell Carcinoma- Not Otherwise Specified (NOS)	-0.459936	-0.471574	-0.418003	-0.402043	-0.450518	All low
TCGA-56-7223-01A-11R-2045-07	Lung Squamous Cell Carcinoma- Not Otherwise Specified (NOS)	-0.636311	-0.561779	-0.595071	-0.659026	-0.633354	All low
TCGA-56-7579-01A-11R-2045-07	Lung Squamous Cell Carcinoma- Not Otherwise Specified (NOS)	-0.292628	-0.302677	-0.122094	-0.440173	-0.35193	All low
TCGA-56-7580-01A-11R-2045-07	Lung Squamous Cell Carcinoma- Not Otherwise Specified (NOS)	-0.221035	-0.177068	-0.153251	-0.528372	-0.415596	All low
TCGA-56-7730-01A-11R-2125-07	Lung Squamous Cell Carcinoma- Not Otherwise Specified (NOS)	-0.425133	-0.481126	-0.45968	-0.531367	-0.544213	All low
TCGA-56-7822-01A-11R-2125-07	Lung Squamous Cell Carcinoma- Not Otherwise Specified (NOS)	-0.276364	-0.12107	-0.063457	-0.279428	-0.279344	All low
TCGA-56-7823-01B-11R-2247-07	Lung Squamous Cell Carcinoma- Not Otherwise Specified (NOS)	-0.359163	-0.29893	-0.294479	-0.620533	-0.531482	All low
TCGA-56-8083-01A-11R-2247-07	Lung Squamous Cell Carcinoma- Not Otherwise Specified (NOS)	-0.596026	-0.564991	-0.506618	-0.643011	-0.614148	All low
TCGA-56-8304-01A-11R-2326-07	Lung Squamous Cell Carcinoma- Not Otherwise Specified (NOS)	-0.208955	-0.155296	-0.270968	-0.382142	-0.260802	All low
TCGA-56-8622-01A-11R-2403-07	Lung Squamous Cell Carcinoma- Not Otherwise Specified (NOS)	-0.0955173	0.00178736	-0.00103063	-0.607087	-0.449072	All low
TCGA-56-8624-01A-11R-2403-07	Lung Squamous Cell Carcinoma- Not Otherwise Specified (NOS)	-0.298133	-0.281408	-0.202738	-0.649609	-0.52766	All low
TCGA-56-8629-01A-11R-2403-07	Lung Squamous Cell Carcinoma- Not Otherwise Specified (NOS)	-0.246648	-0.0704213	-0.153986	-0.244033	-0.319421	All low
TCGA-56-A4BY-01A-11R-A24H-07	Lung Squamous Cell Carcinoma- Not Otherwise Specified (NOS)	-0.337106	-0.301102	-0.313856	-0.417569	-0.351216	All low
TCGA-56-A5DS-01A-11R-A27Q-07	Lung Squamous Cell Carcinoma- Not Otherwise Specified (NOS)	-0.273003	-0.13999	-0.0995983	-0.533409	-0.390164	All low
TCGA-56-A62T-01A-11R-A405-07	Lung Squamous Cell Carcinoma- Not Otherwise Specified (NOS)	-0.391395	-0.27206	-0.321446	-0.184097	-0.319502	All low
TCGA-58-8388-01A-11R-2326-07	Lung Basaloid Squamous Cell Carcinoma	-0.275789	-0.136821	-0.227055	-0.437241	-0.324214	All low
TCGA-58-8391-01A-11R-2326-07	Lung Squamous Cell Carcinoma- Not Otherwise Specified (NOS)	-0.0184131	-0.175901	-0.0663383	-0.555265	-0.420572	All low
TCGA-58-A46J-01A-11R-A24H-07	Lung Squamous Cell Carcinoma- Not Otherwise Specified (NOS)	-0.212425	-0.157424	-0.185203	-0.33289	-0.36516	All low
TCGA-58-A46K-01A-11R-A24H-07	Lung Basaloid Squamous Cell Carcinoma	-0.460266	-0.41852	-0.362502	-0.116652	-0.179057	All low
TCGA-58-A46L-01A-11R-A24H-07	Lung Basaloid Squamous Cell Carcinoma	-0.393156	-0.363685	-0.291047	-0.469327	-0.421639	All low
TCGA-58-A46N-01A-11R-A24H-07	Lung Basaloid Squamous Cell Carcinoma	-0.31039	-0.331992	-0.368172	-0.54046	-0.4682	All low
TCGA-60-2695-01A-01R-0851-07	Lung Basaloid Squamous Cell Carcinoma	-0.400765	-0.264342	-0.303072	-0.360588	-0.361944	All low
TCGA-60-2703-01A-11R-2045-07	Lung Squamous Cell Carcinoma- Not Otherwise Specified (NOS)	-0.0311374	-0.0743162	0.0433337	-0.581816	-0.438882	All low
TCGA-60-2708-01A-01R-0851-07	Lung Squamous Cell Carcinoma- Not Otherwise Specified (NOS)	-0.0707015	0.0545044	-0.0288524	-0.632191	-0.46634	All low
TCGA-60-2711-01A-01R-0851-07	Lung Squamous Cell Carcinoma- Not Otherwise Specified (NOS)	-0.562811	-0.388659	-0.427847	-0.429959	-0.359015	All low
TCGA-60-2719-01A-01R-0851-07	Lung Squamous Cell Carcinoma- Not Otherwise Specified (NOS)	-0.489606	-0.286147	-0.254338	-0.320086	-0.305917	All low
TCGA-60-2722-01A-01R-0851-07	Lung Squamous Cell Carcinoma- Not Otherwise Specified (NOS)	-0.249327	-0.400937	-0.249074	-0.643258	-0.518153	All low
TCGA-60-2724-01A-01R-0851-07	Lung Squamous Cell Carcinoma- Not Otherwise Specified (NOS)	-0.284302	0.0117746	0.0418806	-0.327724	-0.343728	All low
TCGA-63-5128-01A-01R-1443-07	Lung Squamous Cell Carcinoma- Not Otherwise Specified (NOS)	0.122617	-0.24134	-0.213254	-0.699612	-0.539175	All low
TCGA-63-5131-01A-01R-1443-07	Lung Squamous Cell Carcinoma- Not Otherwise Specified (NOS)	-0.330984	-0.106628	-0.13626	-0.408928	-0.320946	All low
TCGA-63-A5M9-01A-11R-A26W-07	Lung Squamous Cell Carcinoma- Not Otherwise Specified (NOS)	-0.465809	-0.336725	-0.286544	-0.535535	-0.440659	All low
TCGA-63-A5MB-01A-11R-A26W-07	Lung Squamous Cell Carcinoma- Not Otherwise Specified (NOS)	-0.394277	-0.354569	-0.369978	-0.561428	-0.493761	All low
TCGA-63-A5MH-01A-12R-A27Q-07	Lung Squamous Cell Carcinoma- Not Otherwise Specified (NOS)	-0.155574	-0.279652	-0.229281	-0.55129	-0.468951	All low
TCGA-63-A5MI-01A-12R-A27Q-07	Lung Squamous Cell Carcinoma- Not Otherwise Specified (NOS)	-0.546172	-0.464945	-0.499803	-0.664354	-0.582234	All low
TCGA-63-A5ML-01A-31R-A27Q-07	Lung Squamous Cell Carcinoma- Not Otherwise Specified (NOS)	-0.422411	-0.327856	-0.235534	0.065494	-0.188731	All low
TCGA-63-A5MP-01A-11R-A26W-07	Lung Squamous Cell Carcinoma- Not Otherwise Specified (NOS)	-0.238087	-0.0899236	-0.00252006	-0.339336	-0.0875948	All low
TCGA-63-A5MU-01A-11R-A26W-07	Lung Squamous Cell Carcinoma- Not Otherwise Specified (NOS)	-0.292839	-0.404026	-0.465172	-0.39305	-0.391229	All low
TCGA-63-A5MV-01A-21R-A26W-07	Lung Squamous Cell Carcinoma- Not Otherwise Specified (NOS)	-0.436541	-0.333226	-0.265026	-0.555474	-0.421177	All low
TCGA-63-A5MW-01A-11R-A26W-07	Lung Squamous Cell Carcinoma- Not Otherwise Specified (NOS)	-0.453948	-0.385556	-0.414195	-0.571158	-0.507325	All low
TCGA-63-A5MY-01A-11R-A26W-07	Lung Squamous Cell Carcinoma- Not Otherwise Specified (NOS)	-0.445422	-0.454196	-0.428106	-0.664453	-0.599655	All low
TCGA-66-2727-01A-01R-0980-07	Lung Squamous Cell Carcinoma- Not Otherwise Specified (NOS)	-0.282315	-0.0755836	-0.0499549	-0.30656	-0.0986717	All low
TCGA-66-2754-01A-01R-0980-07	Lung Squamous Cell Carcinoma- Not Otherwise Specified (NOS)	-0.521501	-0.454446	-0.447523	-0.534868	-0.503376	All low
TCGA-66-2756-01A-01R-0851-07	Lung Squamous Cell Carcinoma- Not Otherwise Specified (NOS)	-0.464007	-0.436592	-0.374313	-0.411686	-0.375651	All low
TCGA-66-2757-01A-01R-0851-07	Lung Squamous Cell Carcinoma- Not Otherwise Specified (NOS)	-0.415964	-0.2707	-0.281041	-0.085747	-0.201731	All low
TCGA-66-2766-01A-01R-0851-07	Lung Squamous Cell Carcinoma- Not Otherwise Specified (NOS)	-0.402014	-0.320125	-0.270088	-0.491575	-0.425963	All low
TCGA-66-2781-01A-01R-0851-07	Lung Squamous Cell Carcinoma- Not Otherwise Specified (NOS)	-0.371716	-0.134695	-0.158142	-0.51433	-0.366775	All low
TCGA-66-2787-01A-01R-0980-07	Lung Squamous Cell Carcinoma- Not Otherwise Specified (NOS)	-0.392749	-0.185388	-0.119838	-0.401887	-0.214075	All low
TCGA-66-2792-01A-01R-0980-07	Lung Squamous Cell Carcinoma- Not Otherwise Specified (NOS)	-0.357351	-0.175188	-0.210608	-0.519612	-0.403252	All low
TCGA-66-2793-01A-01R-1201-07	Lung Squamous Cell Carcinoma- Not Otherwise Specified (NOS)	-0.524943	-0.543095	-0.546243	-0.6656	-0.642922	All low
TCGA-66-2800-01A-01R-1201-07	Lung Squamous Cell Carcinoma- Not Otherwise Specified (NOS)	-0.138635	0.0966749	0.108471	-0.585428	-0.403566	All low
TCGA-68-7757-01B-11R-2296-07	Lung Squamous Cell Carcinoma- Not Otherwise Specified (NOS)	-0.171348	-0.0270115	-0.016106	-0.555897	-0.386225	All low
TCGA-70-6723-01A-11R-1820-07	Lung Papillary Squamous Cell Caricnoma	-0.366226	-0.429342	-0.39165	-0.229833	-0.29812	All low
TCGA-77-6843-01A-11R-1949-07	Lung Squamous Cell Carcinoma- Not Otherwise Specified (NOS)	-0.519077	-0.397771	-0.469713	-0.670147	-0.611845	All low
TCGA-77-6844-01A-11R-1949-07	Lung Squamous Cell Carcinoma- Not Otherwise Specified (NOS)	-0.495849	-0.254277	-0.349742	-0.450216	-0.428404	All low
TCGA-77-6845-01A-11R-1949-07	Lung Squamous Cell Carcinoma- Not Otherwise Specified (NOS)	-0.394894	-0.476162	-0.476107	-0.698466	-0.610953	All low
TCGA-77-7139-01A-11R-2045-07	Lung Squamous Cell Carcinoma- Not Otherwise Specified (NOS)	-0.388154	-0.318838	-0.296337	-0.277829	-0.307815	All low
TCGA-77-7140-01A-41R-2045-07	Lung Squamous Cell Carcinoma- Not Otherwise Specified (NOS)	-0.304967	-0.37301	-0.27009	-0.594482	-0.408677	All low
TCGA-77-7141-01A-11R-2045-07	Lung Squamous Cell Carcinoma- Not Otherwise Specified (NOS)	-0.48016	-0.392259	-0.380058	-0.34629	-0.417952	All low
TCGA-77-7142-01A-11R-2045-07	Lung Squamous Cell Carcinoma- Not Otherwise Specified (NOS)	-0.390965	-0.264019	-0.139958	-0.354445	-0.346859	All low
TCGA-77-7463-01A-11R-2045-07	Lung Squamous Cell Carcinoma- Not Otherwise Specified (NOS)	-0.215884	-0.11299	-0.174559	-0.61057	-0.41155	All low
TCGA-77-8128-01A-11R-2247-07	Lung Squamous Cell Carcinoma- Not Otherwise Specified (NOS)	-0.525058	-0.528775	-0.510952	-0.713254	-0.642888	All low
TCGA-77-8133-01A-12R-2247-07	Lung Squamous Cell Carcinoma- Not Otherwise Specified (NOS)	-0.38089	-0.0632808	-0.131926	-0.535464	-0.303849	All low
TCGA-77-8139-01A-11R-2247-07	Lung Squamous Cell Carcinoma- Not Otherwise Specified (NOS)	-0.314541	-0.254808	-0.162193	-0.496045	-0.350934	All low
TCGA-77-8140-01A-11R-2247-07	Lung Squamous Cell Carcinoma- Not Otherwise Specified (NOS)	-0.182323	-0.339103	-0.343904	-0.599278	-0.534348	All low
TCGA-77-8143-01A-11R-2247-07	Lung Squamous Cell Carcinoma- Not Otherwise Specified (NOS)	-0.452596	-0.331081	-0.280845	-0.396085	-0.380779	All low
TCGA-77-8148-01A-11R-2247-07	Lung Squamous Cell Carcinoma- Not Otherwise Specified (NOS)	-0.510826	-0.468931	-0.325951	-0.588826	-0.49622	All low
TCGA-77-8153-01A-11R-2403-07	Lung Squamous Cell Carcinoma- Not Otherwise Specified (NOS)	-0.139707	-0.445377	-0.375179	-0.681316	-0.609352	All low
TCGA-77-8154-01A-11R-2247-07	Lung Squamous Cell Carcinoma- Not Otherwise Specified (NOS)	-0.486669	-0.428014	-0.404002	-0.650349	-0.54047	All low
TCGA-77-A5G3-01A-31R-A27Q-07	Lung Squamous Cell Carcinoma- Not Otherwise Specified (NOS)	-0.353298	-0.403368	-0.348555	-0.620942	-0.486674	All low
TCGA-77-A5G6-01A-11R-A27Q-07	Lung Squamous Cell Carcinoma- Not Otherwise Specified (NOS)	-0.469758	-0.505965	-0.523599	-0.691979	-0.614039	All low
TCGA-77-A5G7-01B-11R-A27Q-07	Lung Squamous Cell Carcinoma- Not Otherwise Specified (NOS)	-0.469216	-0.444597	-0.491043	-0.674114	-0.575002	All low
TCGA-77-A5G8-01B-11R-A27Q-07	Lung Squamous Cell Carcinoma- Not Otherwise Specified (NOS)	-0.203171	-0.182919	-0.227237	-0.65074	-0.441049	All low
TCGA-77-A5GF-01A-21R-A27Q-07	Lung Squamous Cell Carcinoma- Not Otherwise Specified (NOS)	-0.403737	-0.271882	-0.284757	-0.142704	-0.19653	All low
TCGA-79-5596-01A-31R-1949-07	Lung Squamous Cell Carcinoma- Not Otherwise Specified (NOS)	-0.35675	-0.377815	-0.383628	-0.62842	-0.550493	All low
TCGA-85-6560-01A-11R-1820-07	Lung Squamous Cell Carcinoma- Not Otherwise Specified (NOS)	-0.380381	-0.20643	-0.188466	-0.456555	-0.293938	All low
TCGA-85-6798-01A-11R-1949-07	Lung Squamous Cell Carcinoma- Not Otherwise Specified (NOS)	-0.198885	-0.355328	-0.302946	-0.680286	-0.547667	All low
TCGA-85-7696-01A-11R-2125-07	Lung Squamous Cell Carcinoma- Not Otherwise Specified (NOS)	-0.50956	-0.485358	-0.46913	-0.43102	-0.47193	All low
TCGA-85-7697-01A-11R-2125-07	Lung Squamous Cell Carcinoma- Not Otherwise Specified (NOS)	-0.383753	-0.150816	-0.0882141	-0.505338	-0.370436	All low
TCGA-85-7843-01A-11R-2125-07	Lung Squamous Cell Carcinoma- Not Otherwise Specified (NOS)	-0.172829	-0.0376894	0.0120442	-0.62739	-0.437319	All low
TCGA-85-7844-01A-11R-2125-07	Lung Squamous Cell Carcinoma- Not Otherwise Specified (NOS)	-0.186584	-0.0281681	-0.0544253	-0.538375	-0.359241	All low
TCGA-85-8052-01A-11R-2247-07	Lung Squamous Cell Carcinoma- Not Otherwise Specified (NOS)	-0.372192	-0.317249	-0.30698	-0.558554	-0.478709	All low
TCGA-85-8070-01A-11R-2247-07	Lung Squamous Cell Carcinoma- Not Otherwise Specified (NOS)	-0.346708	-0.532504	-0.49667	-0.473181	-0.454828	All low
TCGA-85-8071-01A-11R-2247-07	Lung Squamous Cell Carcinoma- Not Otherwise Specified (NOS)	-0.252038	-0.361025	-0.350038	-0.310147	-0.337168	All low
TCGA-85-8072-01A-31R-2247-07	Lung Squamous Cell Carcinoma- Not Otherwise Specified (NOS)	-0.349653	-0.231407	-0.161935	-0.339686	-0.289409	All low
TCGA-85-8277-01A-11R-2296-07	Lung Squamous Cell Carcinoma- Not Otherwise Specified (NOS)	-0.355423	-0.210637	-0.178049	-0.37041	-0.251715	All low
TCGA-85-8350-01A-11R-2296-07	Lung Squamous Cell Carcinoma- Not Otherwise Specified (NOS)	-0.317201	-0.158735	-0.246294	-0.528587	-0.442987	All low
TCGA-85-8352-01A-31R-2326-07	Lung Squamous Cell Carcinoma- Not Otherwise Specified (NOS)	-0.541863	-0.533316	-0.53964	-0.592799	-0.525807	All low
TCGA-85-8354-01A-31R-2326-07	Lung Squamous Cell Carcinoma- Not Otherwise Specified (NOS)	-0.326592	-0.409029	-0.332147	-0.570484	-0.468174	All low
TCGA-85-8479-01A-11R-2326-07	Lung Papillary Squamous Cell Caricnoma	-0.150902	-0.409606	-0.363108	-0.600854	-0.55296	All low
TCGA-85-8580-01A-31R-2403-07	Lung Squamous Cell Carcinoma- Not Otherwise Specified (NOS)	-0.381479	-0.214797	-0.332568	-0.653386	-0.530214	All low
TCGA-85-8664-01A-11R-2403-07	Lung Squamous Cell Carcinoma- Not Otherwise Specified (NOS)	-0.377054	-0.384184	-0.378461	-0.622907	-0.530485	All low
TCGA-85-A4CL-01A-41R-A26W-07	Lung Squamous Cell Carcinoma- Not Otherwise Specified (NOS)	-0.277813	-0.221177	-0.260827	-0.509189	-0.317034	All low
TCGA-85-A4CN-01A-11R-A24H-07	Lung Squamous Cell Carcinoma- Not Otherwise Specified (NOS)	-0.205068	-0.314014	-0.291998	-0.611689	-0.468179	All low
TCGA-85-A4QQ-01A-41R-A262-07	Lung Squamous Cell Carcinoma- Not Otherwise Specified (NOS)	0.0361788	-0.256988	-0.284281	-0.524031	-0.42576	All low
TCGA-85-A4QR-01A-11R-A24Z-07	Lung Squamous Cell Carcinoma- Not Otherwise Specified (NOS)	-0.341773	-0.468448	-0.482553	-0.390591	-0.45728	All low
TCGA-85-A510-01A-11R-A26W-07	Lung Squamous Cell Carcinoma- Not Otherwise Specified (NOS)	-0.41275	-0.378569	-0.335846	-0.321414	-0.302273	All low
TCGA-85-A512-01A-11R-A26W-07	Lung Squamous Cell Carcinoma- Not Otherwise Specified (NOS)	-0.146271	-0.336689	-0.34343	-0.497818	-0.441587	All low
TCGA-85-A53L-01A-21R-A26W-07	Lung Squamous Cell Carcinoma- Not Otherwise Specified (NOS)	0.0529576	-0.0988957	-0.127646	-0.663154	-0.459966	All low
TCGA-85-A5B5-01A-21R-A26W-07	Lung Squamous Cell Carcinoma- Not Otherwise Specified (NOS)	-0.476396	-0.454185	-0.450921	-0.511664	-0.45438	All low
TCGA-90-7766-01A-21R-2125-07	Lung Squamous Cell Carcinoma- Not Otherwise Specified (NOS)	-0.382591	-0.225917	-0.160753	-0.299117	-0.16453	All low
TCGA-90-7769-01A-11R-2125-07	Lung Squamous Cell Carcinoma- Not Otherwise Specified (NOS)	0.0496769	-0.237647	-0.121366	-0.611717	-0.514567	All low
TCGA-92-8063-01A-11R-2247-07	Lung Squamous Cell Carcinoma- Not Otherwise Specified (NOS)	-0.182237	-0.142356	-0.0838061	-0.507759	-0.391023	All low
TCGA-92-8065-01A-11R-2247-07	Lung Squamous Cell Carcinoma- Not Otherwise Specified (NOS)	-0.425364	-0.0956131	-0.11852	-0.268709	-0.164343	All low
TCGA-94-7033-01A-11R-1949-07	Lung Squamous Cell Carcinoma- Not Otherwise Specified (NOS)	-0.399081	-0.292051	-0.376404	0.311789	-0.0393335	All low
TCGA-94-7557-01A-11R-2125-07	Lung Squamous Cell Carcinoma- Not Otherwise Specified (NOS)	-0.39961	-0.406097	-0.334668	-0.524755	-0.441342	All low
TCGA-94-7943-01A-11R-2187-07	Lung Squamous Cell Carcinoma- Not Otherwise Specified (NOS)	-0.415154	-0.303816	-0.324231	-0.528993	-0.497567	All low
TCGA-94-8035-01A-11R-2247-07	Lung Squamous Cell Carcinoma- Not Otherwise Specified (NOS)	-0.303434	-0.185371	-0.248113	-0.644724	-0.529638	All low
TCGA-94-8491-01A-11R-2326-07	Lung Squamous Cell Carcinoma- Not Otherwise Specified (NOS)	-0.318437	-0.153929	-0.0510709	-0.416085	-0.242666	All low
TCGA-94-A5I6-01A-21R-A27Q-07	Lung Squamous Cell Carcinoma- Not Otherwise Specified (NOS)	-0.417497	-0.391414	-0.385068	-0.675028	-0.61452	All low
TCGA-96-8170-01A-11R-2296-07	Lung Squamous Cell Carcinoma- Not Otherwise Specified (NOS)	-0.24125	-0.128633	-0.0361292	-0.433356	-0.374559	All low
TCGA-98-8021-01A-11R-2247-07	Lung Squamous Cell Carcinoma- Not Otherwise Specified (NOS)	-0.379924	-0.336059	-0.298493	-0.598338	-0.520662	All low
TCGA-98-A53A-01A-11R-A262-07	Lung Squamous Cell Carcinoma- Not Otherwise Specified (NOS)	-0.523234	-0.529527	-0.445645	-0.564817	-0.542944	All low
TCGA-98-A53B-01A-11R-A262-07	Lung Squamous Cell Carcinoma- Not Otherwise Specified (NOS)	-0.342172	0.144213	-0.0234088	-0.326875	-0.236895	All low
TCGA-98-A53I-01A-31R-A262-07	Lung Squamous Cell Carcinoma- Not Otherwise Specified (NOS)	-0.416156	-0.223214	-0.226641	-0.108152	-0.0625116	All low
TCGA-98-A53J-01A-11R-A26W-07	Lung Squamous Cell Carcinoma- Not Otherwise Specified (NOS)	0.046428	-0.346373	-0.316709	-0.556313	-0.469035	All low
TCGA-J1-A4AH-01A-31R-A24H-07	Lung Squamous Cell Carcinoma- Not Otherwise Specified (NOS)	-0.521114	-0.493418	-0.4844	-0.596019	-0.528294	All low
TCGA-LA-A446-01A-21R-A24Z-07	Lung Squamous Cell Carcinoma- Not Otherwise Specified (NOS)	-0.408065	-0.445282	-0.325308	-0.692279	-0.560681	All low
TCGA-MF-A522-01A-11R-A262-07	Lung Squamous Cell Carcinoma- Not Otherwise Specified (NOS)	-0.235541	-0.362724	-0.390778	-0.524036	-0.435839	All low
TCGA-NC-A5HD-01A-11R-A26W-07	Lung Squamous Cell Carcinoma- Not Otherwise Specified (NOS)	-0.390576	-0.461523	-0.423571	-0.294718	-0.397984	All low
TCGA-NC-A5HF-01A-11R-A26W-07	Lung Squamous Cell Carcinoma- Not Otherwise Specified (NOS)	-0.328305	-0.44084	-0.452389	-0.643482	-0.587686	All low
TCGA-NC-A5HG-01A-11R-A26W-07	Lung Basaloid Squamous Cell Carcinoma	-0.369515	-0.327086	-0.371456	0.212594	-0.12993	All low
TCGA-NC-A5HI-01A-11R-A26W-07	Lung Squamous Cell Carcinoma- Not Otherwise Specified (NOS)	-0.508701	-0.424501	-0.473536	-0.718231	-0.586695	All low
TCGA-NC-A5HN-01A-11R-A26W-07	Lung Squamous Cell Carcinoma- Not Otherwise Specified (NOS)	-0.31328	-0.335838	-0.380098	0.027458	-0.198729	All low
TCGA-NC-A5HP-01A-11R-A26W-07	Lung Squamous Cell Carcinoma- Not Otherwise Specified (NOS)	-0.379307	-0.45692	-0.421594	-0.631369	-0.566392	All low
TCGA-NC-A5HR-01A-21R-A26W-07	Lung Basaloid Squamous Cell Carcinoma	-0.493569	-0.471992	-0.433414	-0.340198	-0.402945	All low
TCGA-NC-A5HT-01A-11R-A26W-07	Lung Squamous Cell Carcinoma- Not Otherwise Specified (NOS)	-0.273773	-0.355096	-0.43868	-0.28381	-0.375198	All low
TCGA-NK-A5CR-01A-11R-A26W-07	Lung Squamous Cell Carcinoma- Not Otherwise Specified (NOS)	-0.225185	-0.383766	-0.342186	-0.70019	-0.584783	All low
TCGA-NK-A7XE-01A-12R-A405-07	Lung Squamous Cell Carcinoma- Not Otherwise Specified (NOS)	-0.304904	-0.211806	-0.317583	-0.308861	-0.276137	All low
TCGA-O2-A52W-01A-11R-A26W-07	Lung Squamous Cell Carcinoma- Not Otherwise Specified (NOS)	-0.147762	-0.325885	-0.331027	-0.598281	-0.524865	All low

## Sheet: Supplementary Fig. 8b
Source Data to Supplementary Fig. 8b
EMT Score
IFN-High & Inf-Low	IFN-Low & Inf-High	All high	All low
-0.372184	0.120597	-0.491726	-0.148774
-0.444017	0.368962	0.256936	-0.287205
-0.106396	-0.276673	0.316287	-0.132476
-0.216223	0.0975374	-0.0389022	-0.136095
-0.420314	-0.117414	0.294364	-0.306442
-0.320095	0.277616	0.580212	-0.456827
-0.271379	0.627299	-0.0357878	-0.282147
-0.415493	-0.131017	-0.0410968	0.038668
-0.143549	0.557454	-0.249744	0.437711
-0.416805	0.162696	-0.0120622	0.202804
-0.188138	-0.142136	0.456903	-0.084279
-0.372268	0.251642	-0.027583	0.510332
-0.0520796	0.0397858	0.0877069	0.265329
0.409322	0.16782	-0.334383	-0.359221
-0.132509	-0.15212	-0.395752	0.0989698
0.382541	0.425396	0.330428	-0.466241
-0.39722	0.369815	0.128395	-0.265603
-0.165476	0.412579	0.0314006	0.205472
-0.428658	0.0804769	0.192235	-0.314876
-0.174527	0.518971	0.214894	0.300535
	0.469266	-0.170628	0.116971
	0.628673	0.316351	-0.426244
	0.371859	0.345293	0.317132
	-0.0206428	0.146319	0.316184
	-0.324661	-0.12721	-0.248413
	-0.244471	0.217063	-0.551605
	0.483069	0.461679	-0.417242
	0.295273	-0.414155	-0.539498
	0.313518	0.22756	0.401585
	0.0495444	0.043548	-0.319383
	0.650696	0.591457	0.298761
	0.490178	0.496817	-0.344209
	-0.221045	0.34944	0.195155
	-0.00154518	-0.133107	-0.411084
	0.571519	-0.0193439	-0.368613
	0.264789	0.296974	-0.415036
	0.337134	0.236139	-0.497536
	0.215078	0.190795	-0.444509
	0.548618	0.164885	-0.453495
	0.252348	0.379452	-0.537095
	0.0119442	0.436208	-0.0167453
	0.107039	0.199129	-0.521973
	0.0822114	0.381205	-0.322006
	-0.259275	-0.0925408	0.556263
	0.296547	0.0689433	-0.0307623
	0.624869	-0.181088	-0.383444
	0.364888	0.514555	0.288717
	0.348465	0.0938279	-0.258007
	-0.433311	-0.408495	-0.266482
	0.123886	-0.218826	-0.358523
	-0.325833	0.528777	-0.219304
	0.29059	0.0827175	-0.482131
	-0.307101	0.53225	0.29293
	0.541858	0.311434	-0.0222298
	0.597342	0.279038	0.217899
	0.478503	0.229866	0.115703
	0.197095	0.379925	-0.510415
	0.454949	0.243561	-0.494662
	-0.098251	0.439981	-0.136423
	0.431975	-0.285189	-0.304864
	0.340482	0.635691	-0.313555
	0.173765	0.477751	0.318986
	0.567153	-0.121654	-0.263907
	0.277168	0.330469	-0.590325
	0.366349	0.353233	-0.157332
	0.372165	0.41825	0.304946
	0.0684411		-0.160252
	-0.311578		-0.342
	-0.0399792		-0.436296
	0.100384		-0.514972
	-0.155163		0.300664
	0.0339699		-0.419968
	-0.235959		0.344289
	0.199249		-0.463072
	-0.0717374		-0.378572
	0.548603		-0.285799
	0.46403		-0.175892
	-0.154362		-0.488592
	0.661162		0.174774
	0.648242		-0.343256
	-0.203649		-0.1538
	-0.22997		-0.428222
	0.264484		0.393297
	0.408279		-0.0731703
	0.415215		0.0694113
	0.518419		-0.351649
	0.319987		-0.307888
	0.485432		0.226752
	0.483476		0.15757
	0.204037		-0.0588269
	0.589399		-0.33275
	0.673133		-0.359614
	0.498064		-0.382947
	0.242022		-0.353134
	0.315578		-0.297439
	0.521753		0.519109
	-0.129257		0.659091
	0.51129		-0.474713
	0.268644		-0.495037
	-0.340106		-0.368161
	0.278905		0.499608
	0.0465239		0.216496
	0.359245		-0.2643
	0.582651		-0.0944054
	-0.0838262		-0.404378
	-0.358518		0.156274
	-0.471835		-0.346039
	-0.0434165		-0.145479
	0.0732811		-0.351773
	0.24192		-0.549755
	0.0227409		0.0968382
			0.273526
			-0.52549
			-0.226453
			-0.441186
			-0.365239
			-0.358373
			-0.1808
			-0.0543241
			-0.243681
			0.204923
			-0.494013
			0.098134
			0.492131
			-0.413265
			-0.415439
			-0.433262
			-0.370308
			-0.353086
			0.185808
			-0.40005
			-0.216772
			-0.402164
			0.256758
			-0.320821
			0.307451
			-0.416152
			-0.549505
			0.0213767
			-0.12997
			-0.318186
			-0.29539
			-0.385208
			-0.50438
			-0.0828733
			-0.232997
			-0.225481
			0.055519
			0.425204
			-0.330491
			-0.132115
			0.205162
			0.47983
			-0.155565
			-0.469829
			-0.232168
			-0.316304
			-0.188838
			0.310025
			-0.533496
			-0.489542
			-0.221413
			-0.482367
			-0.104234
			-0.227947
			0.457741
			-0.260732
			-0.535382
			-0.435573
			-0.196451
			0.185175
			-0.23171
			-0.507361
			-0.218076
			0.265435
			-0.380779
			-0.46218
			-0.191658
			-0.477596
			-0.294338
			-0.386345
			-0.0655862
			-0.280486
			0.208089
			-0.419647
			-0.144417
			-0.312916
			-0.408256
			-0.468655
			-0.482109
			-0.342487
			-0.193103
			-0.293216
			-0.492204
			-0.590131
			-0.434036
			0.355671
			-0.505446
			-0.148021
			-0.211437
			-0.405445
			-0.415719

## Sheet: Supplementary Fig. 8c
Source Data to Supplementary Fig. 8c
T Cells Follicular Helper
IFN-High & Inf-Low	IFN-Low & Inf-High	All high	All low
0.10174	0.0704001	0.0862674	0.0182955
0.102579	0.0245779	0.0391594	0.0614827
0.0825969	0.0116466	0.0413873	0.0583271
0.0922985	0.0321911	0.0821205	0.0299603
0.0808315	0.0329994	0.0921063	0.0187571
0.136441	0.0605676	0.0276762	0.0804268
0.0334272	0.0294328	0.038905	0.0578514
0.0382392	0.0753136	0.0673417	0.0903508
0.069986	0.00194274	0.0529077	0.0333192
0.06994	0.0656176	0.117913	0.0577701
0.0333334	0.0192773	0.0383212	0.0615334
0.0190362	0.0446677	0.0713136	0.00610175
0.0869681	0.0388434	0.0602906	0.0133882
0.0576067	0.0196226	0.113604	0.108539
0.0556546	0.0138542	0.0990336	0
0.0232827	0.0591017	0.0407817	0.0484841
0.067361	0.0381641	0.0568673	0.032543
0.0867329	0.0355379	0.0898576	0.0121816
0.0675427	0.125339	0.136988	0.100683
0.0389332	0.032822	0.0730938	0.0403087
	0.0446256	0.0697512	0.0742008
	0.0109405	0.0979806	0.0966554
	0.0404134	0.0552544	0.00294492
	0.0772956	0.0494504	0.0343916
	0.089401	0.0799584	0.0329231
	0.0674745	0	0.0924021
	0.0283803	0.0461829	0.107382
	0.112177	0.066701	0.0794289
	0.0212945	0.0320727	0.0477277
	0.154329	0.100469	0.126878
	0.0358789	0	0.0279203
	0.0177542	0	0.134494
	0.105817	0	0
	0.0337791	0.114426	0.0828654
	0.0124021	0.0343459	0.0496966
	0.0487521	0.0663831	0.0859645
	0.0829841	0.0463371	0.0769016
	0.0501743	0.0417127	0.0981981
	0	0.0875454	0.0896168
	0.0471104	0.030756	0.0437657
	0.0654692	0.0647382	0.0848323
	0.0845769	0.0132482	0.173927
	0.0510959	0.032857	0.0962393
	0.0486441	0.0768603	0.0254589
	0.0512629	0.050913	0.0461295
	0.0682283	0.137251	0.149808
	0.0466768	0.0204229	0.0332077
	0.0053405	0.029549	0.0515562
	0.0928318	0.0943762	0.0775244
	0.0979813	0.12348	0.138682
	0.0550919	0	0.194096
	0.0544262	0.0241231	0.126849
	0.0641567	0.0624755	0.0240057
	0	0.0285129	0.0497713
	0.024212	0.0694511	0.0459007
	0.0296478	0.0429685	0.0320309
	0.0162572	0.0971297	0.0694822
	0.00549907	0.114508	0.047861
	0.130903	0.0849655	0.138976
	0.0463352	0.0613138	0.0635647
	0.0610866	0	0.0482022
	0.0117309	0.0760722	0
	0	0.0430661	0.109561
	0.0416327	0.0892134	0.162456
	0.0577417	0.0760397	0.00206969
	0.00989659	0.0797367	0.00997097
	0.0684754		0.12568
	0.0596621		0.0416047
	0.0818039		0.0533141
	0.0892239		0.0267212
	0.086061		0
	0.0101133		0.218482
	0.0162437		0.000552657
	0.041236		0.0687778
	0.0871871		0.0380906
	0.0160793		0.0258757
	0.0229013		0.0545848
	0.0743179		0
	0		0.0246861
	0.0654623		0.069676
	0.0246853		0.0622952
	0.132821		0.0458044
	0.0606941		0.0546993
	0.0646742		0.0773305
	0.000879668		0.0838551
	0.0174529		0.0661874
	0.0866636		0.0388348
	0.118002		0
	0.138362		0.10391
	0.053921		0.0767882
	0.0179863		0.105318
	0.0569199		0.0977182
	0.0390696		0.0913642
	0.0641528		0.0571233
	0.076594		0.0694974
	0.0201215		0
	0.0262664		0
	0.0471452		0.0878433
	0.0888801		0.0273361
	0.026539		0.0729881
	0.0521748		0.013741
	0		0.0541709
	0.0365908		0.15054
	0		0.116073
	0.0730086		0.168872
	0.160704		0.0174187
	0.136333		0.0432281
	0.204771		0.0499346
	0.139355		0.0140813
	0		0.151766
	0.0183769		0.0227684
			0.0896082
			0.0538652
			0.0498777
			0.0627794
			0.121137
			0.0940188
			0.0132709
			0.0437477
			0.0474075
			0
			0.0721394
			0.00100336
			0.0404451
			0.0443659
			0.0244477
			0.0978017
			0.0730049
			0.0893414
			0.0271281
			0.11788
			0.0332462
			0.0616151
			0.0512811
			0.125632
			0.0750777
			0.0733346
			0.0313951
			0.0717957
			0
			0.131209
			0.0811596
			0.0746198
			0.085943
			0.0502701
			0.0690394
			0.0513923
			0.037265
			0.0260801
			0.0842841
			0.0607146
			0.0350437
			0
			0.0431591
			0.0516042
			0.117658
			0.121057
			0.0823733
			0.137876
			0.128583
			0.141915
			0.0205322
			0.152753
			0.131128
			0.202403
			0.020211
			0.0291911
			0.269259
			0.112833
			0.101542
			0.0030956
			0.0509863
			0.0516985
			0.0557185
			0.130422
			0.0415809
			0.136384
			0.0581813
			0.109378
			0.0457884
			0.0423997
			0
			0.049274
			0.0480848
			0.143474
			0.0804415
			0.11369
			0.145392
			0.0398799
			0.125938
			0.12134
			0.0935033
			0.278521
			0.118659
			0.143455
			0.0470351
			0.0959306
			0.154117
			0.0766312
			0.0175556
			0.210761
			0.116616

## Sheet: Supplementary Fig. 8d
Source Data to Supplementary Fig. 8d
T Cells CD8
IFN-High & Inf-Low	IFN-Low & Inf-High	All high	All low
0.139315	0.109037	0.348449	0.0776552
0.156828	0.17288	0.121239	0.0840441
0.0760911	0.179674	0.045177	0.173436
0.190756	0.0543556	0.309535	0.188969
0.160191	0.154664	0.0697977	0.0574912
0.0916899	0.10433	0.0885624	0.179851
0.143845	0.0426657	0.195331	0.114972
0.150614	0.302927	0.302212	0.13672
0.154434	0.0238744	0.158515	0.0530343
0.162982	0.133885	0.0484905	0.0991115
0.227414	0.0422781	0.097401	0.0948291
0.0841162	0.0982218	0.107531	0.122296
0.128446	0.0721555	0.21225	0.0766909
0.132863	0.0434882	0.284097	0.0775939
0.222639	0.0762821	0.0697	0.0410056
0.116058	0.0596322	0.0725881	0.125445
0.241855	0.0425448	0.0927498	0.0625413
0.13538	0.137862	0.240728	0.0925338
0.17993	0.0928596	0.18369	0.172938
0.0502824	0.0570591	0.0741317	0.0669068
	0.120876	0.0896013	0.0931525
	0.130308	0.158536	0.249377
	0.0536075	0.102694	0.029159
	0.131934	0.126691	0.081763
	0.360719	0.308379	0.0819486
	0.169506	0.0225842	0.149991
	0.0789525	0.13379	0.0729946
	0.116035	0.277829	0.128502
	0.136838	0.15899	0.0828137
	0.00458577	0.0594508	0.239981
	0.0587494	0.0518375	0.0317468
	0.117342	0.136239	0.142307
	0.0752346	0.11258	0.026612
	0.108312	0.167811	0.116352
	0.0624984	0.231076	0.0515074
	0.131058	0.142764	0.0538423
	0.139208	0.162325	0.0340227
	0.0749812	0.117264	0.134357
	0.079802	0.0331847	0.0464928
	0.111121	0.0111601	0.141075
	0.150035	0.138109	0.0625856
	0	0.046166	0.055533
	0.126855	0.089648	0.152812
	0.0525666	0.063536	0.0607303
	0.114486	0.0592359	0.113601
	0.0761463	0.195214	0.0625362
	0.100891	0.111543	0.0770646
	0.122596	0.191204	0.167947
	0.172741	0.270234	0.15552
	0.104551	0.167202	0.161959
	0.071847	0.0619306	0.202868
	0.0772709	0.159683	0.129675
	0.128561	0.22615	0.0912596
	0.044515	0.104136	0.150935
	0.023161	0.0805291	0.107865
	0.0831834	0.0795748	0.0732541
	0.0796648	0.169223	0.177103
	0.0903294	0.144529	0.216039
	0.0984964	0.159828	0.176669
	0.0999808	0.12299	0.0587905
	0.211701	0.0460131	0.0693992
	0.0869063	0.0875929	0.0453689
	0.0800955	0.187531	0.169135
	0.103489	0.268396	0.358787
	0.107494	0.138546	0.0317456
	0.0149687	0.111204	0.020938
	0.0904963		0.0954259
	0.280631		0.141791
	0.109206		0.0715977
	0.110802		0
	0.118085		0.0370184
	0.0560499		0.19114
	0.0575651		0.0125597
	0.0758429		0.0240455
	0.106792		0.123102
	0.0870348		0.0245167
	0.0942072		0.0929037
	0.176428		0.0762433
	0.0553291		0.0618816
	0.0352595		0.0756616
	0.0857468		0.0926579
	0.248212		0.109453
	0.14812		0.0295741
	0.0648718		0.057667
	0.0855318		0.124055
	0.165253		0.102734
	0.156475		0.0761584
	0.106587		0.0207853
	0.238676		0.118486
	0.0596542		0.0972845
	0.115595		0.117507
	0.032736		0.18573
	0.0583276		0.158681
	0.0439909		0.128003
	0.0845835		0.267197
	0.0223652		0.0481364
	0.0745717		0.0351216
	0.113599		0.212065
	0.0867915		0.0896024
	0.0280212		0.0917703
	0.103211		0.0104231
	0.076291		0.098632
	0.0857006		0.139451
	0.0901575		0.125857
	0.0542124		0.126361
	0.218887		0.0815122
	0.0962007		0.0733044
	0.138199		0.218494
	0.138027		0.082559
	0.058869		0.0510547
	0.0306008		0.0905801
			0.213452
			0.0785342
			0.0895081
			0.0898833
			0.213521
			0.265646
			0.0897989
			0.0888023
			0.206366
			0.103745
			0.181014
			0.0430642
			0.0318037
			0.357929
			0.0775484
			0.0869291
			0.0756386
			0.116319
			0.0737081
			0.0785581
			0.077995
			0.0427521
			0.0674797
			0.0378342
			0.0878256
			0.141207
			0.158385
			0.12013
			0.135922
			0.0308428
			0.148988
			0.0968102
			0.158281
			0.141599
			0.149766
			0.0280268
			0.129209
			0.036102
			0.0834356
			0.114903
			0.0586728
			0.0545088
			0.0804506
			0.14858
			0.231523
			0.106454
			0.147785
			0.140706
			0.197513
			0.11724
			0.0887183
			0.097783
			0.0920498
			0.238074
			0.175406
			0.0880216
			0.137714
			0.139328
			0.042132
			0.062932
			0.086697
			0.158246
			0.0530267
			0.130519
			0.0950388
			0.113338
			0.0349663
			0.124853
			0.0554843
			0.142706
			0.0574827
			0.0513485
			0.102097
			0.146079
			0.115464
			0.150291
			0.0836505
			0.0524874
			0.151672
			0.25003
			0.0246549
			0.0174553
			0.138017
			0.174195
			0.181159
			0.0305842
			0.205014
			0.0803808
			0.0403841
			0.18276
			0.115229

## Sheet: Supplementary Fig. 8e
Source Data to Supplementary Fig. 8e
NK Cells Activated
IFN-High & Inf-Low	IFN-Low & Inf-High	All high	All low
0	0	0.0668596	0.00141633
0.0301032	0	0	0
0	0.0360077	0	0.0186931
0.0369934	0	0.10406	0.056321
0.0322181	0	0.0548075	0
0.0570503	0.0171365	0	0.0292485
0.0132032	0	0	0
0.0360355	0.0106417	0.0528637	0
0.0188611	0.0472717	0	0
0.0906002	0.00822977	0.0480172	0.038099
0.00340439	0	0.0417718	0
0.0785572	0.00775099	0.0675764	0.00226449
0.0022754	0	0.103184	0.0135068
0.0254068	0.00538036	0.00833515	0.0298978
0.0362965	0	0	0
0.0441009	0	0	0.0148916
0.0221087	0	0.0700716	0.00981725
0.169611	0.0169428	0	0.0242175
0.0413265	0.00612648	0.0250817	0.0539709
0.0607538	0	0.0338155	0.00773758
	0.017343	0.00679323	0.0396388
	0	0.0248916	0.0647346
	0.0470208	0.0393291	0.0324899
	0.0613443	0.0664527	0
	0.0767334	0.0619931	0.0207545
	0.00377515	0	0
	0	0	0.0695105
	0.0675748	0.0540935	0
	0.0151802	0.00146669	0.0142443
	0	0.0406992	0
	0.0169566	0	0.0160766
	0.00360872	0	0.0348416
	0.00610927	0.012969	0.00308935
	0	0.0121529	0.00889976
	0	0	0
	0.012105	0.00290939	0.00480426
	0.0224424	0.0459965	0
	0	0.0751407	0.0834844
	0.000406862	0.0179481	0.0654628
	0.023057	0.0107719	0.0117763
	0.04197	0.0170413	0.0135249
	0.00873654	0.00532516	0.0345156
	0.0167125	0.0330478	0.0378087
	0	0	0.000916335
	0	0.0059336	0
	0	0.024601	0.00429244
	0.017047	0	0.0178822
	0.00980374	0	0
	0.00488237	0.0886381	0.00799467
	0.0485392	0.0619934	0.018542
	0.0104722	0.0131645	0.0419378
	0	0.111841	0.0180309
	0.0331259	0.0477821	0
	0	0	0.0256489
	0	0.00877312	0.0125736
	0.00971079	0.0350523	0.0270784
	0	0.0579884	0.0494493
	0	0.0115565	0.00913106
	0.0181531	0	0
	0	0	0
	0.0636314	0.00849311	0.022532
	0	0	0
	0.00945006	0.0886148	0.0273105
	0	0.0483011	0.0484997
	0	0.0727643	0
	0	0.0754219	0
	0		0.0613111
	0.00381218		0
	0		0
	0.0365809		0.026669
	0		0
	0		0.0348975
	0		0
	0		0
	0.0341391		0
	0		0
	0		0
	0.0389538		0.00417807
	0		0.0408387
	0		0.0481293
	0.0150178		0.0633799
	0.050116		0.0227787
	0.00359236		0
	0.0533591		0.0196415
	0		0.0295363
	0.00785483		0
	0.106508		0
	0.00294039		0.147378
	0.0281998		0.0251261
	0.0438263		0.0190009
	0		0
	0.00330975		0
	0		0.0466024
	0.111573		0.0213399
	0		0.0127626
	0		0
	0.157344		0
	0		0.047955
	0.0720931		0
	0		0
	0		0
	0		0
	0		0.0162174
	0		0.0181099
	0.0368871		0
	0.0597324		0
	0.0275853		0
	0.0682882		0.0400609
	0.0383428		0
	0		0.0187524
	0		0.00458616
			0.0662831
			0
			0.0168605
			0.0360208
			0
			0.012771
			0
			0.0142766
			0
			0
			0.0237831
			0
			0
			0.133269
			0.0134076
			0.00553117
			0
			0
			0.0410034
			0
			0.020313
			0.0503661
			0
			0
			0
			0.0043989
			0.013693
			0.0225008
			0
			0.00731318
			0.0160143
			0.000332462
			0
			0.0535884
			0.0214666
			0.0170234
			0.0219683
			0
			0.0111353
			0.0049222
			0
			0
			0
			0
			0.107555
			0.039473
			0
			0.0383233
			0
			0.0138347
			0
			0.0105894
			0.0623569
			0.0606234
			0
			0
			0
			0.0893909
			0.0131235
			0
			0.0257404
			0
			0.00352338
			0
			0.0345308
			0.0766842
			0.0385693
			0.0309838
			0
			0.0523782
			0
			0
			0
			0.0153813
			0.0148747
			0.0242827
			0
			0
			0.0308212
			0
			0.0300668
			0
			0.0690289
			0
			0.00234987
			0
			0.0336941
			0.0477136
			0
			0.0829504
			0.00637001

## Sheet: Supplementary Fig. 8f
Source Data to Supplementary Fig. 8f
TCGA Sample ID	Tumor type	HALLMARK_TNFA_SIGNALING_VIA_NFKB	HALLMARK_IL6_JAK_STAT3_SIGNALING	HALLMARK_INFLAMMATORY_RESPONSE	HALLMARK_INTERFERON_ALPHA_RESPONSE	HALLMARK_INTERFERON_GAMMA_RESPONSE	Groups
TCGA-BA-5555-01A-01R-1514-07	Larynx Squamous Cell Carcinoma	-0.34518	0.120831	0.0127887	0.329649	0.210402	IFN-high & Inf-low
TCGA-CN-6023-01A-11R-1686-07	Larynx Squamous Cell Carcinoma	-0.469652	0.00766664	-0.0887965	0.331018	0.221803	IFN-high & Inf-low
TCGA-CV-5430-01A-02R-1686-07	Larynx Squamous Cell Carcinoma	-0.140051	0.00344634	-0.151106	0.176592	0.104102	IFN-high & Inf-low
TCGA-CV-A45Z-01A-21R-A24Z-07	Larynx Squamous Cell Carcinoma	-0.290533	-0.137901	-0.029398	0.113042	0.0214847	IFN-high & Inf-low
TCGA-CV-A6K1-01A-11R-A31N-07	Larynx Squamous Cell Carcinoma	-0.148724	-0.137283	-0.139276	0.470028	0.253229	IFN-high & Inf-low
TCGA-F7-A623-01A-11R-A28V-07	Larynx Squamous Cell Carcinoma	-0.0326645	0.00734076	-0.0496255	0.357033	0.0741272	IFN-high & Inf-low
TCGA-QK-A8Z8-01A-11R-A39I-07	Larynx Squamous Cell Carcinoma	-0.364811	-0.173969	-0.239789	0.309642	0.084579	IFN-high & Inf-low
TCGA-T3-A92M-01A-31R-A39I-07	Larynx Squamous Cell Carcinoma	-0.314244	-0.0248242	-0.0205097	0.39221	0.266117	IFN-high & Inf-low
TCGA-BA-4076-01A-01R-1436-07	Larynx Squamous Cell Carcinoma	0.218404	0.0655429	0.00792014	-0.539052	-0.392437	IFN-low & Inf-high
TCGA-CN-4727-01A-01R-1436-07	Larynx Squamous Cell Carcinoma	0.273361	-0.0325195	0.110083	-0.359483	-0.295287	IFN-low & Inf-high
TCGA-CN-5355-01A-01R-1436-07	Larynx Squamous Cell Carcinoma	0.405627	0.221709	0.240251	-0.602389	-0.361952	IFN-low & Inf-high
TCGA-CN-6021-01A-11R-1686-07	Larynx Squamous Cell Carcinoma	0.0113293	0.0132952	-0.00975973	-0.526708	-0.37582	IFN-low & Inf-high
TCGA-CN-6022-01A-21R-1686-07	Larynx Squamous Cell Carcinoma	0.184906	0.292485	0.3657	-0.398901	-0.229305	IFN-low & Inf-high
TCGA-CN-6989-01A-11R-1915-07	Larynx Squamous Cell Carcinoma	0.34878	0.314323	0.397	-0.306925	-0.137066	IFN-low & Inf-high
TCGA-CN-A497-01A-11R-A24H-07	Larynx Squamous Cell Carcinoma	0.204957	0.0404172	0.178668	-0.423019	-0.266652	IFN-low & Inf-high
TCGA-CR-7364-01A-11R-2016-07	Larynx Squamous Cell Carcinoma	0.25672	0.289495	0.286547	-0.388909	-0.227101	IFN-low & Inf-high
TCGA-CR-7388-01A-11R-2016-07	Larynx Squamous Cell Carcinoma	0.267834	0.372738	0.373109	-0.290425	-0.102043	IFN-low & Inf-high
TCGA-CV-7101-01A-11R-2016-07	Larynx Squamous Cell Carcinoma	0.338072	0.206009	0.249133	-0.312922	-0.0579911	IFN-low & Inf-high
TCGA-CV-7245-01A-11R-2016-07	Larynx Squamous Cell Carcinoma	0.433869	0.103841	0.124005	-0.244421	-0.200755	IFN-low & Inf-high
TCGA-CV-7430-01A-11R-2132-07	Larynx Squamous Cell Carcinoma	0.343507	-0.124503	-0.0464274	-0.42333	-0.372433	IFN-low & Inf-high
TCGA-F7-7848-01A-11R-2132-07	Larynx Squamous Cell Carcinoma	0.113744	0.123454	0.163856	-0.539631	-0.304814	IFN-low & Inf-high
TCGA-F7-8298-01A-11R-2403-07	Larynx Squamous Cell Carcinoma	0.401316	0.243542	0.265683	-0.313073	-0.230785	IFN-low & Inf-high
TCGA-QK-A8ZB-01A-11R-A39I-07	Larynx Squamous Cell Carcinoma	0.373624	0.128725	0.180661	-0.39897	-0.235768	IFN-low & Inf-high
TCGA-UF-A718-01A-22R-A34R-07	Larynx Squamous Cell Carcinoma	0.306615	0.322616	0.176734	-0.365993	-0.184827	IFN-low & Inf-high
TCGA-UF-A7JF-01A-11R-A34R-07	Larynx Squamous Cell Carcinoma	0.287757	-0.236968	-0.0965629	-0.46684	-0.332826	IFN-low & Inf-high
TCGA-BA-6868-01B-12R-1915-07	Larynx Squamous Cell Carcinoma	0.405261	0.0682793	0.110332	0.073836	-0.174675	All high
TCGA-BA-6870-01A-11R-1873-07	Larynx Squamous Cell Carcinoma	0.362335	0.305406	0.13709	0.196871	0.172898	All high
TCGA-BA-A6DA-01A-31R-A31N-07	Larynx Squamous Cell Carcinoma	0.399273	0.0588847	0.214497	-0.0974784	-0.0201978	All high
TCGA-BA-A6DI-01A-11R-A30B-07	Larynx Squamous Cell Carcinoma	0.298126	-0.00891095	-0.00804075	-0.235039	-0.216781	All high
TCGA-BB-A5HY-01A-11R-A28V-07	Larynx Squamous Cell Carcinoma	0.322835	-0.079206	0.0185156	-0.0738922	-0.19975	All high
TCGA-CN-4723-01A-01R-1436-07	Larynx Squamous Cell Carcinoma	0.0723112	0.0888637	0.197489	-0.0344402	-0.0469613	All high
TCGA-CN-4735-01A-01R-1436-07	Larynx Squamous Cell Carcinoma	0.0303472	0.188555	0.0942802	0.0203208	0.168164	All high
TCGA-CN-4738-01A-02R-1514-07	Larynx Squamous Cell Carcinoma	0.482019	0.496466	0.425989	0.299879	0.391809	All high
TCGA-CN-5360-01A-01R-1436-07	Larynx Squamous Cell Carcinoma	-0.000479632	0.33664	0.331153	0.109666	0.246052	All high
TCGA-CN-5363-01A-01R-1436-07	Larynx Squamous Cell Carcinoma	0.179885	0.430054	0.26825	0.6229	0.524165	All high
TCGA-CN-5366-01A-01R-1436-07	Larynx Squamous Cell Carcinoma	-0.00662915	0.220344	0.192187	0.381634	0.222126	All high
TCGA-CN-6012-01A-11R-1686-07	Larynx Squamous Cell Carcinoma	-0.200979	0.102253	0.138404	-0.0318628	0.018472	All high
TCGA-CN-A63T-01A-11R-A28V-07	Larynx Squamous Cell Carcinoma	0.284363	0.363644	0.383545	0.484656	0.426559	All high
TCGA-CN-A63W-01A-11R-A30B-07	Larynx Squamous Cell Carcinoma	0.206457	-0.0651056	-0.00769734	0.339832	0.134264	All high
TCGA-CN-A6V3-01A-12R-A34R-07	Larynx Squamous Cell Carcinoma	0.251055	0.322722	0.203451	0.667218	0.496248	All high
TCGA-CR-6474-01A-11R-1873-07	Larynx Squamous Cell Carcinoma	0.53636	0.492232	0.482925	-0.225524	0.0540488	All high
TCGA-CR-7371-01A-11R-2016-07	Larynx Squamous Cell Carcinoma	0.038148	0.261173	0.335822	-0.270208	-0.068184	All high
TCGA-CR-7399-01A-11R-2016-07	Larynx Squamous Cell Carcinoma	0.0449262	0.294804	0.311356	0.0175185	0.246745	All high
TCGA-CV-5434-01A-01R-1686-07	Larynx Squamous Cell Carcinoma	-0.056362	0.0792804	0.200979	-0.0337087	-0.0157794	All high
TCGA-CV-5444-01A-02R-1514-07	Larynx Squamous Cell Carcinoma	0.069786	0.281063	0.322071	0.609627	0.494983	All high
TCGA-CV-5978-01A-11R-1686-07	Larynx Squamous Cell Carcinoma	-0.133472	0.212002	0.295723	0.148932	0.164369	All high
TCGA-CV-7089-01A-11R-2016-07	Larynx Squamous Cell Carcinoma	0.270333	0.333173	0.240382	0.597097	0.459158	All high
TCGA-CV-7242-01A-11R-2016-07	Larynx Squamous Cell Carcinoma	0.123528	-0.00275645	0.108568	-0.0712079	0.0504907	All high
TCGA-CV-7415-01A-11R-2081-07	Larynx Squamous Cell Carcinoma	0.274169	0.24477	0.21715	0.608637	0.454708	All high
TCGA-CV-7422-01A-21R-2081-07	Larynx Squamous Cell Carcinoma	0.481698	0.231487	0.289834	0.421911	0.337534	All high
TCGA-CV-7433-01A-11R-2132-07	Larynx Squamous Cell Carcinoma	0.479798	0.537375	0.552742	0.662195	0.574917	All high
TCGA-CV-A45Y-01A-11R-A24Z-07	Larynx Squamous Cell Carcinoma	0.337465	0.342191	0.411369	0.0782492	0.231144	All high
TCGA-CV-A460-01A-21R-A24Z-07	Larynx Squamous Cell Carcinoma	0.464471	0.474665	0.401531	0.242006	0.291299	All high
TCGA-CV-A461-01A-41R-A266-07	Larynx Squamous Cell Carcinoma	-0.0978674	0.161083	0.172458	0.727449	0.556121	All high
TCGA-D6-6517-01A-11R-1873-07	Larynx Squamous Cell Carcinoma	0.0205233	0.268195	0.184946	-0.126691	-0.137672	All high
TCGA-D6-6826-01A-11R-1915-07	Larynx Squamous Cell Carcinoma	0.43304	0.523087	0.520443	0.110987	0.279114	All high
TCGA-D6-8568-01A-11R-2403-07	Larynx Squamous Cell Carcinoma	0.641488	0.406338	0.443965	-0.115041	0.151616	All high
TCGA-D6-A6EQ-01A-11R-A31N-07	Larynx Squamous Cell Carcinoma	0.0930023	0.0751942	0.039872	0.0982922	0.0490591	All high
TCGA-D6-A74Q-01A-11R-A34R-07	Larynx Squamous Cell Carcinoma	0.288359	-0.137586	-0.0305296	0.234426	0.0850762	All high
TCGA-F7-A50I-01A-11R-A28V-07	Larynx Squamous Cell Carcinoma	0.544822	0.29454	0.360676	0.00463132	0.124934	All high
TCGA-HD-7229-01A-11R-2016-07	Larynx Squamous Cell Carcinoma	0.341453	0.43602	0.272397	0.677963	0.527485	All high
TCGA-QK-A6VC-01A-23R-A34R-07	Larynx Squamous Cell Carcinoma	0.605016	0.318759	0.355649	0.561318	0.532674	All high
TCGA-UF-A7JH-01A-21R-A34R-07	Larynx Squamous Cell Carcinoma	0.240763	0.0257386	0.0186071	0.0426515	-0.0907286	All high
TCGA-UF-A7JJ-01A-11R-A34R-07	Larynx Squamous Cell Carcinoma	0.292156	0.282535	0.375794	0.566653	0.46869	All high
TCGA-BA-4078-01A-01R-1436-07	Larynx Squamous Cell Carcinoma	-0.35506	-0.191092	-0.217604	-0.542352	-0.453242	All low
TCGA-BB-4227-01A-01R-1873-07	Larynx Squamous Cell Carcinoma	-0.0740516	-0.2945	-0.215231	-0.525105	-0.459085	All low
TCGA-BB-7870-01A-11R-2232-07	Larynx Squamous Cell Carcinoma	-0.0406392	-0.302285	-0.275805	-0.398635	-0.341712	All low
TCGA-CN-4739-01A-02R-1514-07	Larynx Squamous Cell Carcinoma	-0.190094	-0.0724577	0.120901	-0.550295	-0.405436	All low
TCGA-CN-5356-01A-01R-1436-07	Larynx Squamous Cell Carcinoma	-0.182365	-0.0637591	-0.084436	-0.517909	-0.42258	All low
TCGA-CN-6010-01A-11R-1686-07	Larynx Squamous Cell Carcinoma	-0.38738	-0.244826	-0.307985	-0.61591	-0.45241	All low
TCGA-CN-6988-01A-11R-1915-07	Larynx Squamous Cell Carcinoma	-0.21727	-0.272946	-0.321222	-0.43379	-0.434629	All low
TCGA-CN-6992-01A-11R-1915-07	Larynx Squamous Cell Carcinoma	-0.442971	-0.355013	-0.333931	-0.583266	-0.501782	All low
TCGA-CN-6997-01A-11R-2016-07	Larynx Squamous Cell Carcinoma	-0.10655	-0.374035	-0.237169	-0.527131	-0.470518	All low
TCGA-CN-A63U-01A-11R-A30B-07	Larynx Squamous Cell Carcinoma	-0.347287	-0.40184	-0.428573	-0.144037	-0.363407	All low
TCGA-CN-A641-01A-11R-A30B-07	Larynx Squamous Cell Carcinoma	-0.11124	-0.233799	-0.208366	-0.454221	-0.45188	All low
TCGA-CR-7370-01A-11R-2132-07	Larynx Squamous Cell Carcinoma	-0.255176	-0.113646	-0.215052	-0.30437	-0.262243	All low
TCGA-CR-7374-01A-11R-2016-07	Larynx Squamous Cell Carcinoma	-0.378366	-0.206548	-0.293562	-0.350248	-0.34225	All low
TCGA-CR-7398-01A-11R-2016-07	Larynx Squamous Cell Carcinoma	-0.397869	-0.17805	-0.26548	-0.446958	-0.410048	All low
TCGA-CR-7402-01A-11R-2016-07	Larynx Squamous Cell Carcinoma	-0.22433	-0.0532703	-0.0982635	-0.280835	-0.162567	All low
TCGA-CV-5432-01A-02R-1686-07	Larynx Squamous Cell Carcinoma	-0.28752	-0.18203	-0.275609	-0.49436	-0.436527	All low
TCGA-CV-5435-01A-01R-1686-07	Larynx Squamous Cell Carcinoma	0.0160368	-0.235022	-0.161078	-0.491946	-0.439147	All low
TCGA-CV-5440-01A-01R-1514-07	Larynx Squamous Cell Carcinoma	0.14153	-0.158313	-0.205819	-0.20063	-0.277401	All low
TCGA-CV-6935-01A-11R-1915-07	Larynx Squamous Cell Carcinoma	0.134501	-0.297949	-0.208907	-0.64647	-0.516231	All low
TCGA-CV-6962-01A-11R-1915-07	Larynx Squamous Cell Carcinoma	-0.351725	-0.536355	-0.439206	-0.684505	-0.608472	All low
TCGA-CV-7177-01A-11R-2016-07	Larynx Squamous Cell Carcinoma	0.0132486	-0.281971	-0.140521	-0.589391	-0.471832	All low
TCGA-CV-7247-01A-11R-2016-07	Larynx Squamous Cell Carcinoma	-0.101824	-0.19961	-0.183572	-0.449145	-0.39444	All low
TCGA-CV-7248-01A-11R-2016-07	Larynx Squamous Cell Carcinoma	-0.225434	-0.141792	-0.0467697	-0.408493	-0.251433	All low
TCGA-CV-7418-01A-11R-2081-07	Larynx Squamous Cell Carcinoma	-0.0253323	-0.138806	-0.189483	-0.25037	-0.207266	All low
TCGA-CV-7421-01A-11R-2081-07	Larynx Squamous Cell Carcinoma	0.0753146	-0.143826	-0.0371912	-0.300169	-0.258358	All low
TCGA-CV-7424-01A-11R-2081-07	Larynx Squamous Cell Carcinoma	-0.365019	-0.351608	-0.366575	-0.396486	-0.37053	All low
TCGA-CV-7437-01A-21R-2132-07	Larynx Squamous Cell Carcinoma	-0.272002	-0.06568	-0.325892	-0.398023	-0.297604	All low
TCGA-CV-A45W-01A-11R-A24Z-07	Larynx Squamous Cell Carcinoma	-0.215406	-0.0522181	0.00760375	-0.281749	-0.118313	All low
TCGA-CV-A6JM-01A-11R-A31N-07	Larynx Squamous Cell Carcinoma	-0.140895	-0.177454	-0.215915	-0.224348	-0.276667	All low
TCGA-D6-A6EP-01A-11R-A31N-07	Larynx Squamous Cell Carcinoma	-0.447039	-0.420971	-0.434505	-0.464003	-0.481873	All low
TCGA-DQ-5629-01A-01R-1873-07	Larynx Squamous Cell Carcinoma	-0.178105	-0.184641	-0.292246	-0.278364	-0.318491	All low
TCGA-QK-AA3J-01A-11R-A39I-07	Larynx Squamous Cell Carcinoma Basaloid Type	-0.167241	-0.253501	-0.283109	-0.169989	-0.200808	All low
TCGA-TN-A7HJ-01A-12R-A34R-07	Larynx Squamous Cell Carcinoma	-0.179297	-0.264442	-0.201079	-0.21502	-0.277266	All low
TCGA-UF-A71D-01A-12R-A34R-07	Larynx Squamous Cell Carcinoma	0.0679042	-0.0116948	-0.128752	-0.200009	-0.235115	All low
TCGA-UF-A7J9-01A-12R-A34R-07	Larynx Squamous Cell Carcinoma	0.0408009	-0.203582	-0.0731202	-0.585643	-0.470048	All low
TCGA-UF-A7JK-01A-11R-A34R-07	Larynx Squamous Cell Carcinoma	-0.32485	-0.373955	-0.426621	-0.44819	-0.445784	All low

## Sheet: Supplementary Fig. 8g
Source Data to Supplementary Fig. 8g
EMT Score
IFN-High & Inf-Low	IFN-Low & Inf-High	All high	All low
-0.161197	0.0481055	0.46657	0.308641
-0.453204	0.258259	0.209046	-0.325314
-0.314657	0.516239	0.0293797	-0.4851
-0.34091	-0.213632	-0.144969	-0.401969
-0.259412	0.551862	0.183813	0.286062
-0.418684	0.664154	0.366098	0.0435918
-0.509057	0.0992179	0.0320599	-0.487599
0.32356	-0.0425234	-0.0345464	-0.165332
	0.16441	0.0363662	0.123641
	0.196485	0.521967	-0.417976
	0.433914	0.406812	-0.459335
	-0.100886	-0.199528	0.142468
	-0.205289	0.135915	-0.41955
	0.511311	-0.0072881	0.199804
	0.332313	-0.258061	-0.16904
	0.438414	0.661892	0.122468
	-0.289696	0.198618	0.401925
		0.04719	-0.117501
		0.458467	0.474244
		0.587506	-0.274224
		0.558969	0.565856
		-0.122909	0.334234
		-0.356183	0.134554
		0.475554	-0.354979
		-0.00559538	0.584325
		0.612415	0.377076
		0.514184	-0.0845447
		0.298892	-0.28814
		-0.245155	-0.0135274
		0.360099	0.219099
		0.370035	0.173028
		0.526762	-0.548175
		0.335379	-0.395124
		-0.139446	-0.480449
		0.41584	0.5652
		-0.0127951	0.258037
		-0.272183
		0.401127
		0.516495

## Sheet: Supplementary Fig. 8h
Source Data to Supplementary Fig. 8h
NK Cells Activated
IFN-High & Inf-Low	IFN-Low & Inf-High	All high	All low
0.0505162	0	0.0216877	0
0.0105291	0	0.0423418	0
0.0402306	0	0.0285265	0.0161669
0.0564676	0	0	0
0.0157446	0	0	0
0	0	0	0.0371962
0.0132145	0	0.0275447	0
0.019865	0	0.000493654	0
	0	0.0170605	0.0224852
	0.0448521	0.0487981	0.0134871
	0	0	0
	0	0	0.0461035
	0	0	0
	0.0176926	0.0207909	0
	0	0.041242	0.00602352
	0.0428516	0	0.0489311
	0	0	0.0247044
		0	0
		0	0.00425699
		0.0409355	0
		0	0
		0.0585434	0
		0.0555736	0
		0.0139364	0
		0.000100028	0.02029
		0.0105324	0.0233822
		0.00326152	0.0802813
		0	0
		0.041226	0.0220342
		0	0.0557786
		0	0
		0	0.0289527
		0.0567469	0
		0.0393423	0
		0.0593221	0.00109776
		0.00348825	0.0361092
		0.0118659
		0.0190676
		0

## Sheet: Supplementary Fig. 8i
Source Data to Supplementary Fig. 8i
T Cells CD8
IFN-High & Inf-Low	IFN-Low & Inf-High	All high	All low
0.115915	0.0209384	0.0210794	0.066895
0.349443	0	0.0734537	0.0590259
0.106657	0.0348236	0.163571	0.189985
0.139846	0.147197	0.137062	0.168985
0.203688	0.0241604	0.0309939	0.0821664
0.131091	0.0212972	0.115186	0.115444
0.0841957	0.0545336	0.0709353	0.0931831
0.141977	0.0256822	0.0980802	0.0594923
	0.0736125	0.147238	0.0619348
	0.0607772	0.148777	0.0894528
	0.0809351	0.188101	0.00585442
	0.0448962	0.142579	0.148916
	0.120612	0.10751	0.0968996
	0.035963	0.106637	0.0515783
	0.0408376	0.174507	0.0894338
	0.111176	0.0370909	0.105192
	0.039029	0.105256	0.0207319
		0.251518	0.0506273
		0.0394037	0.0419695
		0.0538516	0.0361675
		0.0206049	0.0250256
		0.11563	0.00367431
		0.137447	0.104414
		0.174345	0.116756
		0.0762384	0.0333815
		0.207376	0.145373
		0.066027	0.041145
		0.107989	0.12257
		0.252095	0.072421
		0.0564315	0.195476
		0.0201284	0.037432
		0.0519643	0.192648
		0.0883796	0.0388036
		0.174028	0.117239
		0.168516	0.0354109
		0.154854	0.000782366
		0.159841
		0.0901571
		0.162024

## Sheet: Supplementary Fig. 8j
Source Data to Supplementary Fig. 8j
T Cells Follicular Helper
IFN-High & Inf-Low	IFN-Low & Inf-High	All high	All low
0.0499925	0.0465764	0.00574353	0.0657885
0.106596	0.00685492	0.0531583	0.0253195
0.0645884	0.0354768	0.0321123	0.270721
0.0714352	0.0463363	0.0485316	0.0810845
0.0835099	0.0138088	0.042079	0.103156
0.107343	0	0.0810354	0.0397825
0.108064	0.173338	0.0653922	0.0803813
0.129128	0.0690245	0.0904016	0.0432837
	0.0401515	0.0268234	0.0904563
	0.0365728	0.0223222	0.164007
	0.00616659	0	0.13185
	0	0.0928362	0.12453
	0.0551485	0.0619927	0.0553635
	0	0.138684	0.0168954
	0.0643952	0.0742864	0.0554262
	0.124341	0.024549	0.0428822
	0.0705412	0.020458	0
		0.0736921	0.007569
		0.0213096	0.0139597
		0.0912435	0.0910485
		0.0443982	0.00490185
		0.0303694	0
		0.0362042	0.0607245
		0.0560337	0.126105
		0.0749604	0.086161
		0.026836	0.0638488
		0.0880545	0.0786364
		0.077908	0.0728522
		0.102363	0.044636
		0	0.0835394
		0	0.00499874
		0.000994743	0.127915
		0.104482	0.0667552
		0.102223	0.058213
		0.0779114	0.0416648
		0.034145	0
		0.104974
		0.159415
		0.0510449
